# Supplementary material for: Fexinidazole results in specific effects on DNA synthesis and DNA damage in the African trypanosome
Source: PLoS Negl Trop Dis. 2025 Oct 24;19(10):e0013647. doi: 10.1371/journal.pntd.0013647 (PMC12574827; doi:10.1371/journal.pntd.0013647)
Supplement: S1 Data — (XLSX) [file pntd.0013647.s002.xlsx]

## Sheet: RAW CELL COUNTS_SUP DATA
RAW CELL COUNTS FROM FIG 1 - Growth and Death During Nitroaromatic Drug Treatments
CUMMULATIVE GROWTH ASSAYS - Raw Hemocytometry Counts
		6 uM Nif			9 uM Nif			12 uM Nif			60uM Benz			120uM Benz			180uM Benz			Fex 20uM			Fex 50uM			Fex 70uM
Hours	UT	BIOREP1	BIOREP2	BIOREP3	BIOREP1	BIOREP2	BIOREP3	BIOREP1	BIOREP2	BIOREP3	BIOREP1	BIOREP2	BIOREP3	BIOREP1	BIOREP2	BIOREP3	BIOREP1	BIOREP2	BIOREP3	BIOREP1	BIOREP2	BIOREP3	BIOREP1	BIOREP2	BIOREP3	BIOREP1	BIOREP2	BIOREP3
0	100000	100000	100000	100000	100000	100000	100000	100000	100000	100000	100000	100000	100000	100000	100000	100000	100000	100000	100000	100000	100000	100000	100000	100000	100000	100000	100000	100000
24	1360000	850000	740000	850000	920000	690000	730000	490000	510000	660000	750000	900000	730000	490000	630000	640000	470000	320000	330000	510000	710000	670000	390000	470000	440000	190000	230000	290000
48	15368000	6120000	2886000	1147500	2208000	2622000	2555000	735000	1122000	726000	7280000	5400000	3760000	2300000	1950000	2240000	987000	672000	726000	1730000	1630000	804000	351000	235000	352000	57000	46000	87000
72	193636800	15300000	7792200	1491750	1987200	1835400	1533000	367500	224400	217800	49500000	24800000	12000000	691000	586000	448000				7110000	2780000	1450000	0	0	0	0	0	0
96	2284914240	10710000	5454540	596700							134000000	122000000	27700000	0	0	0				8530000	2220000	724000	0	0	0	0	0	0
DEATH DURING DRUG TREATMENTS - Raw Hemocytometry Counts
		FEX 20uM			FEX 50uM			Nif 12uM			Nif 15uM			BENZ 120uM			BENZ 180uM
Days	Untreated	BIOREP1	BIOREP2	BIOREP3	BIOREP1	BIOREP2	BIOREP3	BIOREP1	BIOREP2	BIOREP3	BIOREP1	BIOREP2	BIOREP3	BIOREP1	BIOREP2	BIOREP3	BIOREP1	BIOREP2	BIOREP3
0	10000	10000	10000	10000	10000	10000	10000	10000	10000	10000	10000	10000	10000	10000	10000	10000	10000	10000	10000
1	230000	100000	120000	60000	90000	50000	20000	50000	40000	40000	10000	30000	20000	60000	30000	50000	60000	30000	40000
2	2150000	380000	260000	360000	30000	20000	10000	60000	70000	90000	30000	30000	40000	350000	370000	360000	150000	120000	110000
3	730000	130000	160000	150000	10000	10000	10000	20000	30000	40000	10000	10000	10000	320000	400000	260000	10000	20000	10000
4	350000	10000	10000	10000	10000	10000	10000	10000	10000	10000	10000	10000	10000	20000	20000	10000	10000	10000	10000
5	350000	10000	10000	10000	10000	10000	10000	1	1	1	1	1	1	20000	20000	10000	10000	10000	10000
6	615000	10000	10000	10000	1	1	1	1	1	1	1	1	1	10000	10000	10000	1	1	1
7	880000	1	1	1	1	1	1	1	1	1	1	1	1	1	1	1	1	1	1
8	120000	90000	20000	20000	1	1	1	1	1	1	1	1	1	1	1	1	1	1	1
9	1980000	530000	70000	30000	1	1000	1	1	1	40000	1	1	1	1	1	1	1	1	1
10	160000	2820000	350000	240000	1	10000	1	1	1	60000	1	1	1	1	1	1	1	1	1
11	260000							1	1	70000	1	1	1
12	4500000							1	1	3800000	1	1	1
13	1210000							1	1	200000	1	1	1
