# Supplementary material for: Fexinidazole results in specific effects on DNA synthesis and DNA damage in the African trypanosome
Source: PLoS Negl Trop Dis. 2025 Oct 24;19(10):e0013647. doi: 10.1371/journal.pntd.0013647 (PMC12574827; doi:10.1371/journal.pntd.0013647)
Supplement: S2 Data — (XLSX) [file pntd.0013647.s003.xlsx]

## Sheet: GUIDE TO SUP 5
SUP. 5 - Supplemental Data in Support of FIG. 2 : Cell cycle effects of nitroaromatic drugs
TAB NAME	TAB CONTENT
CC DATA ALL	Values arising from all cell cyle gates, all times, all treatment conditions, & the change (delta) in cell cycle population compare with untreated
CC FLOW REPS FOR STATS	Replicate summary for UT and each treatment condition, vaules used in all statistical analyses
CC_Sig Pval	Outcomes of all cell cycle statistical analyses
IR_E001_Raw	Raw Counts arising from cell cycle flow analysis
IR_E202-3_RAW	Raw Counts arising from cell cycle flow analysis
IR_E202-4_RAW	Raw Counts arising from cell cycle flow analysis
IR_E202-5_RAW	Raw Counts arising from cell cycle flow analysis
IR_E202-6&7_RAW	Raw Counts arising from cell cycle flow analysis

## Sheet: CC DATA ALL
NITRO DRUG CELL CYCLE GATES COMPARED - ALL EXPERIMENTS ALL GATES
IR_CC_001	ANuc	G1	S	G2	MultiNuc
UT1	2.17	39.5	19.8	36.2	1.21
NIF12_24	2.46	54.2	16.8	25	0.73
NIF15_24	2.86	55.4	16.1	24	0.92
NIF12_48	5.96	59.7	16.4	16.1	1.04
NIF15_48	5.51	58.3	17.5	17.5	1.44
BENZ120_24	2.6	49.3	17	29.7	0.069
BENZ180_24	2.74	52.5	15.6	27.7	0.68
BENZ120_48	4.43	55.4	16.6	20.2	2.52
BENZ180_48	9.12	54.3	17.3	16.2	2.42
IR_CC_202-3	ANuc	G1	S	G2	MultiNuc
UT1	4.27	49.2	14.8	29.6	2.2
UT2	4.39	49.4	14.8	29.1	2.24
NIF12_24	3.38	50.4	16.1	29.2	1.11
NIF15_24	9.27	51.1	16	21.6	1.67
NIF12_48	3.73	73.6	12.3	9.7	0.85
NIF15_48	6	55.5	19.7	17.5	1.54
BENZ120_24	2.86	48.8	17.1	30.3	1.07
BENZ180_24	3.41	51.2	15.8	28.7	1.07
BENZ120_48	2.29	65.6	13.3	17.9	0.96
BENZ180_48	3.97	63.5	16.1	15.4	1.16
IR_CC_202-4	ANuc	G1	S	G2	MultiNuc
UT1	2.97	49.4	19	25.6	2.38
UT2	3.34	48.5	19.9	25.2	2.38
UT3	2.59	50.2	20.6	23.9	2.02
NIF12_24	3.2	53.5	17.5	22.5	2.65
NIF15_24	4.04	53.9	17.6	20.4	3.27
NIF12_48	5.35	57.4	20.4	14.5	1.8
NIF15_48	7.86	53.5	20.4	15	2.67
BENZ120_24	2.91	52.4	16.8	24.6	2.56
BENZ180_24	3.65	53.6	16.1	23.2	2.77
BENZ120_48	4.87	55.1	20.2	16.2	2.96
BENZ180_48	11	46.7	22	14.9	4.6
IR_CC_202-5	ANuc	G1	S	G2	MultiNuc
UT1	3.22	50	14.5	29.7	1.33
UT2	3.84	51.5	15	27	1.4
UT3	3.7	51.1	15.4	27.1	1.31
NIF12_24	4.7	60.7	13.5	19	0.89
NIF15_24	4.67	60.2	13.9	18.8	1.06
NIF12_48	4.56	63.4	15	14.1	1.43
NIF15_48	7.28	61.1	16.8	12.1	1.27
BENZ120_24	3.98	55.8	14.7	23.1	1.03
BENZ180_24	4.23	57.3	13.4	22.7	1.02
BENZ120_48	4.19	59.2	15	17.8	2.39
BENZ180_48	6.72	56.8	16.1	15.7	3.14
FEX20_24	3.41	52.4	12.8	27.1	2.75
FEX50_24	6.23	50.7	11.5	26.1	4.01
FEX70_24	7.52	51.4	9.55	25	4.98
FEX20_48	3.06	64.8	10.4	19.4	1.38
FEX50_48	7.82	52.8	8.09	25.3	4.69
FEX70_48	13.6	45.2	5.94	27.9	6.18
IR_CC_202-6	ANuc	G1	S	G2	MultiNuc
UT1	2.04	57.1	15.3	23.4	1.38
UT2	1.62	55.9	14.8	25.2	1.63
NIF12_24	2.15	56.9	15.9	23.2	1.19
NIF15_24	2.2	60.7	15.1	20.2	1.13
NIF12_48	2.31	66.5	14.7	14.5	1.26
NIF15_48	3.63	61.8	17.9	14.4	1.58
FEX20_24	1.89	56.9	14.5	24.7	1.31
FEX50_24	2.08	57.7	13.7	24.2	1.53
FEX70_24	3.65	57	10.4	25.1	3.2
FEX20_48	1.89	68.9	9.3	18	1.36
FEX50_48	1.27	68.9	9.36	18.8	1.17
FEX70_48	12.9	44.7	12	22.1	6.87
IR_CC_202-7	ANuc	G1	S	G2	MultiNuc
UT1	1.87	57.1	18.2	20.7	1.21
UT2	1.78	58.6	15.9	21.6	1.23
BENZ120_24	2.19	58.7	15.9	21.6	0.86
BENZ180_24	2.61	58.5	19.6	17	1.31
BENZ120_48	5.68	59.7	14.7	14	5.1
BENZ180_48	7.62	56.4	17.2	13.7	4.05
FEX20_24	2.3	62.7	13.2	20.1	1.11
FEX50_24	3.41	57.9	13.2	21.6	2.88
FEX70_24	3.04	58.5	11.6	23.4	2.72
FEX20_48	1.99	74.2	7.84	14.3	1.09
FEX50_48	1.67	72.3	8.54	15.5	1.42
FEX70_48	21.7	43.3	9.02	20.9	4.14
COLOR CODED BASED ON EXPERIMENTAL BIOREP
IR_CC_001
IR_CC_202-3
IR_CC_202-4
IR_CC_202-5
IR_CC_202-6
IR_CC_202-7

## Sheet: CC FLOW REPS For Stats
NITRO DRUG CELL CYCLE REPLICATES SUMMARY FOR ALL STATS AND COMPARISONS
	Anuc	G1	S	G2	Multinuc
UT R1	4.27	49.2	14.8	29.6	2.2
UT R2	2.97	49.4	19	25.6	2.38
UT R3	3.22	50	14.5	29.7	1.33
UT R4	2.04	57.1	15.3	23.4	1.38
UT R5	1.87	57.1	18.2	20.7	1.21	UT - 5 replicates
AVG	2.874	52.56	16.36	25.8	1.7
STDEV	0.972281	4.15488	2.08399	3.91982	0.545848
NIF12_24HR-R1	2.46	54.2	16.8	25	0.73
NIF12_24HR-R2	3.38	50.4	16.1	29.2	1.11
NIF12_24HR-R3	3.2	53.5	17.5	22.5	2.65
NIF12_24HR-R4	4.7	60.7	13.5	19	0.89
NIF12_24HR-R5	2.15	56.9	15.9	23.2	1.19	NIF12_24 - 5 replicates
AVG	3.178	55.14	15.96	23.78	1.314
STDEV	0.932577	4.32743	1.74619	4.29214	0.883836
NIF15_24HR-R1	2.86	55.4	16.1	24	0.92
NIF15_24HR-R2	9.27	51.1	16	21.6	1.67
NIF15_24HR-R3	4.04	53.9	17.6	20.4	3.27
NIF15_24HR-R4	4.67	60.2	13.9	18.8	1.06
NIF15_24HR-R5	2.2	60.7	15.1	20.2	1.13	NIF15_24 - 5 replicates
AVG	4.608	56.26	15.74	21	1.61
STDEV	2.78005	4.12832	1.36492	1.94936	0.970593
NIF12_48HR-R1	5.96	59.7	16.4	16.1	1.04
NIF12_48HR-R2	3.73	73.6	12.3	9.7	0.85
NIF12_48HR-R3	5.35	57.4	20.4	14.5	1.8
NIF12_48HR-R4	4.56	63.4	15	14.1	1.43
NIF12_48HR-R5	2.31	66.5	14.7	14.5	1.26	NIF12_48 - 5 replicates
AVG	4.382	64.12	15.76	13.78	1.276
STDEV	1.42978	6.33932	2.98379	2.40666	0.365964
NIF15_48HR-R1	5.51	58.3	17.5	17.5	1.44
NIF15_48HR-R2	6	55.5	19.7	17.5	1.54
NIF15_48HR-R3	7.86	53.5	20.4	15	2.67
NIF15_48HR-R4	7.28	61.1	16.8	12.1	1.27
NIF15_48HR-R5	3.63	61.8	17.9	14.4	1.58	NIF15_48 - 5 replicates
AVG	6.056	58.04	18.46	15.3	1.7
STDEV	1.65373	3.55781	1.52414	2.28145	0.555293
BENZ120_24HR-R1	2.6	49.3	17	29.7	0.069
BENZ120_24HR-R2	2.86	48.8	17.1	30.3	1.07
BENZ120_24HR-R3	2.91	52.4	16.8	24.6	2.56
BENZ120_24HR-R4	3.98	55.8	14.7	23.1	1.03
BENZ120_24HR-R5	2.19	58.7	15.9	21.6	0.86	BENZ120_24 - 5 replicates
AVG	2.908	53	16.3	25.86	1.1178
STDEV	0.663679	4.24323	1.01242	3.93103	0.902272
BENZ180_24HR-R1	2.74	52.5	15.6	27.7	0.68
BENZ180_24HR-R2	3.41	51.2	15.8	28.7	1.07
BENZ180_24HR-R3	3.65	53.6	16.1	23.2	2.77
BENZ180_24HR-R4	4.23	57.3	13.4	22.7	1.02
BENZ180_24HR-R5	2.61	58.5	19.6	17	1.31	BENZ180_24 - 5 replicates
AVG	3.328	54.62	16.1	23.86	1.37
STDEV	0.668072	3.14118	2.22935	4.66401	0.814279
BENZ120_48HR-R1	4.43	55.4	16.6	20.2	2.52
BENZ120_48HR-R2	2.29	65.6	13.3	17.9	0.96
BENZ120_48HR-R3	4.87	55.1	20.2	16.2	2.96
BENZ120_48HR-R4	4.19	59.2	15	17.8	2.39
BENZ120_48HR-R5	5.68	59.7	14.7	14	5.1	BENZ120_48 - 5 replicates
AVG	4.292	59	15.96	17.22	2.786
STDEV	1.2548	4.25029	2.64443	2.29608	1.49555
BENZ180_48HR-R1	9.12	54.3	17.3	16.2	2.42
BENZ180_48HR-R2	3.97	63.5	16.1	15.4	1.16
BENZ180_48HR-R3	11	46.7	22	14.9	4.6
BENZ180_48HR-R4	6.72	56.8	16.1	15.7	3.14
BENZ180_48HR-R5	7.62	56.4	17.2	13.7	4.05	BENZ180_48 - 5 replicates
AVG	7.686	55.54	17.74	15.18	3.074
STDEV	2.63558	6.02852	2.4501	0.952365	1.35801
FEX20_24HR-R1	3.41	52.4	12.8	27.1	2.75
FEX20_24HR-R2	1.89	56.9	14.5	24.7	1.31
FEX20_24HR-R3	2.3	62.7	13.2	20.1	1.11	FEX20_24 - 3 replicates
AVG	2.53333	57.3333	13.5	23.9667	1.72333
STDEV	0.786405	5.16366	0.888819	3.55715	0.894725
FEX50_24HR-R1	6.23	50.7	11.5	26.1	4.01
FEX50_24HR-R2	2.08	57.7	13.7	24.2	1.53
FEX50_24HR-R3	3.41	57.9	13.2	21.6	2.88	FEX50_24 - 3 replicates
AVG	3.90667	55.4333	12.8	23.9667	2.80667
STDEV	2.11911	4.10041	1.15326	2.25906	1.24163
FEX70_24HR-R1	7.52	51.4	9.55	25	4.98
FEX70_24HR-R2	3.65	57	10.4	25.1	3.2
FEX70_24HR-R3	3.04	58.5	11.6	23.4	2.72	FEX70_24 - 3 replicates
AVG	4.73667	55.6333	10.5167	24.5	3.63333
STDEV	2.42966	3.7421	1.02997	0.953939	1.19069
FEX20_48HR-R1	3.06	64.8	10.4	19.4	1.38
FEX20_48HR-R2	1.89	68.9	9.3	18	1.36
FEX20_48HR-R3	1.99	74.2	7.84	14.3	1.09	FEX20_48 - 3 replicates
AVG	2.31333	69.3	9.18	17.2333	1.27667
STDEV	0.648563	4.71275	1.28421	2.63502	0.161967
FEX50_48HR-R1	7.82	52.8	8.09	25.3	4.69
FEX50_48HR-R2	1.27	68.9	9.36	18.8	1.17
FEX50_48HR-R3	1.67	72.3	8.54	15.5	1.42	FEX50_48 - 3 replicates
AVG	3.58667	64.6667	8.66333	19.8667	2.42667
STDEV	3.67163	10.4165	0.64392	4.98631	1.96409
FEX70_48HR-R1	13.6	45.2	5.94	27.9	6.18
FEX70_48HR-R2	12.9	44.7	12	22.1	6.87
FEX70_48HR-R3	21.7	43.3	9.02	20.9	4.14	FEX70_48 - 3 replicates
AVG	16.0667	44.4	8.98667	23.6333	5.73
STDEV	4.89115	0.984886	3.03014	3.74344	1.41954
DATA USED FOR FINAL STATS IN SUP FIG
Color note
IR_CC_001
IR_CC_202-3
IR_CC_202-4
IR_CC_202-5
IR_CC_202-6
IR_CC_202-7

## Sheet: CC_Sig PVal
List of statistially significant chagnes in comparison with untreated
- GraphPad Prism generated pval based on unpaired, t test, two tailed
Treatment	CC Stage	Pval	Pval summary	Significant? (P<0.05)
FEX20_48HR	G1_ALL	0.0019	**	YES
FEX50_24HR	Sphase_ALL	0.0371	*	YES
FEX20_48HR	Sphase_ALL	0.0018	**	YES
FEX50_48HR	Sphase_ALL	0.0009	***	YES
NIF15_24	G2_ALL	0.0398	*	YES
NIF12_48HR	G2_ALL	0.0004	***	YES
NIF15_48HR	G2_ALL	0.0008	***	YES
BENZ120_48HR	G2_ALL	0.0029	**	YES
BENZ180_48HR	G2_ALL	0.0004	***	YES
FEX20_48HR	G2_ALL	0.0162	*	YES
FEX70_48HR	ANUC_ALL	0.0008	***	YES
FEX70_48HR	G1_ALL	0.0175	*	YES
FEX70_48HR	Sphase_ALL	0.0061	**	YES
FEX70_48HR	G2_ALL	0.4715	NS	NO
FEX70_48HR	MULTI_ALL	0.001	**	Yes
S phase Compared FEX vs Other Nitro Drugs
FEX Treatment	Nitro Drug Comparison	Pval	Pval summary	Significant? (P<0.05)
FEX20_24HR	NIF12_24HR	0.0454	*	YES
FEX50_24HR	NIF15_24HR	0.0211	*	YES
FEX20_24HR	BENZ120_24HR	0.0076	**	YES
FEX50_24HR	BENZ180_24HR	0.0585	NS	NO
FEX20_48HR	NIF12_48HR	0.0122	*	YES
FEX50_48HR	NIF15_48HR	<0.0001	****	YES
FEX20_48HR	BENZ120_48HR	0.0066	**	YES
FEX50_48HR	BENZ180_48HR	0.0009	***	YES

## Sheet: IR_E001_Raw
FLOWJO EXPORT
Depth	Name	Statistic	#Cells
	Cell cycle 2023_001_Specimen_001_Benz 120uM 24hr_012_012.fcs		31244
>	Cell cycle 2023_001_Specimen_001_Benz 120uM 24hr_012_012.fcs/Cells	97.9	30600
> >	Cell cycle 2023_001_Specimen_001_Benz 120uM 24hr_012_012.fcs/Cells/Singlets	99.3	30371
> > >	Cell cycle 2023_001_Specimen_001_Benz 120uM 24hr_012_012.fcs/Cells/Singlets/Anuc	2.6	790
> > >	Cell cycle 2023_001_Specimen_001_Benz 120uM 24hr_012_012.fcs/Cells/Singlets/G1	49.3	14972
> > >	Cell cycle 2023_001_Specimen_001_Benz 120uM 24hr_012_012.fcs/Cells/Singlets/G2	29.7	9026
> > >	Cell cycle 2023_001_Specimen_001_Benz 120uM 24hr_012_012.fcs/Cells/Singlets/MultiNuc	0.69	210
> > >	Cell cycle 2023_001_Specimen_001_Benz 120uM 24hr_012_012.fcs/Cells/Singlets/Normal cell cycle total	96.2	29229
> > >	Cell cycle 2023_001_Specimen_001_Benz 120uM 24hr_012_012.fcs/Cells/Singlets/Sphase	17	5156
	Cell cycle 2023_001_Specimen_001_Benz 120uM 48hs_010_010.fcs		32081
>	Cell cycle 2023_001_Specimen_001_Benz 120uM 48hs_010_010.fcs/Cells	97.6	31326
> >	Cell cycle 2023_001_Specimen_001_Benz 120uM 48hs_010_010.fcs/Cells/Singlets	99	31013
> > >	Cell cycle 2023_001_Specimen_001_Benz 120uM 48hs_010_010.fcs/Cells/Singlets/Anuc	4.43	1373
> > >	Cell cycle 2023_001_Specimen_001_Benz 120uM 48hs_010_010.fcs/Cells/Singlets/G1	55.4	17183
> > >	Cell cycle 2023_001_Specimen_001_Benz 120uM 48hs_010_010.fcs/Cells/Singlets/G2	20.2	6254
> > >	Cell cycle 2023_001_Specimen_001_Benz 120uM 48hs_010_010.fcs/Cells/Singlets/MultiNuc	2.52	781
> > >	Cell cycle 2023_001_Specimen_001_Benz 120uM 48hs_010_010.fcs/Cells/Singlets/Normal cell cycle total	92.6	28715
> > >	Cell cycle 2023_001_Specimen_001_Benz 120uM 48hs_010_010.fcs/Cells/Singlets/Sphase	16.6	5152
	Cell cycle 2023_001_Specimen_001_Benz 180uM 24hs_013_013.fcs		31425
>	Cell cycle 2023_001_Specimen_001_Benz 180uM 24hs_013_013.fcs/Cells	97.7	30707
> >	Cell cycle 2023_001_Specimen_001_Benz 180uM 24hs_013_013.fcs/Cells/Singlets	99.3	30506
> > >	Cell cycle 2023_001_Specimen_001_Benz 180uM 24hs_013_013.fcs/Cells/Singlets/Anuc	2.74	835
> > >	Cell cycle 2023_001_Specimen_001_Benz 180uM 24hs_013_013.fcs/Cells/Singlets/G1	52.5	16020
> > >	Cell cycle 2023_001_Specimen_001_Benz 180uM 24hs_013_013.fcs/Cells/Singlets/G2	27.7	8457
> > >	Cell cycle 2023_001_Specimen_001_Benz 180uM 24hs_013_013.fcs/Cells/Singlets/MultiNuc	0.68	206
> > >	Cell cycle 2023_001_Specimen_001_Benz 180uM 24hs_013_013.fcs/Cells/Singlets/Normal cell cycle total	96.1	29322
> > >	Cell cycle 2023_001_Specimen_001_Benz 180uM 24hs_013_013.fcs/Cells/Singlets/Sphase	15.6	4752
	Cell cycle 2023_001_Specimen_001_Benz 180uM 48hrs_011_011.fcs		33014
>	Cell cycle 2023_001_Specimen_001_Benz 180uM 48hrs_011_011.fcs/Cells	95.9	31656
> >	Cell cycle 2023_001_Specimen_001_Benz 180uM 48hrs_011_011.fcs/Cells/Singlets	98.8	31269
> > >	Cell cycle 2023_001_Specimen_001_Benz 180uM 48hrs_011_011.fcs/Cells/Singlets/Anuc	9.12	2852
> > >	Cell cycle 2023_001_Specimen_001_Benz 180uM 48hrs_011_011.fcs/Cells/Singlets/G1	54.3	16974
> > >	Cell cycle 2023_001_Specimen_001_Benz 180uM 48hrs_011_011.fcs/Cells/Singlets/G2	16.2	5061
> > >	Cell cycle 2023_001_Specimen_001_Benz 180uM 48hrs_011_011.fcs/Cells/Singlets/MultiNuc	2.42	758
> > >	Cell cycle 2023_001_Specimen_001_Benz 180uM 48hrs_011_011.fcs/Cells/Singlets/Normal cell cycle total	88.1	27545
> > >	Cell cycle 2023_001_Specimen_001_Benz 180uM 48hrs_011_011.fcs/Cells/Singlets/Sphase	17.3	5412
	Cell cycle 2023_001_Specimen_001_ELF 100uM 24hr_008_008.fcs		37927
>	Cell cycle 2023_001_Specimen_001_ELF 100uM 24hr_008_008.fcs/Cells	87.8	33301
> >	Cell cycle 2023_001_Specimen_001_ELF 100uM 24hr_008_008.fcs/Cells/Singlets	96.8	32252
> > >	Cell cycle 2023_001_Specimen_001_ELF 100uM 24hr_008_008.fcs/Cells/Singlets/Anuc	8.33	2685
> > >	Cell cycle 2023_001_Specimen_001_ELF 100uM 24hr_008_008.fcs/Cells/Singlets/G1	28.1	9069
> > >	Cell cycle 2023_001_Specimen_001_ELF 100uM 24hr_008_008.fcs/Cells/Singlets/G2	28.1	9063
> > >	Cell cycle 2023_001_Specimen_001_ELF 100uM 24hr_008_008.fcs/Cells/Singlets/MultiNuc	11.6	3737
> > >	Cell cycle 2023_001_Specimen_001_ELF 100uM 24hr_008_008.fcs/Cells/Singlets/Normal cell cycle total	73.7	23755
> > >	Cell cycle 2023_001_Specimen_001_ELF 100uM 24hr_008_008.fcs/Cells/Singlets/Sphase	17	5488
	Cell cycle 2023_001_Specimen_001_ELF 100uM 48hr_006_006.fcs		35805
>	Cell cycle 2023_001_Specimen_001_ELF 100uM 48hr_006_006.fcs/Cells	92	32958
> >	Cell cycle 2023_001_Specimen_001_ELF 100uM 48hr_006_006.fcs/Cells/Singlets	97.7	32195
> > >	Cell cycle 2023_001_Specimen_001_ELF 100uM 48hr_006_006.fcs/Cells/Singlets/Anuc	12.1	3909
> > >	Cell cycle 2023_001_Specimen_001_ELF 100uM 48hr_006_006.fcs/Cells/Singlets/G1	30.9	9950
> > >	Cell cycle 2023_001_Specimen_001_ELF 100uM 48hr_006_006.fcs/Cells/Singlets/G2	42.6	13710
> > >	Cell cycle 2023_001_Specimen_001_ELF 100uM 48hr_006_006.fcs/Cells/Singlets/MultiNuc	3.9	1256
> > >	Cell cycle 2023_001_Specimen_001_ELF 100uM 48hr_006_006.fcs/Cells/Singlets/Normal cell cycle total	77.1	24811
> > >	Cell cycle 2023_001_Specimen_001_ELF 100uM 48hr_006_006.fcs/Cells/Singlets/Sphase	3.38	1088
	Cell cycle 2023_001_Specimen_001_ELF 120uM 24hr_009_009.fcs		34404
>	Cell cycle 2023_001_Specimen_001_ELF 120uM 24hr_009_009.fcs/Cells	94.4	32465
> >	Cell cycle 2023_001_Specimen_001_ELF 120uM 24hr_009_009.fcs/Cells/Singlets	97.8	31743
> > >	Cell cycle 2023_001_Specimen_001_ELF 120uM 24hr_009_009.fcs/Cells/Singlets/Anuc	5.84	1855
> > >	Cell cycle 2023_001_Specimen_001_ELF 120uM 24hr_009_009.fcs/Cells/Singlets/G1	30.9	9813
> > >	Cell cycle 2023_001_Specimen_001_ELF 120uM 24hr_009_009.fcs/Cells/Singlets/G2	27.1	8594
> > >	Cell cycle 2023_001_Specimen_001_ELF 120uM 24hr_009_009.fcs/Cells/Singlets/MultiNuc	12.4	3948
> > >	Cell cycle 2023_001_Specimen_001_ELF 120uM 24hr_009_009.fcs/Cells/Singlets/Normal cell cycle total	76.6	24304
> > >	Cell cycle 2023_001_Specimen_001_ELF 120uM 24hr_009_009.fcs/Cells/Singlets/Sphase	18.2	5763
	Cell cycle 2023_001_Specimen_001_ELF 120uM 48hr_007_007.fcs		37481
>	Cell cycle 2023_001_Specimen_001_ELF 120uM 48hr_007_007.fcs/Cells	88.2	33043
> >	Cell cycle 2023_001_Specimen_001_ELF 120uM 48hr_007_007.fcs/Cells/Singlets	98.1	32418
> > >	Cell cycle 2023_001_Specimen_001_ELF 120uM 48hr_007_007.fcs/Cells/Singlets/Anuc	11.4	3710
> > >	Cell cycle 2023_001_Specimen_001_ELF 120uM 48hr_007_007.fcs/Cells/Singlets/G1	16.5	5337
> > >	Cell cycle 2023_001_Specimen_001_ELF 120uM 48hr_007_007.fcs/Cells/Singlets/G2	23.5	7609
> > >	Cell cycle 2023_001_Specimen_001_ELF 120uM 48hr_007_007.fcs/Cells/Singlets/MultiNuc	24.2	7858
> > >	Cell cycle 2023_001_Specimen_001_ELF 120uM 48hr_007_007.fcs/Cells/Singlets/Normal cell cycle total	54.5	17663
> > >	Cell cycle 2023_001_Specimen_001_ELF 120uM 48hr_007_007.fcs/Cells/Singlets/Sphase	14.1	4582
	Cell cycle 2023_001_Specimen_001_NIF 12uM 48hrs_002_002.fcs		32835
>	Cell cycle 2023_001_Specimen_001_NIF 12uM 48hrs_002_002.fcs/Cells	95.4	31341
> >	Cell cycle 2023_001_Specimen_001_NIF 12uM 48hrs_002_002.fcs/Cells/Singlets	98.9	30992
> > >	Cell cycle 2023_001_Specimen_001_NIF 12uM 48hrs_002_002.fcs/Cells/Singlets/Anuc	5.96	1846
> > >	Cell cycle 2023_001_Specimen_001_NIF 12uM 48hrs_002_002.fcs/Cells/Singlets/G1	59.7	18499
> > >	Cell cycle 2023_001_Specimen_001_NIF 12uM 48hrs_002_002.fcs/Cells/Singlets/G2	16.1	5004
> > >	Cell cycle 2023_001_Specimen_001_NIF 12uM 48hrs_002_002.fcs/Cells/Singlets/MultiNuc	1.04	321
> > >	Cell cycle 2023_001_Specimen_001_NIF 12uM 48hrs_002_002.fcs/Cells/Singlets/Normal cell cycle total	92.5	28681
> > >	Cell cycle 2023_001_Specimen_001_NIF 12uM 48hrs_002_002.fcs/Cells/Singlets/Sphase	16.4	5077
	Cell cycle 2023_001_Specimen_001_NIF 15uM 48hrs-003_003.fcs		32498
>	Cell cycle 2023_001_Specimen_001_NIF 15uM 48hrs-003_003.fcs/Cells	96.9	31476
> >	Cell cycle 2023_001_Specimen_001_NIF 15uM 48hrs-003_003.fcs/Cells/Singlets	98.7	31060
> > >	Cell cycle 2023_001_Specimen_001_NIF 15uM 48hrs-003_003.fcs/Cells/Singlets/Anuc	5.51	1710
> > >	Cell cycle 2023_001_Specimen_001_NIF 15uM 48hrs-003_003.fcs/Cells/Singlets/G1	57.3	17795
> > >	Cell cycle 2023_001_Specimen_001_NIF 15uM 48hrs-003_003.fcs/Cells/Singlets/G2	17.5	5427
> > >	Cell cycle 2023_001_Specimen_001_NIF 15uM 48hrs-003_003.fcs/Cells/Singlets/MultiNuc	1.44	448
> > >	Cell cycle 2023_001_Specimen_001_NIF 15uM 48hrs-003_003.fcs/Cells/Singlets/Normal cell cycle total	92.5	28744
> > >	Cell cycle 2023_001_Specimen_001_NIF 15uM 48hrs-003_003.fcs/Cells/Singlets/Sphase	17.5	5439
	Cell cycle 2023_001_Specimen_001_Nif12,2f,24hr_004_004.fcs		31850
>	Cell cycle 2023_001_Specimen_001_Nif12,2f,24hr_004_004.fcs/Cells	97.1	30932
> >	Cell cycle 2023_001_Specimen_001_Nif12,2f,24hr_004_004.fcs/Cells/Singlets	99.3	30721
> > >	Cell cycle 2023_001_Specimen_001_Nif12,2f,24hr_004_004.fcs/Cells/Singlets/Anuc	2.46	755
> > >	Cell cycle 2023_001_Specimen_001_Nif12,2f,24hr_004_004.fcs/Cells/Singlets/G1	54.2	16660
> > >	Cell cycle 2023_001_Specimen_001_Nif12,2f,24hr_004_004.fcs/Cells/Singlets/G2	25	7676
> > >	Cell cycle 2023_001_Specimen_001_Nif12,2f,24hr_004_004.fcs/Cells/Singlets/MultiNuc	0.73	225
> > >	Cell cycle 2023_001_Specimen_001_Nif12,2f,24hr_004_004.fcs/Cells/Singlets/Normal cell cycle total	96.3	29582
> > >	Cell cycle 2023_001_Specimen_001_Nif12,2f,24hr_004_004.fcs/Cells/Singlets/Sphase	16.8	5157
	Cell cycle 2023_001_Specimen_001_Nif15,2f,24hr_005_005.fcs		32104
>	Cell cycle 2023_001_Specimen_001_Nif15,2f,24hr_005_005.fcs/Cells	97.1	31158
> >	Cell cycle 2023_001_Specimen_001_Nif15,2f,24hr_005_005.fcs/Cells/Singlets	99	30843
> > >	Cell cycle 2023_001_Specimen_001_Nif15,2f,24hr_005_005.fcs/Cells/Singlets/Anuc	2.86	882
> > >	Cell cycle 2023_001_Specimen_001_Nif15,2f,24hr_005_005.fcs/Cells/Singlets/G1	55.4	17086
> > >	Cell cycle 2023_001_Specimen_001_Nif15,2f,24hr_005_005.fcs/Cells/Singlets/G2	24	7392
> > >	Cell cycle 2023_001_Specimen_001_Nif15,2f,24hr_005_005.fcs/Cells/Singlets/MultiNuc	0.92	284
> > >	Cell cycle 2023_001_Specimen_001_Nif15,2f,24hr_005_005.fcs/Cells/Singlets/Normal cell cycle total	95.6	29495
> > >	Cell cycle 2023_001_Specimen_001_Nif15,2f,24hr_005_005.fcs/Cells/Singlets/Sphase	16.1	4961
	Cell cycle 2023_001_Specimen_001_Untreated_001.fcs		32282
>	Cell cycle 2023_001_Specimen_001_Untreated_001.fcs/Cells	97.5	31462
> >	Cell cycle 2023_001_Specimen_001_Untreated_001.fcs/Cells/Singlets	99.3	31227
> > >	Cell cycle 2023_001_Specimen_001_Untreated_001.fcs/Cells/Singlets/Anuc	2.17	678
> > >	Cell cycle 2023_001_Specimen_001_Untreated_001.fcs/Cells/Singlets/G1	39.5	12336
> > >	Cell cycle 2023_001_Specimen_001_Untreated_001.fcs/Cells/Singlets/G2	36.2	11304
> > >	Cell cycle 2023_001_Specimen_001_Untreated_001.fcs/Cells/Singlets/MultiNuc	1.21	379
> > >	Cell cycle 2023_001_Specimen_001_Untreated_001.fcs/Cells/Singlets/Normal cell cycle total	95.9	29933
> > >	Cell cycle 2023_001_Specimen_001_Untreated_001.fcs/Cells/Singlets/Sphase	19.8	6193
	Cell cycle 2023_202-3_Specimen_001_BENZ 120um,2f,48hr_008_008.fcs		48575
>	Cell cycle 2023_202-3_Specimen_001_BENZ 120um,2f,48hr_008_008.fcs/Cells	98.6	47909
> >	Cell cycle 2023_202-3_Specimen_001_BENZ 120um,2f,48hr_008_008.fcs/Cells/Singlets	98.8	47319
> > >	Cell cycle 2023_202-3_Specimen_001_BENZ 120um,2f,48hr_008_008.fcs/Cells/Singlets/Anuc	29	13724
> > >	Cell cycle 2023_202-3_Specimen_001_BENZ 120um,2f,48hr_008_008.fcs/Cells/Singlets/G1	50	23649
> > >	Cell cycle 2023_202-3_Specimen_001_BENZ 120um,2f,48hr_008_008.fcs/Cells/Singlets/G2	0.84	397
> > >	Cell cycle 2023_202-3_Specimen_001_BENZ 120um,2f,48hr_008_008.fcs/Cells/Singlets/MultiNuc	0.48	227
> > >	Cell cycle 2023_202-3_Specimen_001_BENZ 120um,2f,48hr_008_008.fcs/Cells/Singlets/Normal cell cycle total	70.4	33308
> > >	Cell cycle 2023_202-3_Specimen_001_BENZ 120um,2f,48hr_008_008.fcs/Cells/Singlets/Sphase	15.7	7440
	Cell cycle 2023_202-3_Specimen_001_BENZ 180um,2f,48hr_009_009.fcs		56620
>	Cell cycle 2023_202-3_Specimen_001_BENZ 180um,2f,48hr_009_009.fcs/Cells	97.5	55205
> >	Cell cycle 2023_202-3_Specimen_001_BENZ 180um,2f,48hr_009_009.fcs/Cells/Singlets	98.9	54586
> > >	Cell cycle 2023_202-3_Specimen_001_BENZ 180um,2f,48hr_009_009.fcs/Cells/Singlets/Anuc	23.2	12654
> > >	Cell cycle 2023_202-3_Specimen_001_BENZ 180um,2f,48hr_009_009.fcs/Cells/Singlets/G1	58.5	31942
> > >	Cell cycle 2023_202-3_Specimen_001_BENZ 180um,2f,48hr_009_009.fcs/Cells/Singlets/G2	1.4	764
> > >	Cell cycle 2023_202-3_Specimen_001_BENZ 180um,2f,48hr_009_009.fcs/Cells/Singlets/MultiNuc	0.37	204
> > >	Cell cycle 2023_202-3_Specimen_001_BENZ 180um,2f,48hr_009_009.fcs/Cells/Singlets/Normal cell cycle total	76.3	41671
> > >	Cell cycle 2023_202-3_Specimen_001_BENZ 180um,2f,48hr_009_009.fcs/Cells/Singlets/Sphase	13.1	7172
	Cell cycle 2023_202-3_Specimen_001_Benz 120uM,2f,24hs_010_010.fcs		38970
>	Cell cycle 2023_202-3_Specimen_001_Benz 120uM,2f,24hs_010_010.fcs/Cells	97.7	38086
> >	Cell cycle 2023_202-3_Specimen_001_Benz 120uM,2f,24hs_010_010.fcs/Cells/Singlets	98.9	37684
> > >	Cell cycle 2023_202-3_Specimen_001_Benz 120uM,2f,24hs_010_010.fcs/Cells/Singlets/Anuc	16.3	6160
> > >	Cell cycle 2023_202-3_Specimen_001_Benz 120uM,2f,24hs_010_010.fcs/Cells/Singlets/G1	51.8	19511
> > >	Cell cycle 2023_202-3_Specimen_001_Benz 120uM,2f,24hs_010_010.fcs/Cells/Singlets/G2	0.78	294
> > >	Cell cycle 2023_202-3_Specimen_001_Benz 120uM,2f,24hs_010_010.fcs/Cells/Singlets/MultiNuc	0.68	258
> > >	Cell cycle 2023_202-3_Specimen_001_Benz 120uM,2f,24hs_010_010.fcs/Cells/Singlets/Normal cell cycle total	82.8	31201
> > >	Cell cycle 2023_202-3_Specimen_001_Benz 120uM,2f,24hs_010_010.fcs/Cells/Singlets/Sphase	27.7	10428
	Cell cycle 2023_202-3_Specimen_001_Benz 180uM,2f,24hrs_011_011.fcs		42490
>	Cell cycle 2023_202-3_Specimen_001_Benz 180uM,2f,24hrs_011_011.fcs/Cells	97.2	41295
> >	Cell cycle 2023_202-3_Specimen_001_Benz 180uM,2f,24hrs_011_011.fcs/Cells/Singlets	99.1	40938
> > >	Cell cycle 2023_202-3_Specimen_001_Benz 180uM,2f,24hrs_011_011.fcs/Cells/Singlets/Anuc	18.9	7725
> > >	Cell cycle 2023_202-3_Specimen_001_Benz 180uM,2f,24hrs_011_011.fcs/Cells/Singlets/G1	50.4	20647
> > >	Cell cycle 2023_202-3_Specimen_001_Benz 180uM,2f,24hrs_011_011.fcs/Cells/Singlets/G2	0.77	315
> > >	Cell cycle 2023_202-3_Specimen_001_Benz 180uM,2f,24hrs_011_011.fcs/Cells/Singlets/MultiNuc	0.57	235
> > >	Cell cycle 2023_202-3_Specimen_001_Benz 180uM,2f,24hrs_011_011.fcs/Cells/Singlets/Normal cell cycle total	80.4	32897
> > >	Cell cycle 2023_202-3_Specimen_001_Benz 180uM,2f,24hrs_011_011.fcs/Cells/Singlets/Sphase	26.3	10773
	Cell cycle 2023_202-3_Specimen_001_ELF 60um,2f,24hr_015_015.fcs		47941
>	Cell cycle 2023_202-3_Specimen_001_ELF 60um,2f,24hr_015_015.fcs/Cells	95.7	45872
> >	Cell cycle 2023_202-3_Specimen_001_ELF 60um,2f,24hr_015_015.fcs/Cells/Singlets	96.7	44378
> > >	Cell cycle 2023_202-3_Specimen_001_ELF 60um,2f,24hr_015_015.fcs/Cells/Singlets/Anuc	14.6	6492
> > >	Cell cycle 2023_202-3_Specimen_001_ELF 60um,2f,24hr_015_015.fcs/Cells/Singlets/G1	54.2	24063
> > >	Cell cycle 2023_202-3_Specimen_001_ELF 60um,2f,24hr_015_015.fcs/Cells/Singlets/G2	8.6	3816
> > >	Cell cycle 2023_202-3_Specimen_001_ELF 60um,2f,24hr_015_015.fcs/Cells/Singlets/MultiNuc	4.56	2024
> > >	Cell cycle 2023_202-3_Specimen_001_ELF 60um,2f,24hr_015_015.fcs/Cells/Singlets/Normal cell cycle total	79.6	35325
> > >	Cell cycle 2023_202-3_Specimen_001_ELF 60um,2f,24hr_015_015.fcs/Cells/Singlets/Sphase	15.3	6797
	Cell cycle 2023_202-3_Specimen_001_ELF 60um,2f,48hrs_012_012.fcs		47687
>	Cell cycle 2023_202-3_Specimen_001_ELF 60um,2f,48hrs_012_012.fcs/Cells	86.9	41455
> >	Cell cycle 2023_202-3_Specimen_001_ELF 60um,2f,48hrs_012_012.fcs/Cells/Singlets	94.9	39358
> > >	Cell cycle 2023_202-3_Specimen_001_ELF 60um,2f,48hrs_012_012.fcs/Cells/Singlets/Anuc	17.4	6839
> > >	Cell cycle 2023_202-3_Specimen_001_ELF 60um,2f,48hrs_012_012.fcs/Cells/Singlets/G1	22.8	8961
> > >	Cell cycle 2023_202-3_Specimen_001_ELF 60um,2f,48hrs_012_012.fcs/Cells/Singlets/G2	11.8	4643
> > >	Cell cycle 2023_202-3_Specimen_001_ELF 60um,2f,48hrs_012_012.fcs/Cells/Singlets/MultiNuc	12.3	4860
> > >	Cell cycle 2023_202-3_Specimen_001_ELF 60um,2f,48hrs_012_012.fcs/Cells/Singlets/Normal cell cycle total	68	26767
> > >	Cell cycle 2023_202-3_Specimen_001_ELF 60um,2f,48hrs_012_012.fcs/Cells/Singlets/Sphase	32.1	12646
	Cell cycle 2023_202-3_Specimen_001_ELF 80um,2f,24hr_016_016.fcs		52860
>	Cell cycle 2023_202-3_Specimen_001_ELF 80um,2f,24hr_016_016.fcs/Cells	90	47551
> >	Cell cycle 2023_202-3_Specimen_001_ELF 80um,2f,24hr_016_016.fcs/Cells/Singlets	95.9	45618
> > >	Cell cycle 2023_202-3_Specimen_001_ELF 80um,2f,24hr_016_016.fcs/Cells/Singlets/Anuc	22.9	10433
> > >	Cell cycle 2023_202-3_Specimen_001_ELF 80um,2f,24hr_016_016.fcs/Cells/Singlets/G1	49.2	22426
> > >	Cell cycle 2023_202-3_Specimen_001_ELF 80um,2f,24hr_016_016.fcs/Cells/Singlets/G2	4	1823
> > >	Cell cycle 2023_202-3_Specimen_001_ELF 80um,2f,24hr_016_016.fcs/Cells/Singlets/MultiNuc	4	1827
> > >	Cell cycle 2023_202-3_Specimen_001_ELF 80um,2f,24hr_016_016.fcs/Cells/Singlets/Normal cell cycle total	72.2	32941
> > >	Cell cycle 2023_202-3_Specimen_001_ELF 80um,2f,24hr_016_016.fcs/Cells/Singlets/Sphase	17	7736
	Cell cycle 2023_202-3_Specimen_001_ELF 80um,2f,48hs_013_013.fcs		56156
>	Cell cycle 2023_202-3_Specimen_001_ELF 80um,2f,48hs_013_013.fcs/Cells	79.2	44487
> >	Cell cycle 2023_202-3_Specimen_001_ELF 80um,2f,48hs_013_013.fcs/Cells/Singlets	93.8	41718
> > >	Cell cycle 2023_202-3_Specimen_001_ELF 80um,2f,48hs_013_013.fcs/Cells/Singlets/Anuc	22.1	9201
> > >	Cell cycle 2023_202-3_Specimen_001_ELF 80um,2f,48hs_013_013.fcs/Cells/Singlets/G1	22.3	9321
> > >	Cell cycle 2023_202-3_Specimen_001_ELF 80um,2f,48hs_013_013.fcs/Cells/Singlets/G2	9.35	3901
> > >	Cell cycle 2023_202-3_Specimen_001_ELF 80um,2f,48hs_013_013.fcs/Cells/Singlets/MultiNuc	11.9	4978
> > >	Cell cycle 2023_202-3_Specimen_001_ELF 80um,2f,48hs_013_013.fcs/Cells/Singlets/Normal cell cycle total	63.6	26535
> > >	Cell cycle 2023_202-3_Specimen_001_ELF 80um,2f,48hs_013_013.fcs/Cells/Singlets/Sphase	30.4	12692
	Cell cycle 2023_202-3_Specimen_001_ELF 100um,2f,24hr_017_017.fcs		48933
>	Cell cycle 2023_202-3_Specimen_001_ELF 100um,2f,24hr_017_017.fcs/Cells	94.5	46228
> >	Cell cycle 2023_202-3_Specimen_001_ELF 100um,2f,24hr_017_017.fcs/Cells/Singlets	96.4	44564
> > >	Cell cycle 2023_202-3_Specimen_001_ELF 100um,2f,24hr_017_017.fcs/Cells/Singlets/Anuc	21.7	9681
> > >	Cell cycle 2023_202-3_Specimen_001_ELF 100um,2f,24hr_017_017.fcs/Cells/Singlets/G1	53.2	23693
> > >	Cell cycle 2023_202-3_Specimen_001_ELF 100um,2f,24hr_017_017.fcs/Cells/Singlets/G2	5.54	2471
> > >	Cell cycle 2023_202-3_Specimen_001_ELF 100um,2f,24hr_017_017.fcs/Cells/Singlets/MultiNuc	3.3	1472
> > >	Cell cycle 2023_202-3_Specimen_001_ELF 100um,2f,24hr_017_017.fcs/Cells/Singlets/Normal cell cycle total	74	32993
> > >	Cell cycle 2023_202-3_Specimen_001_ELF 100um,2f,24hr_017_017.fcs/Cells/Singlets/Sphase	13.6	6062
	Cell cycle 2023_202-3_Specimen_001_ELF 100um,2f,48hr_014_014.fcs		42655
>	Cell cycle 2023_202-3_Specimen_001_ELF 100um,2f,48hr_014_014.fcs/Cells	81.3	34663
> >	Cell cycle 2023_202-3_Specimen_001_ELF 100um,2f,48hr_014_014.fcs/Cells/Singlets	96.3	33378
> > >	Cell cycle 2023_202-3_Specimen_001_ELF 100um,2f,48hr_014_014.fcs/Cells/Singlets/Anuc	17.2	5729
> > >	Cell cycle 2023_202-3_Specimen_001_ELF 100um,2f,48hr_014_014.fcs/Cells/Singlets/G1	23.1	7699
> > >	Cell cycle 2023_202-3_Specimen_001_ELF 100um,2f,48hr_014_014.fcs/Cells/Singlets/G2	21.1	7045
> > >	Cell cycle 2023_202-3_Specimen_001_ELF 100um,2f,48hr_014_014.fcs/Cells/Singlets/MultiNuc	11.8	3941
> > >	Cell cycle 2023_202-3_Specimen_001_ELF 100um,2f,48hr_014_014.fcs/Cells/Singlets/Normal cell cycle total	66.4	22168
> > >	Cell cycle 2023_202-3_Specimen_001_ELF 100um,2f,48hr_014_014.fcs/Cells/Singlets/Sphase	21.2	7086
	Cell cycle 2023_202-3_Specimen_001_NIF 12um,2f,24hrs_006_006.fcs		43709
>	Cell cycle 2023_202-3_Specimen_001_NIF 12um,2f,24hrs_006_006.fcs/Cells	95.6	41768
> >	Cell cycle 2023_202-3_Specimen_001_NIF 12um,2f,24hrs_006_006.fcs/Cells/Singlets	98.6	41174
> > >	Cell cycle 2023_202-3_Specimen_001_NIF 12um,2f,24hrs_006_006.fcs/Cells/Singlets/Anuc	16.3	6710
> > >	Cell cycle 2023_202-3_Specimen_001_NIF 12um,2f,24hrs_006_006.fcs/Cells/Singlets/G1	52.7	21685
> > >	Cell cycle 2023_202-3_Specimen_001_NIF 12um,2f,24hrs_006_006.fcs/Cells/Singlets/G2	0.97	400
> > >	Cell cycle 2023_202-3_Specimen_001_NIF 12um,2f,24hrs_006_006.fcs/Cells/Singlets/MultiNuc	0.66	270
> > >	Cell cycle 2023_202-3_Specimen_001_NIF 12um,2f,24hrs_006_006.fcs/Cells/Singlets/Normal cell cycle total	82.9	34113
> > >	Cell cycle 2023_202-3_Specimen_001_NIF 12um,2f,24hrs_006_006.fcs/Cells/Singlets/Sphase	26.6	10972
	Cell cycle 2023_202-3_Specimen_001_NIF 12um,2f,48hr_004_004.fcs		52717
>	Cell cycle 2023_202-3_Specimen_001_NIF 12um,2f,48hr_004_004.fcs/Cells	97.4	51333
> >	Cell cycle 2023_202-3_Specimen_001_NIF 12um,2f,48hr_004_004.fcs/Cells/Singlets	98.6	50614
> > >	Cell cycle 2023_202-3_Specimen_001_NIF 12um,2f,48hr_004_004.fcs/Cells/Singlets/Anuc	34.7	17563
> > >	Cell cycle 2023_202-3_Specimen_001_NIF 12um,2f,48hr_004_004.fcs/Cells/Singlets/G1	51.5	26076
> > >	Cell cycle 2023_202-3_Specimen_001_NIF 12um,2f,48hr_004_004.fcs/Cells/Singlets/G2	1.02	517
> > >	Cell cycle 2023_202-3_Specimen_001_NIF 12um,2f,48hr_004_004.fcs/Cells/Singlets/MultiNuc	0.27	139
> > >	Cell cycle 2023_202-3_Specimen_001_NIF 12um,2f,48hr_004_004.fcs/Cells/Singlets/Normal cell cycle total	64.9	32839
> > >	Cell cycle 2023_202-3_Specimen_001_NIF 12um,2f,48hr_004_004.fcs/Cells/Singlets/Sphase	8.22	4159
	Cell cycle 2023_202-3_Specimen_001_NIF 15um,2f,24hr_007_007.fcs		53646
>	Cell cycle 2023_202-3_Specimen_001_NIF 15um,2f,24hr_007_007.fcs/Cells	90.3	48453
> >	Cell cycle 2023_202-3_Specimen_001_NIF 15um,2f,24hr_007_007.fcs/Cells/Singlets	97.9	47447
> > >	Cell cycle 2023_202-3_Specimen_001_NIF 15um,2f,24hr_007_007.fcs/Cells/Singlets/Anuc	20.8	9878
> > >	Cell cycle 2023_202-3_Specimen_001_NIF 15um,2f,24hr_007_007.fcs/Cells/Singlets/G1	54.4	25826
> > >	Cell cycle 2023_202-3_Specimen_001_NIF 15um,2f,24hr_007_007.fcs/Cells/Singlets/G2	2.81	1332
> > >	Cell cycle 2023_202-3_Specimen_001_NIF 15um,2f,24hr_007_007.fcs/Cells/Singlets/MultiNuc	0.75	357
> > >	Cell cycle 2023_202-3_Specimen_001_NIF 15um,2f,24hr_007_007.fcs/Cells/Singlets/Normal cell cycle total	77.4	36719
> > >	Cell cycle 2023_202-3_Specimen_001_NIF 15um,2f,24hr_007_007.fcs/Cells/Singlets/Sphase	18.2	8640
	Cell cycle 2023_202-3_Specimen_001_Nif15um,2f,48hr_005_005.fcs		48540
>	Cell cycle 2023_202-3_Specimen_001_Nif15um,2f,48hr_005_005.fcs/Cells	95.9	46541
> >	Cell cycle 2023_202-3_Specimen_001_Nif15um,2f,48hr_005_005.fcs/Cells/Singlets	98.5	45853
> > >	Cell cycle 2023_202-3_Specimen_001_Nif15um,2f,48hr_005_005.fcs/Cells/Singlets/Anuc	20.5	9400
> > >	Cell cycle 2023_202-3_Specimen_001_Nif15um,2f,48hr_005_005.fcs/Cells/Singlets/G1	59.7	27376
> > >	Cell cycle 2023_202-3_Specimen_001_Nif15um,2f,48hr_005_005.fcs/Cells/Singlets/G2	1.65	756
> > >	Cell cycle 2023_202-3_Specimen_001_Nif15um,2f,48hr_005_005.fcs/Cells/Singlets/MultiNuc	0.58	266
> > >	Cell cycle 2023_202-3_Specimen_001_Nif15um,2f,48hr_005_005.fcs/Cells/Singlets/Normal cell cycle total	78.7	36098
> > >	Cell cycle 2023_202-3_Specimen_001_Nif15um,2f,48hr_005_005.fcs/Cells/Singlets/Sphase	14.9	6814
	Cell cycle 2023_202-3_Specimen_001_Untreated_001_001.fcs		42971
>	Cell cycle 2023_202-3_Specimen_001_Untreated_001_001.fcs/Cells	97.6	41932
> >	Cell cycle 2023_202-3_Specimen_001_Untreated_001_001.fcs/Cells/Singlets	98	41089
> > >	Cell cycle 2023_202-3_Specimen_001_Untreated_001_001.fcs/Cells/Singlets/Anuc	24.2	9943
> > >	Cell cycle 2023_202-3_Specimen_001_Untreated_001_001.fcs/Cells/Singlets/G1	46	18895
> > >	Cell cycle 2023_202-3_Specimen_001_Untreated_001_001.fcs/Cells/Singlets/G2	1.37	563
> > >	Cell cycle 2023_202-3_Specimen_001_Untreated_001_001.fcs/Cells/Singlets/MultiNuc	1.51	620
> > >	Cell cycle 2023_202-3_Specimen_001_Untreated_001_001.fcs/Cells/Singlets/Normal cell cycle total	74	30409
> > >	Cell cycle 2023_202-3_Specimen_001_Untreated_001_001.fcs/Cells/Singlets/Sphase	23.1	9474
	Cell cycle 2023_202-3_Specimen_001_Untreated_002_002.fcs		44323
>	Cell cycle 2023_202-3_Specimen_001_Untreated_002_002.fcs/Cells	96.6	42808
> >	Cell cycle 2023_202-3_Specimen_001_Untreated_002_002.fcs/Cells/Singlets	98.8	42298
> > >	Cell cycle 2023_202-3_Specimen_001_Untreated_002_002.fcs/Cells/Singlets/Anuc	16.6	7008
> > >	Cell cycle 2023_202-3_Specimen_001_Untreated_002_002.fcs/Cells/Singlets/G1	50.6	21392
> > >	Cell cycle 2023_202-3_Specimen_001_Untreated_002_002.fcs/Cells/Singlets/G2	1.41	595
> > >	Cell cycle 2023_202-3_Specimen_001_Untreated_002_002.fcs/Cells/Singlets/MultiNuc	1.39	586
> > >	Cell cycle 2023_202-3_Specimen_001_Untreated_002_002.fcs/Cells/Singlets/Normal cell cycle total	81.8	34598
> > >	Cell cycle 2023_202-3_Specimen_001_Untreated_002_002.fcs/Cells/Singlets/Sphase	27.2	11487
	Cell cycle 2023_202-3_Specimen_001_Untreated_003_003.fcs		41518
>	Cell cycle 2023_202-3_Specimen_001_Untreated_003_003.fcs/Cells	96.6	40127
> >	Cell cycle 2023_202-3_Specimen_001_Untreated_003_003.fcs/Cells/Singlets	98.5	39523
> > >	Cell cycle 2023_202-3_Specimen_001_Untreated_003_003.fcs/Cells/Singlets/Anuc	19.2	7592
> > >	Cell cycle 2023_202-3_Specimen_001_Untreated_003_003.fcs/Cells/Singlets/G1	48.7	19234
> > >	Cell cycle 2023_202-3_Specimen_001_Untreated_003_003.fcs/Cells/Singlets/G2	1.27	500
> > >	Cell cycle 2023_202-3_Specimen_001_Untreated_003_003.fcs/Cells/Singlets/MultiNuc	1.45	574
> > >	Cell cycle 2023_202-3_Specimen_001_Untreated_003_003.fcs/Cells/Singlets/Normal cell cycle total	79.1	31258
> > >	Cell cycle 2023_202-3_Specimen_001_Untreated_003_003.fcs/Cells/Singlets/Sphase	26.5	10460
	Cell cycle 2023_202-4_Specimen_001_BENZ 120um,2f,48hr_008_008.fcs		45927
>	Cell cycle 2023_202-4_Specimen_001_BENZ 120um,2f,48hr_008_008.fcs/Cells	97.3	44676
> >	Cell cycle 2023_202-4_Specimen_001_BENZ 120um,2f,48hr_008_008.fcs/Cells/Singlets	98.9	44195
> > >	Cell cycle 2023_202-4_Specimen_001_BENZ 120um,2f,48hr_008_008.fcs/Cells/Singlets/Anuc	19	8408
> > >	Cell cycle 2023_202-4_Specimen_001_BENZ 120um,2f,48hr_008_008.fcs/Cells/Singlets/G1	56.5	24970
> > >	Cell cycle 2023_202-4_Specimen_001_BENZ 120um,2f,48hr_008_008.fcs/Cells/Singlets/G2	3.18	1406
> > >	Cell cycle 2023_202-4_Specimen_001_BENZ 120um,2f,48hr_008_008.fcs/Cells/Singlets/MultiNuc	0.85	376
> > >	Cell cycle 2023_202-4_Specimen_001_BENZ 120um,2f,48hr_008_008.fcs/Cells/Singlets/Normal cell cycle total	79.8	35272
> > >	Cell cycle 2023_202-4_Specimen_001_BENZ 120um,2f,48hr_008_008.fcs/Cells/Singlets/Sphase	17.4	7707
	Cell cycle 2023_202-4_Specimen_001_BENZ 180um,2f,48hr_009_009.fcs		46642
>	Cell cycle 2023_202-4_Specimen_001_BENZ 180um,2f,48hr_009_009.fcs/Cells	95.4	44518
> >	Cell cycle 2023_202-4_Specimen_001_BENZ 180um,2f,48hr_009_009.fcs/Cells/Singlets	98.6	43899
> > >	Cell cycle 2023_202-4_Specimen_001_BENZ 180um,2f,48hr_009_009.fcs/Cells/Singlets/Anuc	23	10085
> > >	Cell cycle 2023_202-4_Specimen_001_BENZ 180um,2f,48hr_009_009.fcs/Cells/Singlets/G1	53.1	23320
> > >	Cell cycle 2023_202-4_Specimen_001_BENZ 180um,2f,48hr_009_009.fcs/Cells/Singlets/G2	4.8	2106
> > >	Cell cycle 2023_202-4_Specimen_001_BENZ 180um,2f,48hr_009_009.fcs/Cells/Singlets/MultiNuc	1.07	470
> > >	Cell cycle 2023_202-4_Specimen_001_BENZ 180um,2f,48hr_009_009.fcs/Cells/Singlets/Normal cell cycle total	75.5	33124
> > >	Cell cycle 2023_202-4_Specimen_001_BENZ 180um,2f,48hr_009_009.fcs/Cells/Singlets/Sphase	15.4	6751
	Cell cycle 2023_202-4_Specimen_001_Benz 120uM,2f,24hs_010_010.fcs		39580
>	Cell cycle 2023_202-4_Specimen_001_Benz 120uM,2f,24hs_010_010.fcs/Cells	97.5	38604
> >	Cell cycle 2023_202-4_Specimen_001_Benz 120uM,2f,24hs_010_010.fcs/Cells/Singlets	99	38211
> > >	Cell cycle 2023_202-4_Specimen_001_Benz 120uM,2f,24hs_010_010.fcs/Cells/Singlets/Anuc	13.7	5242
> > >	Cell cycle 2023_202-4_Specimen_001_Benz 120uM,2f,24hs_010_010.fcs/Cells/Singlets/G1	53.8	20545
> > >	Cell cycle 2023_202-4_Specimen_001_Benz 120uM,2f,24hs_010_010.fcs/Cells/Singlets/G2	1.76	674
> > >	Cell cycle 2023_202-4_Specimen_001_Benz 120uM,2f,24hs_010_010.fcs/Cells/Singlets/MultiNuc	1.47	560
> > >	Cell cycle 2023_202-4_Specimen_001_Benz 120uM,2f,24hs_010_010.fcs/Cells/Singlets/Normal cell cycle total	84.3	32218
> > >	Cell cycle 2023_202-4_Specimen_001_Benz 120uM,2f,24hs_010_010.fcs/Cells/Singlets/Sphase	26.1	9962
	Cell cycle 2023_202-4_Specimen_001_Benz 180uM,2f,24hrs_011_011.fcs		41481
>	Cell cycle 2023_202-4_Specimen_001_Benz 180uM,2f,24hrs_011_011.fcs/Cells	97.4	40398
> >	Cell cycle 2023_202-4_Specimen_001_Benz 180uM,2f,24hrs_011_011.fcs/Cells/Singlets	99.1	40044
> > >	Cell cycle 2023_202-4_Specimen_001_Benz 180uM,2f,24hrs_011_011.fcs/Cells/Singlets/Anuc	14.7	5871
> > >	Cell cycle 2023_202-4_Specimen_001_Benz 180uM,2f,24hrs_011_011.fcs/Cells/Singlets/G1	54.3	21756
> > >	Cell cycle 2023_202-4_Specimen_001_Benz 180uM,2f,24hrs_011_011.fcs/Cells/Singlets/G2	1.82	730
> > >	Cell cycle 2023_202-4_Specimen_001_Benz 180uM,2f,24hrs_011_011.fcs/Cells/Singlets/MultiNuc	1.56	623
> > >	Cell cycle 2023_202-4_Specimen_001_Benz 180uM,2f,24hrs_011_011.fcs/Cells/Singlets/Normal cell cycle total	83.4	33384
> > >	Cell cycle 2023_202-4_Specimen_001_Benz 180uM,2f,24hrs_011_011.fcs/Cells/Singlets/Sphase	24.7	9888
	Cell cycle 2023_202-4_Specimen_001_ELF 80um,2f,24hr_015_015.fcs		41132
>	Cell cycle 2023_202-4_Specimen_001_ELF 80um,2f,24hr_015_015.fcs/Cells	95.7	39379
> >	Cell cycle 2023_202-4_Specimen_001_ELF 80um,2f,24hr_015_015.fcs/Cells/Singlets	96.9	38150
> > >	Cell cycle 2023_202-4_Specimen_001_ELF 80um,2f,24hr_015_015.fcs/Cells/Singlets/Anuc	12.4	4730
> > >	Cell cycle 2023_202-4_Specimen_001_ELF 80um,2f,24hr_015_015.fcs/Cells/Singlets/G1	38.9	14857
> > >	Cell cycle 2023_202-4_Specimen_001_ELF 80um,2f,24hr_015_015.fcs/Cells/Singlets/G2	6.12	2333
> > >	Cell cycle 2023_202-4_Specimen_001_ELF 80um,2f,24hr_015_015.fcs/Cells/Singlets/MultiNuc	10.1	3862
> > >	Cell cycle 2023_202-4_Specimen_001_ELF 80um,2f,24hr_015_015.fcs/Cells/Singlets/Normal cell cycle total	75.3	28744
> > >	Cell cycle 2023_202-4_Specimen_001_ELF 80um,2f,24hr_015_015.fcs/Cells/Singlets/Sphase	28.5	10864
	Cell cycle 2023_202-4_Specimen_001_ELF 80um,2f,48hrs_012_012.fcs		44042
>	Cell cycle 2023_202-4_Specimen_001_ELF 80um,2f,48hrs_012_012.fcs/Cells	89.2	39267
> >	Cell cycle 2023_202-4_Specimen_001_ELF 80um,2f,48hrs_012_012.fcs/Cells/Singlets	96	37678
> > >	Cell cycle 2023_202-4_Specimen_001_ELF 80um,2f,48hrs_012_012.fcs/Cells/Singlets/Anuc	20.5	7738
> > >	Cell cycle 2023_202-4_Specimen_001_ELF 80um,2f,48hrs_012_012.fcs/Cells/Singlets/G1	21.3	8021
> > >	Cell cycle 2023_202-4_Specimen_001_ELF 80um,2f,48hrs_012_012.fcs/Cells/Singlets/G2	16.3	6134
> > >	Cell cycle 2023_202-4_Specimen_001_ELF 80um,2f,48hrs_012_012.fcs/Cells/Singlets/MultiNuc	13.9	5223
> > >	Cell cycle 2023_202-4_Specimen_001_ELF 80um,2f,48hrs_012_012.fcs/Cells/Singlets/Normal cell cycle total	60.8	22911
> > >	Cell cycle 2023_202-4_Specimen_001_ELF 80um,2f,48hrs_012_012.fcs/Cells/Singlets/Sphase	22.1	8324
	Cell cycle 2023_202-4_Specimen_001_ELF 100um,2f,24hr_016_016.fcs		40165
>	Cell cycle 2023_202-4_Specimen_001_ELF 100um,2f,24hr_016_016.fcs/Cells	96.5	38765
> >	Cell cycle 2023_202-4_Specimen_001_ELF 100um,2f,24hr_016_016.fcs/Cells/Singlets	97.2	37672
> > >	Cell cycle 2023_202-4_Specimen_001_ELF 100um,2f,24hr_016_016.fcs/Cells/Singlets/Anuc	10.5	3950
> > >	Cell cycle 2023_202-4_Specimen_001_ELF 100um,2f,24hr_016_016.fcs/Cells/Singlets/G1	38.3	14422
> > >	Cell cycle 2023_202-4_Specimen_001_ELF 100um,2f,24hr_016_016.fcs/Cells/Singlets/G2	6.26	2359
> > >	Cell cycle 2023_202-4_Specimen_001_ELF 100um,2f,24hr_016_016.fcs/Cells/Singlets/MultiNuc	11.1	4194
> > >	Cell cycle 2023_202-4_Specimen_001_ELF 100um,2f,24hr_016_016.fcs/Cells/Singlets/Normal cell cycle total	76.6	28854
> > >	Cell cycle 2023_202-4_Specimen_001_ELF 100um,2f,24hr_016_016.fcs/Cells/Singlets/Sphase	30.4	11446
	Cell cycle 2023_202-4_Specimen_001_ELF 100um,2f,48hs_013_013.fcs		43668
>	Cell cycle 2023_202-4_Specimen_001_ELF 100um,2f,48hs_013_013.fcs/Cells	88.3	38556
> >	Cell cycle 2023_202-4_Specimen_001_ELF 100um,2f,48hs_013_013.fcs/Cells/Singlets	95.8	36919
> > >	Cell cycle 2023_202-4_Specimen_001_ELF 100um,2f,48hs_013_013.fcs/Cells/Singlets/Anuc	17.8	6557
> > >	Cell cycle 2023_202-4_Specimen_001_ELF 100um,2f,48hs_013_013.fcs/Cells/Singlets/G1	18.8	6955
> > >	Cell cycle 2023_202-4_Specimen_001_ELF 100um,2f,48hs_013_013.fcs/Cells/Singlets/G2	17.6	6510
> > >	Cell cycle 2023_202-4_Specimen_001_ELF 100um,2f,48hs_013_013.fcs/Cells/Singlets/MultiNuc	16.6	6116
> > >	Cell cycle 2023_202-4_Specimen_001_ELF 100um,2f,48hs_013_013.fcs/Cells/Singlets/Normal cell cycle total	60.9	22471
> > >	Cell cycle 2023_202-4_Specimen_001_ELF 100um,2f,48hs_013_013.fcs/Cells/Singlets/Sphase	23.4	8623
	Cell cycle 2023_202-4_Specimen_001_ELF 120um,2f,24hr_017_017.fcs		38174
>	Cell cycle 2023_202-4_Specimen_001_ELF 120um,2f,24hr_017_017.fcs/Cells	97.5	37214
> >	Cell cycle 2023_202-4_Specimen_001_ELF 120um,2f,24hr_017_017.fcs/Cells/Singlets	97.4	36230
> > >	Cell cycle 2023_202-4_Specimen_001_ELF 120um,2f,24hr_017_017.fcs/Cells/Singlets/Anuc	10.8	3921
> > >	Cell cycle 2023_202-4_Specimen_001_ELF 120um,2f,24hr_017_017.fcs/Cells/Singlets/G1	37.8	13705
> > >	Cell cycle 2023_202-4_Specimen_001_ELF 120um,2f,24hr_017_017.fcs/Cells/Singlets/G2	5.43	1966
> > >	Cell cycle 2023_202-4_Specimen_001_ELF 120um,2f,24hr_017_017.fcs/Cells/Singlets/MultiNuc	10.4	3782
> > >	Cell cycle 2023_202-4_Specimen_001_ELF 120um,2f,24hr_017_017.fcs/Cells/Singlets/Normal cell cycle total	77.2	27960
> > >	Cell cycle 2023_202-4_Specimen_001_ELF 120um,2f,24hr_017_017.fcs/Cells/Singlets/Sphase	32	11579
	Cell cycle 2023_202-4_Specimen_001_ELF 120um,2f,48hr_014_014.fcs		39516
>	Cell cycle 2023_202-4_Specimen_001_ELF 120um,2f,48hr_014_014.fcs/Cells	93.2	36848
> >	Cell cycle 2023_202-4_Specimen_001_ELF 120um,2f,48hr_014_014.fcs/Cells/Singlets	96.9	35690
> > >	Cell cycle 2023_202-4_Specimen_001_ELF 120um,2f,48hr_014_014.fcs/Cells/Singlets/Anuc	17.3	6189
> > >	Cell cycle 2023_202-4_Specimen_001_ELF 120um,2f,48hr_014_014.fcs/Cells/Singlets/G1	21.7	7742
> > >	Cell cycle 2023_202-4_Specimen_001_ELF 120um,2f,48hr_014_014.fcs/Cells/Singlets/G2	20.1	7170
> > >	Cell cycle 2023_202-4_Specimen_001_ELF 120um,2f,48hr_014_014.fcs/Cells/Singlets/MultiNuc	14.2	5084
> > >	Cell cycle 2023_202-4_Specimen_001_ELF 120um,2f,48hr_014_014.fcs/Cells/Singlets/Normal cell cycle total	64	22840
> > >	Cell cycle 2023_202-4_Specimen_001_ELF 120um,2f,48hr_014_014.fcs/Cells/Singlets/Sphase	21.3	7596
	Cell cycle 2023_202-4_Specimen_001_NIF 12um,2f,24hrs_006_006.fcs		41241
>	Cell cycle 2023_202-4_Specimen_001_NIF 12um,2f,24hrs_006_006.fcs/Cells	96.5	39790
> >	Cell cycle 2023_202-4_Specimen_001_NIF 12um,2f,24hrs_006_006.fcs/Cells/Singlets	99	39373
> > >	Cell cycle 2023_202-4_Specimen_001_NIF 12um,2f,24hrs_006_006.fcs/Cells/Singlets/Anuc	14.8	5810
> > >	Cell cycle 2023_202-4_Specimen_001_NIF 12um,2f,24hrs_006_006.fcs/Cells/Singlets/G1	54.9	21610
> > >	Cell cycle 2023_202-4_Specimen_001_NIF 12um,2f,24hrs_006_006.fcs/Cells/Singlets/G2	1.69	667
> > >	Cell cycle 2023_202-4_Specimen_001_NIF 12um,2f,24hrs_006_006.fcs/Cells/Singlets/MultiNuc	1.5	592
> > >	Cell cycle 2023_202-4_Specimen_001_NIF 12um,2f,24hrs_006_006.fcs/Cells/Singlets/Normal cell cycle total	83.3	32808
> > >	Cell cycle 2023_202-4_Specimen_001_NIF 12um,2f,24hrs_006_006.fcs/Cells/Singlets/Sphase	24	9467
	Cell cycle 2023_202-4_Specimen_001_NIF 12um,2f,48hr_004_004.fcs		47949
>	Cell cycle 2023_202-4_Specimen_001_NIF 12um,2f,48hr_004_004.fcs/Cells	95.7	45884
> >	Cell cycle 2023_202-4_Specimen_001_NIF 12um,2f,48hr_004_004.fcs/Cells/Singlets	98.9	45364
> > >	Cell cycle 2023_202-4_Specimen_001_NIF 12um,2f,48hr_004_004.fcs/Cells/Singlets/Anuc	19	8637
> > >	Cell cycle 2023_202-4_Specimen_001_NIF 12um,2f,48hr_004_004.fcs/Cells/Singlets/G1	59.6	27039
> > >	Cell cycle 2023_202-4_Specimen_001_NIF 12um,2f,48hr_004_004.fcs/Cells/Singlets/G2	1.5	682
> > >	Cell cycle 2023_202-4_Specimen_001_NIF 12um,2f,48hr_004_004.fcs/Cells/Singlets/MultiNuc	0.77	350
> > >	Cell cycle 2023_202-4_Specimen_001_NIF 12um,2f,48hr_004_004.fcs/Cells/Singlets/Normal cell cycle total	79.8	36220
> > >	Cell cycle 2023_202-4_Specimen_001_NIF 12um,2f,48hr_004_004.fcs/Cells/Singlets/Sphase	16	7254
	Cell cycle 2023_202-4_Specimen_001_NIF 15um,2f,24hr_007_007.fcs		43197
>	Cell cycle 2023_202-4_Specimen_001_NIF 15um,2f,24hr_007_007.fcs/Cells	95.7	41326
> >	Cell cycle 2023_202-4_Specimen_001_NIF 15um,2f,24hr_007_007.fcs/Cells/Singlets	98.6	40757
> > >	Cell cycle 2023_202-4_Specimen_001_NIF 15um,2f,24hr_007_007.fcs/Cells/Singlets/Anuc	16.9	6894
> > >	Cell cycle 2023_202-4_Specimen_001_NIF 15um,2f,24hr_007_007.fcs/Cells/Singlets/G1	54.3	22129
> > >	Cell cycle 2023_202-4_Specimen_001_NIF 15um,2f,24hr_007_007.fcs/Cells/Singlets/G2	1.93	787
> > >	Cell cycle 2023_202-4_Specimen_001_NIF 15um,2f,24hr_007_007.fcs/Cells/Singlets/MultiNuc	1.94	791
> > >	Cell cycle 2023_202-4_Specimen_001_NIF 15um,2f,24hr_007_007.fcs/Cells/Singlets/Normal cell cycle total	80.7	32877
> > >	Cell cycle 2023_202-4_Specimen_001_NIF 15um,2f,24hr_007_007.fcs/Cells/Singlets/Sphase	21.8	8902
	Cell cycle 2023_202-4_Specimen_001_Nif15um,2f,48hr_005_005.fcs		48004
>	Cell cycle 2023_202-4_Specimen_001_Nif15um,2f,48hr_005_005.fcs/Cells	95.4	45803
> >	Cell cycle 2023_202-4_Specimen_001_Nif15um,2f,48hr_005_005.fcs/Cells/Singlets	98.6	45142
> > >	Cell cycle 2023_202-4_Specimen_001_Nif15um,2f,48hr_005_005.fcs/Cells/Singlets/Anuc	19.2	8667
> > >	Cell cycle 2023_202-4_Specimen_001_Nif15um,2f,48hr_005_005.fcs/Cells/Singlets/G1	58.8	26523
> > >	Cell cycle 2023_202-4_Specimen_001_Nif15um,2f,48hr_005_005.fcs/Cells/Singlets/G2	2.18	982
> > >	Cell cycle 2023_202-4_Specimen_001_Nif15um,2f,48hr_005_005.fcs/Cells/Singlets/MultiNuc	1.13	508
> > >	Cell cycle 2023_202-4_Specimen_001_Nif15um,2f,48hr_005_005.fcs/Cells/Singlets/Normal cell cycle total	79.3	35789
> > >	Cell cycle 2023_202-4_Specimen_001_Nif15um,2f,48hr_005_005.fcs/Cells/Singlets/Sphase	16.1	7271
	Cell cycle 2023_202-4_Specimen_001_Untreated_001_001.fcs		41269
>	Cell cycle 2023_202-4_Specimen_001_Untreated_001_001.fcs/Cells	97	40013
> >	Cell cycle 2023_202-4_Specimen_001_Untreated_001_001.fcs/Cells/Singlets	99.1	39645
> > >	Cell cycle 2023_202-4_Specimen_001_Untreated_001_001.fcs/Cells/Singlets/Anuc	10.2	4053
> > >	Cell cycle 2023_202-4_Specimen_001_Untreated_001_001.fcs/Cells/Singlets/G1	56.9	22564
> > >	Cell cycle 2023_202-4_Specimen_001_Untreated_001_001.fcs/Cells/Singlets/G2	1.91	756
> > >	Cell cycle 2023_202-4_Specimen_001_Untreated_001_001.fcs/Cells/Singlets/MultiNuc	1.46	577
> > >	Cell cycle 2023_202-4_Specimen_001_Untreated_001_001.fcs/Cells/Singlets/Normal cell cycle total	87.9	34838
> > >	Cell cycle 2023_202-4_Specimen_001_Untreated_001_001.fcs/Cells/Singlets/Sphase	27	10709
	Cell cycle 2023_202-4_Specimen_001_Untreated_002_002.fcs		42171
>	Cell cycle 2023_202-4_Specimen_001_Untreated_002_002.fcs/Cells	96.8	40819
> >	Cell cycle 2023_202-4_Specimen_001_Untreated_002_002.fcs/Cells/Singlets	99.2	40481
> > >	Cell cycle 2023_202-4_Specimen_001_Untreated_002_002.fcs/Cells/Singlets/Anuc	10.5	4232
> > >	Cell cycle 2023_202-4_Specimen_001_Untreated_002_002.fcs/Cells/Singlets/G1	57.2	23148
> > >	Cell cycle 2023_202-4_Specimen_001_Untreated_002_002.fcs/Cells/Singlets/G2	1.83	741
> > >	Cell cycle 2023_202-4_Specimen_001_Untreated_002_002.fcs/Cells/Singlets/MultiNuc	1.42	576
> > >	Cell cycle 2023_202-4_Specimen_001_Untreated_002_002.fcs/Cells/Singlets/Normal cell cycle total	87.7	35501
> > >	Cell cycle 2023_202-4_Specimen_001_Untreated_002_002.fcs/Cells/Singlets/Sphase	26.8	10843
	Cell cycle 2023_202-4_Specimen_001_Untreated_003_003.fcs		40205
>	Cell cycle 2023_202-4_Specimen_001_Untreated_003_003.fcs/Cells	97.7	39262
> >	Cell cycle 2023_202-4_Specimen_001_Untreated_003_003.fcs/Cells/Singlets	99.2	38947
> > >	Cell cycle 2023_202-4_Specimen_001_Untreated_003_003.fcs/Cells/Singlets/Anuc	12	4679
> > >	Cell cycle 2023_202-4_Specimen_001_Untreated_003_003.fcs/Cells/Singlets/G1	56.4	21952
> > >	Cell cycle 2023_202-4_Specimen_001_Untreated_003_003.fcs/Cells/Singlets/G2	1.43	557
> > >	Cell cycle 2023_202-4_Specimen_001_Untreated_003_003.fcs/Cells/Singlets/MultiNuc	1.22	474
> > >	Cell cycle 2023_202-4_Specimen_001_Untreated_003_003.fcs/Cells/Singlets/Normal cell cycle total	86.4	33657
> > >	Cell cycle 2023_202-4_Specimen_001_Untreated_003_003.fcs/Cells/Singlets/Sphase	26.2	10219
	Cell cycle 2023_202-5_Specimen_001_BENZ 120um,2f,48hr_008_008.fcs		42831
>	Cell cycle 2023_202-5_Specimen_001_BENZ 120um,2f,48hr_008_008.fcs/Cells	97.4	41724
> >	Cell cycle 2023_202-5_Specimen_001_BENZ 120um,2f,48hr_008_008.fcs/Cells/Singlets	98.8	41242
> > >	Cell cycle 2023_202-5_Specimen_001_BENZ 120um,2f,48hr_008_008.fcs/Cells/Singlets/Anuc	19.9	8207
> > >	Cell cycle 2023_202-5_Specimen_001_BENZ 120um,2f,48hr_008_008.fcs/Cells/Singlets/G1	55	22689
> > >	Cell cycle 2023_202-5_Specimen_001_BENZ 120um,2f,48hr_008_008.fcs/Cells/Singlets/G2	3.06	1263
> > >	Cell cycle 2023_202-5_Specimen_001_BENZ 120um,2f,48hr_008_008.fcs/Cells/Singlets/MultiNuc	0.58	241
> > >	Cell cycle 2023_202-5_Specimen_001_BENZ 120um,2f,48hr_008_008.fcs/Cells/Singlets/Normal cell cycle total	79.4	32733
> > >	Cell cycle 2023_202-5_Specimen_001_BENZ 120um,2f,48hr_008_008.fcs/Cells/Singlets/Sphase	18.2	7490
	Cell cycle 2023_202-5_Specimen_001_BENZ 180um,2f,48hr_009_009.fcs		42830
>	Cell cycle 2023_202-5_Specimen_001_BENZ 180um,2f,48hr_009_009.fcs/Cells	96.8	41473
> >	Cell cycle 2023_202-5_Specimen_001_BENZ 180um,2f,48hr_009_009.fcs/Cells/Singlets	98.9	41014
> > >	Cell cycle 2023_202-5_Specimen_001_BENZ 180um,2f,48hr_009_009.fcs/Cells/Singlets/Anuc	21.2	8711
> > >	Cell cycle 2023_202-5_Specimen_001_BENZ 180um,2f,48hr_009_009.fcs/Cells/Singlets/G1	55.4	22726
> > >	Cell cycle 2023_202-5_Specimen_001_BENZ 180um,2f,48hr_009_009.fcs/Cells/Singlets/G2	4.23	1733
> > >	Cell cycle 2023_202-5_Specimen_001_BENZ 180um,2f,48hr_009_009.fcs/Cells/Singlets/MultiNuc	0.55	225
> > >	Cell cycle 2023_202-5_Specimen_001_BENZ 180um,2f,48hr_009_009.fcs/Cells/Singlets/Normal cell cycle total	78.1	32018
> > >	Cell cycle 2023_202-5_Specimen_001_BENZ 180um,2f,48hr_009_009.fcs/Cells/Singlets/Sphase	15.6	6418
	Cell cycle 2023_202-5_Specimen_001_Benz 120uM,2f,24hs_010_010.fcs		36280
>	Cell cycle 2023_202-5_Specimen_001_Benz 120uM,2f,24hs_010_010.fcs/Cells	97.5	35368
> >	Cell cycle 2023_202-5_Specimen_001_Benz 120uM,2f,24hs_010_010.fcs/Cells/Singlets	99.1	35055
> > >	Cell cycle 2023_202-5_Specimen_001_Benz 120uM,2f,24hs_010_010.fcs/Cells/Singlets/Anuc	16.6	5818
> > >	Cell cycle 2023_202-5_Specimen_001_Benz 120uM,2f,24hs_010_010.fcs/Cells/Singlets/G1	54.5	19115
> > >	Cell cycle 2023_202-5_Specimen_001_Benz 120uM,2f,24hs_010_010.fcs/Cells/Singlets/G2	0.98	343
> > >	Cell cycle 2023_202-5_Specimen_001_Benz 120uM,2f,24hs_010_010.fcs/Cells/Singlets/MultiNuc	0.53	186
> > >	Cell cycle 2023_202-5_Specimen_001_Benz 120uM,2f,24hs_010_010.fcs/Cells/Singlets/Normal cell cycle total	82.7	28982
> > >	Cell cycle 2023_202-5_Specimen_001_Benz 120uM,2f,24hs_010_010.fcs/Cells/Singlets/Sphase	24.4	8551
	Cell cycle 2023_202-5_Specimen_001_Benz 180uM,2f,24hrs_011_011.fcs		36655
>	Cell cycle 2023_202-5_Specimen_001_Benz 180uM,2f,24hrs_011_011.fcs/Cells	97.1	35607
> >	Cell cycle 2023_202-5_Specimen_001_Benz 180uM,2f,24hrs_011_011.fcs/Cells/Singlets	99.2	35324
> > >	Cell cycle 2023_202-5_Specimen_001_Benz 180uM,2f,24hrs_011_011.fcs/Cells/Singlets/Anuc	16.6	5855
> > >	Cell cycle 2023_202-5_Specimen_001_Benz 180uM,2f,24hrs_011_011.fcs/Cells/Singlets/G1	55.2	19488
> > >	Cell cycle 2023_202-5_Specimen_001_Benz 180uM,2f,24hrs_011_011.fcs/Cells/Singlets/G2	0.87	307
> > >	Cell cycle 2023_202-5_Specimen_001_Benz 180uM,2f,24hrs_011_011.fcs/Cells/Singlets/MultiNuc	0.49	173
> > >	Cell cycle 2023_202-5_Specimen_001_Benz 180uM,2f,24hrs_011_011.fcs/Cells/Singlets/Normal cell cycle total	82.8	29251
> > >	Cell cycle 2023_202-5_Specimen_001_Benz 180uM,2f,24hrs_011_011.fcs/Cells/Singlets/Sphase	23.9	8431
	Cell cycle 2023_202-5_Specimen_001_Fex 20uM,2f,48hrs_012_012.fcs		52305
>	Cell cycle 2023_202-5_Specimen_001_Fex 20uM,2f,48hrs_012_012.fcs/Cells	97.4	50940
> >	Cell cycle 2023_202-5_Specimen_001_Fex 20uM,2f,48hrs_012_012.fcs/Cells/Singlets	99.2	50541
> > >	Cell cycle 2023_202-5_Specimen_001_Fex 20uM,2f,48hrs_012_012.fcs/Cells/Singlets/Anuc	21.2	10690
> > >	Cell cycle 2023_202-5_Specimen_001_Fex 20uM,2f,48hrs_012_012.fcs/Cells/Singlets/G1	53	26777
> > >	Cell cycle 2023_202-5_Specimen_001_Fex 20uM,2f,48hrs_012_012.fcs/Cells/Singlets/G2	1.01	509
> > >	Cell cycle 2023_202-5_Specimen_001_Fex 20uM,2f,48hrs_012_012.fcs/Cells/Singlets/MultiNuc	0.71	360
> > >	Cell cycle 2023_202-5_Specimen_001_Fex 20uM,2f,48hrs_012_012.fcs/Cells/Singlets/Normal cell cycle total	78	39438
> > >	Cell cycle 2023_202-5_Specimen_001_Fex 20uM,2f,48hrs_012_012.fcs/Cells/Singlets/Sphase	20.2	10218
	Cell cycle 2023_202-5_Specimen_001_Fex 20um,2f,24hr_015_015.fcs		45176
>	Cell cycle 2023_202-5_Specimen_001_Fex 20um,2f,24hr_015_015.fcs/Cells	97.7	44119
> >	Cell cycle 2023_202-5_Specimen_001_Fex 20um,2f,24hr_015_015.fcs/Cells/Singlets	99.2	43759
> > >	Cell cycle 2023_202-5_Specimen_001_Fex 20um,2f,24hr_015_015.fcs/Cells/Singlets/Anuc	9.84	4304
> > >	Cell cycle 2023_202-5_Specimen_001_Fex 20um,2f,24hr_015_015.fcs/Cells/Singlets/G1	57.5	25175
> > >	Cell cycle 2023_202-5_Specimen_001_Fex 20um,2f,24hr_015_015.fcs/Cells/Singlets/G2	6.23	2727
> > >	Cell cycle 2023_202-5_Specimen_001_Fex 20um,2f,24hr_015_015.fcs/Cells/Singlets/MultiNuc	1.06	463
> > >	Cell cycle 2023_202-5_Specimen_001_Fex 20um,2f,24hr_015_015.fcs/Cells/Singlets/Normal cell cycle total	88.8	38868
> > >	Cell cycle 2023_202-5_Specimen_001_Fex 20um,2f,24hr_015_015.fcs/Cells/Singlets/Sphase	23.6	10322
	Cell cycle 2023_202-5_Specimen_001_Fex 50um,2f,24hr_016_016.fcs		54485
>	Cell cycle 2023_202-5_Specimen_001_Fex 50um,2f,24hr_016_016.fcs/Cells	95.4	52003
> >	Cell cycle 2023_202-5_Specimen_001_Fex 50um,2f,24hr_016_016.fcs/Cells/Singlets	98.9	51445
> > >	Cell cycle 2023_202-5_Specimen_001_Fex 50um,2f,24hr_016_016.fcs/Cells/Singlets/Anuc	14.7	7547
> > >	Cell cycle 2023_202-5_Specimen_001_Fex 50um,2f,24hr_016_016.fcs/Cells/Singlets/G1	52.8	27180
> > >	Cell cycle 2023_202-5_Specimen_001_Fex 50um,2f,24hr_016_016.fcs/Cells/Singlets/G2	5.77	2966
> > >	Cell cycle 2023_202-5_Specimen_001_Fex 50um,2f,24hr_016_016.fcs/Cells/Singlets/MultiNuc	2.11	1084
> > >	Cell cycle 2023_202-5_Specimen_001_Fex 50um,2f,24hr_016_016.fcs/Cells/Singlets/Normal cell cycle total	82.8	42603
> > >	Cell cycle 2023_202-5_Specimen_001_Fex 50um,2f,24hr_016_016.fcs/Cells/Singlets/Sphase	22.6	11652
	Cell cycle 2023_202-5_Specimen_001_Fex 50um,2f,48hs_013_013.fcs		47622
>	Cell cycle 2023_202-5_Specimen_001_Fex 50um,2f,48hs_013_013.fcs/Cells	96.2	45813
> >	Cell cycle 2023_202-5_Specimen_001_Fex 50um,2f,48hs_013_013.fcs/Cells/Singlets	99	45359
> > >	Cell cycle 2023_202-5_Specimen_001_Fex 50um,2f,48hs_013_013.fcs/Cells/Singlets/Anuc	19.5	8867
> > >	Cell cycle 2023_202-5_Specimen_001_Fex 50um,2f,48hs_013_013.fcs/Cells/Singlets/G1	47.7	21635
> > >	Cell cycle 2023_202-5_Specimen_001_Fex 50um,2f,48hs_013_013.fcs/Cells/Singlets/G2	5.73	2597
> > >	Cell cycle 2023_202-5_Specimen_001_Fex 50um,2f,48hs_013_013.fcs/Cells/Singlets/MultiNuc	2.35	1065
> > >	Cell cycle 2023_202-5_Specimen_001_Fex 50um,2f,48hs_013_013.fcs/Cells/Singlets/Normal cell cycle total	77.8	35306
> > >	Cell cycle 2023_202-5_Specimen_001_Fex 50um,2f,48hs_013_013.fcs/Cells/Singlets/Sphase	22.3	10117
	Cell cycle 2023_202-5_Specimen_001_Fex 70um,2f,24hr_017_017.fcs		52367
>	Cell cycle 2023_202-5_Specimen_001_Fex 70um,2f,24hr_017_017.fcs/Cells	93.6	49021
> >	Cell cycle 2023_202-5_Specimen_001_Fex 70um,2f,24hr_017_017.fcs/Cells/Singlets	98.7	48385
> > >	Cell cycle 2023_202-5_Specimen_001_Fex 70um,2f,24hr_017_017.fcs/Cells/Singlets/Anuc	15.2	7364
> > >	Cell cycle 2023_202-5_Specimen_001_Fex 70um,2f,24hr_017_017.fcs/Cells/Singlets/G1	53	25662
> > >	Cell cycle 2023_202-5_Specimen_001_Fex 70um,2f,24hr_017_017.fcs/Cells/Singlets/G2	7.99	3866
> > >	Cell cycle 2023_202-5_Specimen_001_Fex 70um,2f,24hr_017_017.fcs/Cells/Singlets/MultiNuc	2.11	1023
> > >	Cell cycle 2023_202-5_Specimen_001_Fex 70um,2f,24hr_017_017.fcs/Cells/Singlets/Normal cell cycle total	82.1	39732
> > >	Cell cycle 2023_202-5_Specimen_001_Fex 70um,2f,24hr_017_017.fcs/Cells/Singlets/Sphase	19.7	9542
	Cell cycle 2023_202-5_Specimen_001_Fex 70um,2f,48hr_014_014.fcs		46979
>	Cell cycle 2023_202-5_Specimen_001_Fex 70um,2f,48hr_014_014.fcs/Cells	94.7	44475
> >	Cell cycle 2023_202-5_Specimen_001_Fex 70um,2f,48hr_014_014.fcs/Cells/Singlets	98.8	43935
> > >	Cell cycle 2023_202-5_Specimen_001_Fex 70um,2f,48hr_014_014.fcs/Cells/Singlets/Anuc	22.9	10046
> > >	Cell cycle 2023_202-5_Specimen_001_Fex 70um,2f,48hr_014_014.fcs/Cells/Singlets/G1	42.1	18508
> > >	Cell cycle 2023_202-5_Specimen_001_Fex 70um,2f,48hr_014_014.fcs/Cells/Singlets/G2	8.21	3609
> > >	Cell cycle 2023_202-5_Specimen_001_Fex 70um,2f,48hr_014_014.fcs/Cells/Singlets/MultiNuc	2.95	1294
> > >	Cell cycle 2023_202-5_Specimen_001_Fex 70um,2f,48hr_014_014.fcs/Cells/Singlets/Normal cell cycle total	73.7	32393
> > >	Cell cycle 2023_202-5_Specimen_001_Fex 70um,2f,48hr_014_014.fcs/Cells/Singlets/Sphase	21.9	9606
	Cell cycle 2023_202-5_Specimen_001_NIF 12um,2f,24hrs_006_006.fcs		39457
>	Cell cycle 2023_202-5_Specimen_001_NIF 12um,2f,24hrs_006_006.fcs/Cells	96	37880
> >	Cell cycle 2023_202-5_Specimen_001_NIF 12um,2f,24hrs_006_006.fcs/Cells/Singlets	98.9	37468
> > >	Cell cycle 2023_202-5_Specimen_001_NIF 12um,2f,24hrs_006_006.fcs/Cells/Singlets/Anuc	19.9	7469
> > >	Cell cycle 2023_202-5_Specimen_001_NIF 12um,2f,24hrs_006_006.fcs/Cells/Singlets/G1	55.4	20742
> > >	Cell cycle 2023_202-5_Specimen_001_NIF 12um,2f,24hrs_006_006.fcs/Cells/Singlets/G2	0.72	268
> > >	Cell cycle 2023_202-5_Specimen_001_NIF 12um,2f,24hrs_006_006.fcs/Cells/Singlets/MultiNuc	0.43	160
> > >	Cell cycle 2023_202-5_Specimen_001_NIF 12um,2f,24hrs_006_006.fcs/Cells/Singlets/Normal cell cycle total	79.5	29780
> > >	Cell cycle 2023_202-5_Specimen_001_NIF 12um,2f,24hrs_006_006.fcs/Cells/Singlets/Sphase	20.1	7518
	Cell cycle 2023_202-5_Specimen_001_NIF 12um,2f,48hr_004_004.fcs		46315
>	Cell cycle 2023_202-5_Specimen_001_NIF 12um,2f,48hr_004_004.fcs/Cells	96.5	44691
> >	Cell cycle 2023_202-5_Specimen_001_NIF 12um,2f,48hr_004_004.fcs/Cells/Singlets	98.9	44185
> > >	Cell cycle 2023_202-5_Specimen_001_NIF 12um,2f,48hr_004_004.fcs/Cells/Singlets/Anuc	18.8	8310
> > >	Cell cycle 2023_202-5_Specimen_001_NIF 12um,2f,48hr_004_004.fcs/Cells/Singlets/G1	61	26964
> > >	Cell cycle 2023_202-5_Specimen_001_NIF 12um,2f,48hr_004_004.fcs/Cells/Singlets/G2	1.29	572
> > >	Cell cycle 2023_202-5_Specimen_001_NIF 12um,2f,48hr_004_004.fcs/Cells/Singlets/MultiNuc	0.55	241
> > >	Cell cycle 2023_202-5_Specimen_001_NIF 12um,2f,48hr_004_004.fcs/Cells/Singlets/Normal cell cycle total	80.5	35580
> > >	Cell cycle 2023_202-5_Specimen_001_NIF 12um,2f,48hr_004_004.fcs/Cells/Singlets/Sphase	15.1	6694
	Cell cycle 2023_202-5_Specimen_001_NIF 15um,2f,24hr_007_007.fcs		40569
>	Cell cycle 2023_202-5_Specimen_001_NIF 15um,2f,24hr_007_007.fcs/Cells	95.4	38700
> >	Cell cycle 2023_202-5_Specimen_001_NIF 15um,2f,24hr_007_007.fcs/Cells/Singlets	98.9	38271
> > >	Cell cycle 2023_202-5_Specimen_001_NIF 15um,2f,24hr_007_007.fcs/Cells/Singlets/Anuc	21.1	8077
> > >	Cell cycle 2023_202-5_Specimen_001_NIF 15um,2f,24hr_007_007.fcs/Cells/Singlets/G1	54.1	20710
> > >	Cell cycle 2023_202-5_Specimen_001_NIF 15um,2f,24hr_007_007.fcs/Cells/Singlets/G2	0.74	284
> > >	Cell cycle 2023_202-5_Specimen_001_NIF 15um,2f,24hr_007_007.fcs/Cells/Singlets/MultiNuc	0.61	235
> > >	Cell cycle 2023_202-5_Specimen_001_NIF 15um,2f,24hr_007_007.fcs/Cells/Singlets/Normal cell cycle total	78.1	29875
> > >	Cell cycle 2023_202-5_Specimen_001_NIF 15um,2f,24hr_007_007.fcs/Cells/Singlets/Sphase	20	7655
	Cell cycle 2023_202-5_Specimen_001_Nif15um,2f,48hr_005_005.fcs		44961
>	Cell cycle 2023_202-5_Specimen_001_Nif15um,2f,48hr_005_005.fcs/Cells	94.4	42444
> >	Cell cycle 2023_202-5_Specimen_001_Nif15um,2f,48hr_005_005.fcs/Cells/Singlets	98.6	41856
> > >	Cell cycle 2023_202-5_Specimen_001_Nif15um,2f,48hr_005_005.fcs/Cells/Singlets/Anuc	24.1	10078
> > >	Cell cycle 2023_202-5_Specimen_001_Nif15um,2f,48hr_005_005.fcs/Cells/Singlets/G1	58	24276
> > >	Cell cycle 2023_202-5_Specimen_001_Nif15um,2f,48hr_005_005.fcs/Cells/Singlets/G2	1.34	560
> > >	Cell cycle 2023_202-5_Specimen_001_Nif15um,2f,48hr_005_005.fcs/Cells/Singlets/MultiNuc	0.39	165
> > >	Cell cycle 2023_202-5_Specimen_001_Nif15um,2f,48hr_005_005.fcs/Cells/Singlets/Normal cell cycle total	75.4	31555
> > >	Cell cycle 2023_202-5_Specimen_001_Nif15um,2f,48hr_005_005.fcs/Cells/Singlets/Sphase	13.2	5516
	Cell cycle 2023_202-5_Specimen_001_Untreated_001_001.fcs		36185
>	Cell cycle 2023_202-5_Specimen_001_Untreated_001_001.fcs/Cells	97.6	35327
> >	Cell cycle 2023_202-5_Specimen_001_Untreated_001_001.fcs/Cells/Singlets	99.1	35011
> > >	Cell cycle 2023_202-5_Specimen_001_Untreated_001_001.fcs/Cells/Singlets/Anuc	9.63	3373
> > >	Cell cycle 2023_202-5_Specimen_001_Untreated_001_001.fcs/Cells/Singlets/G1	55.7	19493
> > >	Cell cycle 2023_202-5_Specimen_001_Untreated_001_001.fcs/Cells/Singlets/G2	1.49	520
> > >	Cell cycle 2023_202-5_Specimen_001_Untreated_001_001.fcs/Cells/Singlets/MultiNuc	0.79	278
> > >	Cell cycle 2023_202-5_Specimen_001_Untreated_001_001.fcs/Cells/Singlets/Normal cell cycle total	89.4	31297
> > >	Cell cycle 2023_202-5_Specimen_001_Untreated_001_001.fcs/Cells/Singlets/Sphase	30.4	10638
	Cell cycle 2023_202-5_Specimen_001_Untreated_002_002.fcs		35761
>	Cell cycle 2023_202-5_Specimen_001_Untreated_002_002.fcs/Cells	97.5	34854
> >	Cell cycle 2023_202-5_Specimen_001_Untreated_002_002.fcs/Cells/Singlets	99.1	34554
> > >	Cell cycle 2023_202-5_Specimen_001_Untreated_002_002.fcs/Cells/Singlets/Anuc	14	4845
> > >	Cell cycle 2023_202-5_Specimen_001_Untreated_002_002.fcs/Cells/Singlets/G1	53.1	18361
> > >	Cell cycle 2023_202-5_Specimen_001_Untreated_002_002.fcs/Cells/Singlets/G2	0.99	341
> > >	Cell cycle 2023_202-5_Specimen_001_Untreated_002_002.fcs/Cells/Singlets/MultiNuc	0.9	312
> > >	Cell cycle 2023_202-5_Specimen_001_Untreated_002_002.fcs/Cells/Singlets/Normal cell cycle total	84.8	29318
> > >	Cell cycle 2023_202-5_Specimen_001_Untreated_002_002.fcs/Cells/Singlets/Sphase	28.3	9782
	Cell cycle 2023_202-5_Specimen_001_Untreated_003_003.fcs		36238
>	Cell cycle 2023_202-5_Specimen_001_Untreated_003_003.fcs/Cells	97.7	35388
> >	Cell cycle 2023_202-5_Specimen_001_Untreated_003_003.fcs/Cells/Singlets	98.9	34982
> > >	Cell cycle 2023_202-5_Specimen_001_Untreated_003_003.fcs/Cells/Singlets/Anuc	14.3	4991
> > >	Cell cycle 2023_202-5_Specimen_001_Untreated_003_003.fcs/Cells/Singlets/G1	52.7	18427
> > >	Cell cycle 2023_202-5_Specimen_001_Untreated_003_003.fcs/Cells/Singlets/G2	0.99	346
> > >	Cell cycle 2023_202-5_Specimen_001_Untreated_003_003.fcs/Cells/Singlets/MultiNuc	0.85	299
> > >	Cell cycle 2023_202-5_Specimen_001_Untreated_003_003.fcs/Cells/Singlets/Normal cell cycle total	84.7	29637
> > >	Cell cycle 2023_202-5_Specimen_001_Untreated_003_003.fcs/Cells/Singlets/Sphase	28.6	9995
	Cell cycle 2023_202-6_Specimen_001_Fex 20uM,2f,48hrs_007_007.fcs		52172
>	Cell cycle 2023_202-6_Specimen_001_Fex 20uM,2f,48hrs_007_007.fcs/Cells	98.4	51326
> >	Cell cycle 2023_202-6_Specimen_001_Fex 20uM,2f,48hrs_007_007.fcs/Cells/Singlets	99	50824
> > >	Cell cycle 2023_202-6_Specimen_001_Fex 20uM,2f,48hrs_007_007.fcs/Cells/Singlets/Anuc	5.99	3042
> > >	Cell cycle 2023_202-6_Specimen_001_Fex 20uM,2f,48hrs_007_007.fcs/Cells/Singlets/G1	69.6	35394
> > >	Cell cycle 2023_202-6_Specimen_001_Fex 20uM,2f,48hrs_007_007.fcs/Cells/Singlets/G2	3.67	1865
> > >	Cell cycle 2023_202-6_Specimen_001_Fex 20uM,2f,48hrs_007_007.fcs/Cells/Singlets/MultiNuc	0.8	409
> > >	Cell cycle 2023_202-6_Specimen_001_Fex 20uM,2f,48hrs_007_007.fcs/Cells/Singlets/Normal cell cycle total	93.1	47298
> > >	Cell cycle 2023_202-6_Specimen_001_Fex 20uM,2f,48hrs_007_007.fcs/Cells/Singlets/Sphase	18	9156
	Cell cycle 2023_202-6_Specimen_001_Fex 20um,2f,24hr_010_010.fcs		43707
>	Cell cycle 2023_202-6_Specimen_001_Fex 20um,2f,24hr_010_010.fcs/Cells	98.1	42872
> >	Cell cycle 2023_202-6_Specimen_001_Fex 20um,2f,24hr_010_010.fcs/Cells/Singlets	99.3	42572
> > >	Cell cycle 2023_202-6_Specimen_001_Fex 20um,2f,24hr_010_010.fcs/Cells/Singlets/Anuc	3.92	1668
> > >	Cell cycle 2023_202-6_Specimen_001_Fex 20um,2f,24hr_010_010.fcs/Cells/Singlets/G1	64.3	27386
> > >	Cell cycle 2023_202-6_Specimen_001_Fex 20um,2f,24hr_010_010.fcs/Cells/Singlets/G2	6.41	2727
> > >	Cell cycle 2023_202-6_Specimen_001_Fex 20um,2f,24hr_010_010.fcs/Cells/Singlets/MultiNuc	0.8	341
> > >	Cell cycle 2023_202-6_Specimen_001_Fex 20um,2f,24hr_010_010.fcs/Cells/Singlets/Normal cell cycle total	95.1	40467
> > >	Cell cycle 2023_202-6_Specimen_001_Fex 20um,2f,24hr_010_010.fcs/Cells/Singlets/Sphase	23.3	9903
	Cell cycle 2023_202-6_Specimen_001_Fex 50um,2f,24hr_011_011.fcs		43981
>	Cell cycle 2023_202-6_Specimen_001_Fex 50um,2f,24hr_011_011.fcs/Cells	98.2	43170
> >	Cell cycle 2023_202-6_Specimen_001_Fex 50um,2f,24hr_011_011.fcs/Cells/Singlets	99.1	42787
> > >	Cell cycle 2023_202-6_Specimen_001_Fex 50um,2f,24hr_011_011.fcs/Cells/Singlets/Anuc	4.13	1765
> > >	Cell cycle 2023_202-6_Specimen_001_Fex 50um,2f,24hr_011_011.fcs/Cells/Singlets/G1	64.6	27634
> > >	Cell cycle 2023_202-6_Specimen_001_Fex 50um,2f,24hr_011_011.fcs/Cells/Singlets/G2	6.77	2898
> > >	Cell cycle 2023_202-6_Specimen_001_Fex 50um,2f,24hr_011_011.fcs/Cells/Singlets/MultiNuc	0.9	383
> > >	Cell cycle 2023_202-6_Specimen_001_Fex 50um,2f,24hr_011_011.fcs/Cells/Singlets/Normal cell cycle total	94.7	40534
> > >	Cell cycle 2023_202-6_Specimen_001_Fex 50um,2f,24hr_011_011.fcs/Cells/Singlets/Sphase	22.4	9580
	Cell cycle 2023_202-6_Specimen_001_Fex 50um,2f,48hs_008_008.fcs		53835
>	Cell cycle 2023_202-6_Specimen_001_Fex 50um,2f,48hs_008_008.fcs/Cells	98.5	53028
> >	Cell cycle 2023_202-6_Specimen_001_Fex 50um,2f,48hs_008_008.fcs/Cells/Singlets	99	52496
> > >	Cell cycle 2023_202-6_Specimen_001_Fex 50um,2f,48hs_008_008.fcs/Cells/Singlets/Anuc	4.67	2451
> > >	Cell cycle 2023_202-6_Specimen_001_Fex 50um,2f,48hs_008_008.fcs/Cells/Singlets/G1	70.6	37076
> > >	Cell cycle 2023_202-6_Specimen_001_Fex 50um,2f,48hs_008_008.fcs/Cells/Singlets/G2	3.38	1773
> > >	Cell cycle 2023_202-6_Specimen_001_Fex 50um,2f,48hs_008_008.fcs/Cells/Singlets/MultiNuc	0.78	412
> > >	Cell cycle 2023_202-6_Specimen_001_Fex 50um,2f,48hs_008_008.fcs/Cells/Singlets/Normal cell cycle total	94.4	49543
> > >	Cell cycle 2023_202-6_Specimen_001_Fex 50um,2f,48hs_008_008.fcs/Cells/Singlets/Sphase	18.8	9883
	Cell cycle 2023_202-6_Specimen_001_Fex 70um,2f,24hr_012_012.fcs		51731
>	Cell cycle 2023_202-6_Specimen_001_Fex 70um,2f,24hr_012_012.fcs/Cells	97.4	50377
> >	Cell cycle 2023_202-6_Specimen_001_Fex 70um,2f,24hr_012_012.fcs/Cells/Singlets	99.3	50013
> > >	Cell cycle 2023_202-6_Specimen_001_Fex 70um,2f,24hr_012_012.fcs/Cells/Singlets/Anuc	7.12	3559
> > >	Cell cycle 2023_202-6_Specimen_001_Fex 70um,2f,24hr_012_012.fcs/Cells/Singlets/G1	59.7	29874
> > >	Cell cycle 2023_202-6_Specimen_001_Fex 70um,2f,24hr_012_012.fcs/Cells/Singlets/G2	6.62	3311
> > >	Cell cycle 2023_202-6_Specimen_001_Fex 70um,2f,24hr_012_012.fcs/Cells/Singlets/MultiNuc	2.1	1052
> > >	Cell cycle 2023_202-6_Specimen_001_Fex 70um,2f,24hr_012_012.fcs/Cells/Singlets/Normal cell cycle total	90.4	45223
> > >	Cell cycle 2023_202-6_Specimen_001_Fex 70um,2f,24hr_012_012.fcs/Cells/Singlets/Sphase	22.7	11368
	Cell cycle 2023_202-6_Specimen_001_Fex 70um,2f,48hr_009_009.fcs		53174
>	Cell cycle 2023_202-6_Specimen_001_Fex 70um,2f,48hr_009_009.fcs/Cells	94	50010
> >	Cell cycle 2023_202-6_Specimen_001_Fex 70um,2f,48hr_009_009.fcs/Cells/Singlets	98.7	49361
> > >	Cell cycle 2023_202-6_Specimen_001_Fex 70um,2f,48hr_009_009.fcs/Cells/Singlets/Anuc	19.5	9620
> > >	Cell cycle 2023_202-6_Specimen_001_Fex 70um,2f,48hr_009_009.fcs/Cells/Singlets/G1	48.5	23919
> > >	Cell cycle 2023_202-6_Specimen_001_Fex 70um,2f,48hr_009_009.fcs/Cells/Singlets/G2	13.7	6759
> > >	Cell cycle 2023_202-6_Specimen_001_Fex 70um,2f,48hr_009_009.fcs/Cells/Singlets/MultiNuc	2.35	1158
> > >	Cell cycle 2023_202-6_Specimen_001_Fex 70um,2f,48hr_009_009.fcs/Cells/Singlets/Normal cell cycle total	77.5	38248
> > >	Cell cycle 2023_202-6_Specimen_001_Fex 70um,2f,48hr_009_009.fcs/Cells/Singlets/Sphase	14.3	7076
	Cell cycle 2023_202-6_Specimen_001_NIF 12um,2f,24hrs_005_005.fcs		41539
>	Cell cycle 2023_202-6_Specimen_001_NIF 12um,2f,24hrs_005_005.fcs/Cells	97	40296
> >	Cell cycle 2023_202-6_Specimen_001_NIF 12um,2f,24hrs_005_005.fcs/Cells/Singlets	99.2	39984
> > >	Cell cycle 2023_202-6_Specimen_001_NIF 12um,2f,24hrs_005_005.fcs/Cells/Singlets/Anuc	4.32	1728
> > >	Cell cycle 2023_202-6_Specimen_001_NIF 12um,2f,24hrs_005_005.fcs/Cells/Singlets/G1	65.4	26159
> > >	Cell cycle 2023_202-6_Specimen_001_NIF 12um,2f,24hrs_005_005.fcs/Cells/Singlets/G2	5.95	2378
> > >	Cell cycle 2023_202-6_Specimen_001_NIF 12um,2f,24hrs_005_005.fcs/Cells/Singlets/MultiNuc	0.65	259
> > >	Cell cycle 2023_202-6_Specimen_001_NIF 12um,2f,24hrs_005_005.fcs/Cells/Singlets/Normal cell cycle total	94.8	37908
> > >	Cell cycle 2023_202-6_Specimen_001_NIF 12um,2f,24hrs_005_005.fcs/Cells/Singlets/Sphase	22.5	8980
	Cell cycle 2023_202-6_Specimen_001_NIF 12um,2f,48hr_003_003.fcs		48931
>	Cell cycle 2023_202-6_Specimen_001_NIF 12um,2f,48hr_003_003.fcs/Cells	96.5	47228
> >	Cell cycle 2023_202-6_Specimen_001_NIF 12um,2f,48hr_003_003.fcs/Cells/Singlets	99	46770
> > >	Cell cycle 2023_202-6_Specimen_001_NIF 12um,2f,48hr_003_003.fcs/Cells/Singlets/Anuc	6.96	3255
> > >	Cell cycle 2023_202-6_Specimen_001_NIF 12um,2f,48hr_003_003.fcs/Cells/Singlets/G1	70.9	33138
> > >	Cell cycle 2023_202-6_Specimen_001_NIF 12um,2f,48hr_003_003.fcs/Cells/Singlets/G2	2.6	1217
> > >	Cell cycle 2023_202-6_Specimen_001_NIF 12um,2f,48hr_003_003.fcs/Cells/Singlets/MultiNuc	0.58	272
> > >	Cell cycle 2023_202-6_Specimen_001_NIF 12um,2f,48hr_003_003.fcs/Cells/Singlets/Normal cell cycle total	92.3	43161
> > >	Cell cycle 2023_202-6_Specimen_001_NIF 12um,2f,48hr_003_003.fcs/Cells/Singlets/Sphase	17.3	8085
	Cell cycle 2023_202-6_Specimen_001_NIF 15um,2f,24hr_006_006.fcs		43475
>	Cell cycle 2023_202-6_Specimen_001_NIF 15um,2f,24hr_006_006.fcs/Cells	96.8	42099
> >	Cell cycle 2023_202-6_Specimen_001_NIF 15um,2f,24hr_006_006.fcs/Cells/Singlets	99.2	41777
> > >	Cell cycle 2023_202-6_Specimen_001_NIF 15um,2f,24hr_006_006.fcs/Cells/Singlets/Anuc	4.63	1934
> > >	Cell cycle 2023_202-6_Specimen_001_NIF 15um,2f,24hr_006_006.fcs/Cells/Singlets/G1	68.4	28555
> > >	Cell cycle 2023_202-6_Specimen_001_NIF 15um,2f,24hr_006_006.fcs/Cells/Singlets/G2	4.8	2005
> > >	Cell cycle 2023_202-6_Specimen_001_NIF 15um,2f,24hr_006_006.fcs/Cells/Singlets/MultiNuc	0.62	257
> > >	Cell cycle 2023_202-6_Specimen_001_NIF 15um,2f,24hr_006_006.fcs/Cells/Singlets/Normal cell cycle total	94.5	39488
> > >	Cell cycle 2023_202-6_Specimen_001_NIF 15um,2f,24hr_006_006.fcs/Cells/Singlets/Sphase	20.3	8488
	Cell cycle 2023_202-6_Specimen_001_Nif15um,2f,48hr_004_004.fcs		48537
>	Cell cycle 2023_202-6_Specimen_001_Nif15um,2f,48hr_004_004.fcs/Cells	95.7	46464
> >	Cell cycle 2023_202-6_Specimen_001_Nif15um,2f,48hr_004_004.fcs/Cells/Singlets	99	45996
> > >	Cell cycle 2023_202-6_Specimen_001_Nif15um,2f,48hr_004_004.fcs/Cells/Singlets/Anuc	8.19	3765
> > >	Cell cycle 2023_202-6_Specimen_001_Nif15um,2f,48hr_004_004.fcs/Cells/Singlets/G1	69.4	31914
> > >	Cell cycle 2023_202-6_Specimen_001_Nif15um,2f,48hr_004_004.fcs/Cells/Singlets/G2	3.2	1471
> > >	Cell cycle 2023_202-6_Specimen_001_Nif15um,2f,48hr_004_004.fcs/Cells/Singlets/MultiNuc	0.68	315
> > >	Cell cycle 2023_202-6_Specimen_001_Nif15um,2f,48hr_004_004.fcs/Cells/Singlets/Normal cell cycle total	91	41852
> > >	Cell cycle 2023_202-6_Specimen_001_Nif15um,2f,48hr_004_004.fcs/Cells/Singlets/Sphase	17.2	7891
	Cell cycle 2023_202-6_Specimen_001_Untreated_001_001.fcs		39150
>	Cell cycle 2023_202-6_Specimen_001_Untreated_001_001.fcs/Cells	97.6	38193
> >	Cell cycle 2023_202-6_Specimen_001_Untreated_001_001.fcs/Cells/Singlets	99.3	37920
> > >	Cell cycle 2023_202-6_Specimen_001_Untreated_001_001.fcs/Cells/Singlets/Anuc	5.12	1940
> > >	Cell cycle 2023_202-6_Specimen_001_Untreated_001_001.fcs/Cells/Singlets/G1	63.3	23999
> > >	Cell cycle 2023_202-6_Specimen_001_Untreated_001_001.fcs/Cells/Singlets/G2	4.41	1671
> > >	Cell cycle 2023_202-6_Specimen_001_Untreated_001_001.fcs/Cells/Singlets/MultiNuc	0.95	360
> > >	Cell cycle 2023_202-6_Specimen_001_Untreated_001_001.fcs/Cells/Singlets/Normal cell cycle total	93.7	35522
> > >	Cell cycle 2023_202-6_Specimen_001_Untreated_001_001.fcs/Cells/Singlets/Sphase	24.7	9368
	Cell cycle 2023_202-6_Specimen_001_Untreated_002_002.fcs		40162
>	Cell cycle 2023_202-6_Specimen_001_Untreated_002_002.fcs/Cells	98.3	39469
> >	Cell cycle 2023_202-6_Specimen_001_Untreated_002_002.fcs/Cells/Singlets	98.8	38993
> > >	Cell cycle 2023_202-6_Specimen_001_Untreated_002_002.fcs/Cells/Singlets/Anuc	3.83	1495
> > >	Cell cycle 2023_202-6_Specimen_001_Untreated_002_002.fcs/Cells/Singlets/G1	63.1	24591
> > >	Cell cycle 2023_202-6_Specimen_001_Untreated_002_002.fcs/Cells/Singlets/G2	6.2	2418
> > >	Cell cycle 2023_202-6_Specimen_001_Untreated_002_002.fcs/Cells/Singlets/MultiNuc	1.09	424
> > >	Cell cycle 2023_202-6_Specimen_001_Untreated_002_002.fcs/Cells/Singlets/Normal cell cycle total	94.8	36981
> > >	Cell cycle 2023_202-6_Specimen_001_Untreated_002_002.fcs/Cells/Singlets/Sphase	24.5	9569
	Cell cycle 2023_202-6_001_Specimen_001_Benz 120um,2f,24hrs_005_005.fcs		37497
>	Cell cycle 2023_202-6_001_Specimen_001_Benz 120um,2f,24hrs_005_005.fcs/Cells	97.7	36645
> >	Cell cycle 2023_202-6_001_Specimen_001_Benz 120um,2f,24hrs_005_005.fcs/Cells/Singlets	99.3	36372
> > >	Cell cycle 2023_202-6_001_Specimen_001_Benz 120um,2f,24hrs_005_005.fcs/Cells/Singlets/Anuc	9.47	3443
> > >	Cell cycle 2023_202-6_001_Specimen_001_Benz 120um,2f,24hrs_005_005.fcs/Cells/Singlets/G1	59.2	21549
> > >	Cell cycle 2023_202-6_001_Specimen_001_Benz 120um,2f,24hrs_005_005.fcs/Cells/Singlets/G2	1.51	549
> > >	Cell cycle 2023_202-6_001_Specimen_001_Benz 120um,2f,24hrs_005_005.fcs/Cells/Singlets/MultiNuc	0.47	170
> > >	Cell cycle 2023_202-6_001_Specimen_001_Benz 120um,2f,24hrs_005_005.fcs/Cells/Singlets/Normal cell cycle total	89.9	32708
> > >	Cell cycle 2023_202-6_001_Specimen_001_Benz 120um,2f,24hrs_005_005.fcs/Cells/Singlets/Sphase	26.8	9747
	Cell cycle 2023_202-6_001_Specimen_001_Benz 120um,2f,48hr_003_003.fcs		48928
>	Cell cycle 2023_202-6_001_Specimen_001_Benz 120um,2f,48hr_003_003.fcs/Cells	97	47438
> >	Cell cycle 2023_202-6_001_Specimen_001_Benz 120um,2f,48hr_003_003.fcs/Cells/Singlets	99	46964
> > >	Cell cycle 2023_202-6_001_Specimen_001_Benz 120um,2f,48hr_003_003.fcs/Cells/Singlets/Anuc	15.5	7273
> > >	Cell cycle 2023_202-6_001_Specimen_001_Benz 120um,2f,48hr_003_003.fcs/Cells/Singlets/G1	58.7	27559
> > >	Cell cycle 2023_202-6_001_Specimen_001_Benz 120um,2f,48hr_003_003.fcs/Cells/Singlets/G2	7.51	3527
> > >	Cell cycle 2023_202-6_001_Specimen_001_Benz 120um,2f,48hr_003_003.fcs/Cells/Singlets/MultiNuc	0.52	245
> > >	Cell cycle 2023_202-6_001_Specimen_001_Benz 120um,2f,48hr_003_003.fcs/Cells/Singlets/Normal cell cycle total	83.8	39343
> > >	Cell cycle 2023_202-6_001_Specimen_001_Benz 120um,2f,48hr_003_003.fcs/Cells/Singlets/Sphase	15.1	7079
	Cell cycle 2023_202-6_001_Specimen_001_Benz 180um,2f,24hr_006_006.fcs		38387
>	Cell cycle 2023_202-6_001_Specimen_001_Benz 180um,2f,24hr_006_006.fcs/Cells	96.9	37203
> >	Cell cycle 2023_202-6_001_Specimen_001_Benz 180um,2f,24hr_006_006.fcs/Cells/Singlets	99	36847
> > >	Cell cycle 2023_202-6_001_Specimen_001_Benz 180um,2f,24hr_006_006.fcs/Cells/Singlets/Anuc	10.4	3833
> > >	Cell cycle 2023_202-6_001_Specimen_001_Benz 180um,2f,24hr_006_006.fcs/Cells/Singlets/G1	61.7	22726
> > >	Cell cycle 2023_202-6_001_Specimen_001_Benz 180um,2f,24hr_006_006.fcs/Cells/Singlets/G2	1.75	643
> > >	Cell cycle 2023_202-6_001_Specimen_001_Benz 180um,2f,24hr_006_006.fcs/Cells/Singlets/MultiNuc	0.72	267
> > >	Cell cycle 2023_202-6_001_Specimen_001_Benz 180um,2f,24hr_006_006.fcs/Cells/Singlets/Normal cell cycle total	88.6	32646
> > >	Cell cycle 2023_202-6_001_Specimen_001_Benz 180um,2f,24hr_006_006.fcs/Cells/Singlets/Sphase	23	8489
	Cell cycle 2023_202-6_001_Specimen_001_Benz 180um,2f,48hr_004_004.fcs		48838
>	Cell cycle 2023_202-6_001_Specimen_001_Benz 180um,2f,48hr_004_004.fcs/Cells	94.7	46264
> >	Cell cycle 2023_202-6_001_Specimen_001_Benz 180um,2f,48hr_004_004.fcs/Cells/Singlets	98.9	45773
> > >	Cell cycle 2023_202-6_001_Specimen_001_Benz 180um,2f,48hr_004_004.fcs/Cells/Singlets/Anuc	17.1	7844
> > >	Cell cycle 2023_202-6_001_Specimen_001_Benz 180um,2f,48hr_004_004.fcs/Cells/Singlets/G1	57.8	26457
> > >	Cell cycle 2023_202-6_001_Specimen_001_Benz 180um,2f,48hr_004_004.fcs/Cells/Singlets/G2	6.29	2880
> > >	Cell cycle 2023_202-6_001_Specimen_001_Benz 180um,2f,48hr_004_004.fcs/Cells/Singlets/MultiNuc	0.54	248
> > >	Cell cycle 2023_202-6_001_Specimen_001_Benz 180um,2f,48hr_004_004.fcs/Cells/Singlets/Normal cell cycle total	82.1	37598
> > >	Cell cycle 2023_202-6_001_Specimen_001_Benz 180um,2f,48hr_004_004.fcs/Cells/Singlets/Sphase	15.6	7154
	Cell cycle 2023_202-6_001_Specimen_001_Fex 20uM,2f,48hrs_007_007.fcs		57896
>	Cell cycle 2023_202-6_001_Specimen_001_Fex 20uM,2f,48hrs_007_007.fcs/Cells	97.6	56503
> >	Cell cycle 2023_202-6_001_Specimen_001_Fex 20uM,2f,48hrs_007_007.fcs/Cells/Singlets	98.7	55792
> > >	Cell cycle 2023_202-6_001_Specimen_001_Fex 20uM,2f,48hrs_007_007.fcs/Cells/Singlets/Anuc	11.9	6651
> > >	Cell cycle 2023_202-6_001_Specimen_001_Fex 20uM,2f,48hrs_007_007.fcs/Cells/Singlets/G1	66.3	36978
> > >	Cell cycle 2023_202-6_001_Specimen_001_Fex 20uM,2f,48hrs_007_007.fcs/Cells/Singlets/G2	1.13	630
> > >	Cell cycle 2023_202-6_001_Specimen_001_Fex 20uM,2f,48hrs_007_007.fcs/Cells/Singlets/MultiNuc	0.76	423
> > >	Cell cycle 2023_202-6_001_Specimen_001_Fex 20uM,2f,48hrs_007_007.fcs/Cells/Singlets/Normal cell cycle total	87.1	48613
> > >	Cell cycle 2023_202-6_001_Specimen_001_Fex 20uM,2f,48hrs_007_007.fcs/Cells/Singlets/Sphase	16.5	9217
	Cell cycle 2023_202-6_001_Specimen_001_Fex 20um,2f,24hr_010_010.fcs		44508
>	Cell cycle 2023_202-6_001_Specimen_001_Fex 20um,2f,24hr_010_010.fcs/Cells	98	43629
> >	Cell cycle 2023_202-6_001_Specimen_001_Fex 20um,2f,24hr_010_010.fcs/Cells/Singlets	99.2	43269
> > >	Cell cycle 2023_202-6_001_Specimen_001_Fex 20um,2f,24hr_010_010.fcs/Cells/Singlets/Anuc	9.44	4084
> > >	Cell cycle 2023_202-6_001_Specimen_001_Fex 20um,2f,24hr_010_010.fcs/Cells/Singlets/G1	61.9	26767
> > >	Cell cycle 2023_202-6_001_Specimen_001_Fex 20um,2f,24hr_010_010.fcs/Cells/Singlets/G2	1.44	623
> > >	Cell cycle 2023_202-6_001_Specimen_001_Fex 20um,2f,24hr_010_010.fcs/Cells/Singlets/MultiNuc	0.74	321
> > >	Cell cycle 2023_202-6_001_Specimen_001_Fex 20um,2f,24hr_010_010.fcs/Cells/Singlets/Normal cell cycle total	89.7	38796
> > >	Cell cycle 2023_202-6_001_Specimen_001_Fex 20um,2f,24hr_010_010.fcs/Cells/Singlets/Sphase	23.9	10358
	Cell cycle 2023_202-6_001_Specimen_001_Fex 50um,2f,24hr_011_011.fcs		50671
>	Cell cycle 2023_202-6_001_Specimen_001_Fex 50um,2f,24hr_011_011.fcs/Cells	96.8	49044
> >	Cell cycle 2023_202-6_001_Specimen_001_Fex 50um,2f,24hr_011_011.fcs/Cells/Singlets	99.2	48671
> > >	Cell cycle 2023_202-6_001_Specimen_001_Fex 50um,2f,24hr_011_011.fcs/Cells/Singlets/Anuc	9.92	4826
> > >	Cell cycle 2023_202-6_001_Specimen_001_Fex 50um,2f,24hr_011_011.fcs/Cells/Singlets/G1	59	28715
> > >	Cell cycle 2023_202-6_001_Specimen_001_Fex 50um,2f,24hr_011_011.fcs/Cells/Singlets/G2	6.8	3308
> > >	Cell cycle 2023_202-6_001_Specimen_001_Fex 50um,2f,24hr_011_011.fcs/Cells/Singlets/MultiNuc	1.48	721
> > >	Cell cycle 2023_202-6_001_Specimen_001_Fex 50um,2f,24hr_011_011.fcs/Cells/Singlets/Normal cell cycle total	88.3	42971
> > >	Cell cycle 2023_202-6_001_Specimen_001_Fex 50um,2f,24hr_011_011.fcs/Cells/Singlets/Sphase	20.5	9995
	Cell cycle 2023_202-6_001_Specimen_001_Fex 50um,2f,48hs_008_008.fcs		55989
>	Cell cycle 2023_202-6_001_Specimen_001_Fex 50um,2f,48hs_008_008.fcs/Cells	98.2	54958
> >	Cell cycle 2023_202-6_001_Specimen_001_Fex 50um,2f,48hs_008_008.fcs/Cells/Singlets	98.4	54091
> > >	Cell cycle 2023_202-6_001_Specimen_001_Fex 50um,2f,48hs_008_008.fcs/Cells/Singlets/Anuc	11.6	6263
> > >	Cell cycle 2023_202-6_001_Specimen_001_Fex 50um,2f,48hs_008_008.fcs/Cells/Singlets/G1	64.5	34911
> > >	Cell cycle 2023_202-6_001_Specimen_001_Fex 50um,2f,48hs_008_008.fcs/Cells/Singlets/G2	1.44	781
> > >	Cell cycle 2023_202-6_001_Specimen_001_Fex 50um,2f,48hs_008_008.fcs/Cells/Singlets/MultiNuc	0.94	511
> > >	Cell cycle 2023_202-6_001_Specimen_001_Fex 50um,2f,48hs_008_008.fcs/Cells/Singlets/Normal cell cycle total	87.3	47204
> > >	Cell cycle 2023_202-6_001_Specimen_001_Fex 50um,2f,48hs_008_008.fcs/Cells/Singlets/Sphase	18.1	9771
	Cell cycle 2023_202-6_001_Specimen_001_Fex 70um,2f,24hr_012_012.fcs		48573
>	Cell cycle 2023_202-6_001_Specimen_001_Fex 70um,2f,24hr_012_012.fcs/Cells	96.8	47023
> >	Cell cycle 2023_202-6_001_Specimen_001_Fex 70um,2f,24hr_012_012.fcs/Cells/Singlets	99	46573
> > >	Cell cycle 2023_202-6_001_Specimen_001_Fex 70um,2f,24hr_012_012.fcs/Cells/Singlets/Anuc	8.9	4145
> > >	Cell cycle 2023_202-6_001_Specimen_001_Fex 70um,2f,24hr_012_012.fcs/Cells/Singlets/G1	58.3	27151
> > >	Cell cycle 2023_202-6_001_Specimen_001_Fex 70um,2f,24hr_012_012.fcs/Cells/Singlets/G2	3.19	1487
> > >	Cell cycle 2023_202-6_001_Specimen_001_Fex 70um,2f,24hr_012_012.fcs/Cells/Singlets/MultiNuc	1.86	868
> > >	Cell cycle 2023_202-6_001_Specimen_001_Fex 70um,2f,24hr_012_012.fcs/Cells/Singlets/Normal cell cycle total	88.9	41409
> > >	Cell cycle 2023_202-6_001_Specimen_001_Fex 70um,2f,24hr_012_012.fcs/Cells/Singlets/Sphase	25.4	11807
	Cell cycle 2023_202-6_001_Specimen_001_Fex 70um,2f,48hr_009_009.fcs		49825
>	Cell cycle 2023_202-6_001_Specimen_001_Fex 70um,2f,48hr_009_009.fcs/Cells	93.9	46809
> >	Cell cycle 2023_202-6_001_Specimen_001_Fex 70um,2f,48hr_009_009.fcs/Cells/Singlets	98.6	46156
> > >	Cell cycle 2023_202-6_001_Specimen_001_Fex 70um,2f,48hr_009_009.fcs/Cells/Singlets/Anuc	32	14773
> > >	Cell cycle 2023_202-6_001_Specimen_001_Fex 70um,2f,48hr_009_009.fcs/Cells/Singlets/G1	39.4	18199
> > >	Cell cycle 2023_202-6_001_Specimen_001_Fex 70um,2f,48hr_009_009.fcs/Cells/Singlets/G2	4.91	2265
> > >	Cell cycle 2023_202-6_001_Specimen_001_Fex 70um,2f,48hr_009_009.fcs/Cells/Singlets/MultiNuc	1.9	879
> > >	Cell cycle 2023_202-6_001_Specimen_001_Fex 70um,2f,48hr_009_009.fcs/Cells/Singlets/Normal cell cycle total	65.8	30354
> > >	Cell cycle 2023_202-6_001_Specimen_001_Fex 70um,2f,48hr_009_009.fcs/Cells/Singlets/Sphase	19.8	9147
	Cell cycle 2023_202-6_001_Specimen_001_Untreated_001_001.fcs		38210
>	Cell cycle 2023_202-6_001_Specimen_001_Untreated_001_001.fcs/Cells	97.9	37412
> >	Cell cycle 2023_202-6_001_Specimen_001_Untreated_001_001.fcs/Cells/Singlets	98.7	36916
> > >	Cell cycle 2023_202-6_001_Specimen_001_Untreated_001_001.fcs/Cells/Singlets/Anuc	9.33	3444
> > >	Cell cycle 2023_202-6_001_Specimen_001_Untreated_001_001.fcs/Cells/Singlets/G1	58.7	21688
> > >	Cell cycle 2023_202-6_001_Specimen_001_Untreated_001_001.fcs/Cells/Singlets/G2	1.41	519
> > >	Cell cycle 2023_202-6_001_Specimen_001_Untreated_001_001.fcs/Cells/Singlets/MultiNuc	0.9	331
> > >	Cell cycle 2023_202-6_001_Specimen_001_Untreated_001_001.fcs/Cells/Singlets/Normal cell cycle total	89.6	33065
> > >	Cell cycle 2023_202-6_001_Specimen_001_Untreated_001_001.fcs/Cells/Singlets/Sphase	27	9955
	Cell cycle 2023_202-6_001_Specimen_001_Untreated_002_002.fcs		38524
>	Cell cycle 2023_202-6_001_Specimen_001_Untreated_002_002.fcs/Cells	98	37740
> >	Cell cycle 2023_202-6_001_Specimen_001_Untreated_002_002.fcs/Cells/Singlets	98.6	37215
> > >	Cell cycle 2023_202-6_001_Specimen_001_Untreated_002_002.fcs/Cells/Singlets/Anuc	7.56	2814
> > >	Cell cycle 2023_202-6_001_Specimen_001_Untreated_002_002.fcs/Cells/Singlets/G1	61.1	22749
> > >	Cell cycle 2023_202-6_001_Specimen_001_Untreated_002_002.fcs/Cells/Singlets/G2	1.77	660
> > >	Cell cycle 2023_202-6_001_Specimen_001_Untreated_002_002.fcs/Cells/Singlets/MultiNuc	0.82	307
> > >	Cell cycle 2023_202-6_001_Specimen_001_Untreated_002_002.fcs/Cells/Singlets/Normal cell cycle total	91.4	34003
> > >	Cell cycle 2023_202-6_001_Specimen_001_Untreated_002_002.fcs/Cells/Singlets/Sphase	26.3	9791

## Sheet: IR_E202-3_RAW
FLOWJO EXPORT
Depth	Name	Statistic	#Cells
	Cell cycle 2023_202-3_Specimen_001_BENZ 120um,2f,48hr_008_008.fcs		48575
>	Cell cycle 2023_202-3_Specimen_001_BENZ 120um,2f,48hr_008_008.fcs/Cells	98.5	47833
> >	Cell cycle 2023_202-3_Specimen_001_BENZ 120um,2f,48hr_008_008.fcs/Cells/Singlets	98.7	47221
> > >	Cell cycle 2023_202-3_Specimen_001_BENZ 120um,2f,48hr_008_008.fcs/Cells/Singlets/Anuc	2.29	1079
> > >	Cell cycle 2023_202-3_Specimen_001_BENZ 120um,2f,48hr_008_008.fcs/Cells/Singlets/G1	65.6	30967
> > >	Cell cycle 2023_202-3_Specimen_001_BENZ 120um,2f,48hr_008_008.fcs/Cells/Singlets/G2	17.9	8467
> > >	Cell cycle 2023_202-3_Specimen_001_BENZ 120um,2f,48hr_008_008.fcs/Cells/Singlets/MultiNuc	0.96	453
> > >	Cell cycle 2023_202-3_Specimen_001_BENZ 120um,2f,48hr_008_008.fcs/Cells/Singlets/Normal cell cycle total	96.7	45640
> > >	Cell cycle 2023_202-3_Specimen_001_BENZ 120um,2f,48hr_008_008.fcs/Cells/Singlets/Sphase	13.3	6269
	Cell cycle 2023_202-3_Specimen_001_BENZ 180um,2f,48hr_009_009.fcs		56620
>	Cell cycle 2023_202-3_Specimen_001_BENZ 180um,2f,48hr_009_009.fcs/Cells	97.1	55001
> >	Cell cycle 2023_202-3_Specimen_001_BENZ 180um,2f,48hr_009_009.fcs/Cells/Singlets	99.1	54521
> > >	Cell cycle 2023_202-3_Specimen_001_BENZ 180um,2f,48hr_009_009.fcs/Cells/Singlets/Anuc	3.97	2165
> > >	Cell cycle 2023_202-3_Specimen_001_BENZ 180um,2f,48hr_009_009.fcs/Cells/Singlets/G1	63.5	34631
> > >	Cell cycle 2023_202-3_Specimen_001_BENZ 180um,2f,48hr_009_009.fcs/Cells/Singlets/G2	15.4	8403
> > >	Cell cycle 2023_202-3_Specimen_001_BENZ 180um,2f,48hr_009_009.fcs/Cells/Singlets/MultiNuc	1.16	632
> > >	Cell cycle 2023_202-3_Specimen_001_BENZ 180um,2f,48hr_009_009.fcs/Cells/Singlets/Normal cell cycle total	94.8	51675
> > >	Cell cycle 2023_202-3_Specimen_001_BENZ 180um,2f,48hr_009_009.fcs/Cells/Singlets/Sphase	16.1	8799
	Cell cycle 2023_202-3_Specimen_001_Benz 120uM,2f,24hs_010_010.fcs		38970
>	Cell cycle 2023_202-3_Specimen_001_Benz 120uM,2f,24hs_010_010.fcs/Cells	97.6	38032
> >	Cell cycle 2023_202-3_Specimen_001_Benz 120uM,2f,24hs_010_010.fcs/Cells/Singlets	99	37642
> > >	Cell cycle 2023_202-3_Specimen_001_Benz 120uM,2f,24hs_010_010.fcs/Cells/Singlets/Anuc	2.86	1078
> > >	Cell cycle 2023_202-3_Specimen_001_Benz 120uM,2f,24hs_010_010.fcs/Cells/Singlets/G1	48.8	18384
> > >	Cell cycle 2023_202-3_Specimen_001_Benz 120uM,2f,24hs_010_010.fcs/Cells/Singlets/G2	30.3	11391
> > >	Cell cycle 2023_202-3_Specimen_001_Benz 120uM,2f,24hs_010_010.fcs/Cells/Singlets/MultiNuc	1.07	404
> > >	Cell cycle 2023_202-3_Specimen_001_Benz 120uM,2f,24hs_010_010.fcs/Cells/Singlets/Normal cell cycle total	95.9	36100
> > >	Cell cycle 2023_202-3_Specimen_001_Benz 120uM,2f,24hs_010_010.fcs/Cells/Singlets/Sphase	17.1	6418
	Cell cycle 2023_202-3_Specimen_001_Benz 180uM,2f,24hrs_011_011.fcs		42490
>	Cell cycle 2023_202-3_Specimen_001_Benz 180uM,2f,24hrs_011_011.fcs/Cells	97	41201
> >	Cell cycle 2023_202-3_Specimen_001_Benz 180uM,2f,24hrs_011_011.fcs/Cells/Singlets	99.2	40882
> > >	Cell cycle 2023_202-3_Specimen_001_Benz 180uM,2f,24hrs_011_011.fcs/Cells/Singlets/Anuc	3.41	1393
> > >	Cell cycle 2023_202-3_Specimen_001_Benz 180uM,2f,24hrs_011_011.fcs/Cells/Singlets/G1	51.2	20913
> > >	Cell cycle 2023_202-3_Specimen_001_Benz 180uM,2f,24hrs_011_011.fcs/Cells/Singlets/G2	28.7	11725
> > >	Cell cycle 2023_202-3_Specimen_001_Benz 180uM,2f,24hrs_011_011.fcs/Cells/Singlets/MultiNuc	1.07	437
> > >	Cell cycle 2023_202-3_Specimen_001_Benz 180uM,2f,24hrs_011_011.fcs/Cells/Singlets/Normal cell cycle total	95.3	38976
> > >	Cell cycle 2023_202-3_Specimen_001_Benz 180uM,2f,24hrs_011_011.fcs/Cells/Singlets/Sphase	15.8	6449
	Cell cycle 2023_202-3_Specimen_001_ELF 60um,2f,24hr_015_015.fcs		47941
>	Cell cycle 2023_202-3_Specimen_001_ELF 60um,2f,24hr_015_015.fcs/Cells	95.3	45695
> >	Cell cycle 2023_202-3_Specimen_001_ELF 60um,2f,24hr_015_015.fcs/Cells/Singlets	96.7	44174
> > >	Cell cycle 2023_202-3_Specimen_001_ELF 60um,2f,24hr_015_015.fcs/Cells/Singlets/Anuc	7.67	3388
> > >	Cell cycle 2023_202-3_Specimen_001_ELF 60um,2f,24hr_015_015.fcs/Cells/Singlets/G1	47	20747
> > >	Cell cycle 2023_202-3_Specimen_001_ELF 60um,2f,24hr_015_015.fcs/Cells/Singlets/G2	21	9294
> > >	Cell cycle 2023_202-3_Specimen_001_ELF 60um,2f,24hr_015_015.fcs/Cells/Singlets/MultiNuc	8.24	3640
> > >	Cell cycle 2023_202-3_Specimen_001_ELF 60um,2f,24hr_015_015.fcs/Cells/Singlets/Normal cell cycle total	82.9	36632
> > >	Cell cycle 2023_202-3_Specimen_001_ELF 60um,2f,24hr_015_015.fcs/Cells/Singlets/Sphase	15.7	6940
	Cell cycle 2023_202-3_Specimen_001_ELF 60um,2f,48hrs_012_012.fcs		47687
>	Cell cycle 2023_202-3_Specimen_001_ELF 60um,2f,48hrs_012_012.fcs/Cells	86	41017
> >	Cell cycle 2023_202-3_Specimen_001_ELF 60um,2f,48hrs_012_012.fcs/Cells/Singlets	94.3	38663
> > >	Cell cycle 2023_202-3_Specimen_001_ELF 60um,2f,48hrs_012_012.fcs/Cells/Singlets/Anuc	11.2	4331
> > >	Cell cycle 2023_202-3_Specimen_001_ELF 60um,2f,48hrs_012_012.fcs/Cells/Singlets/G1	25.2	9748
> > >	Cell cycle 2023_202-3_Specimen_001_ELF 60um,2f,48hrs_012_012.fcs/Cells/Singlets/G2	41.1	15898
> > >	Cell cycle 2023_202-3_Specimen_001_ELF 60um,2f,48hrs_012_012.fcs/Cells/Singlets/MultiNuc	15.9	6149
> > >	Cell cycle 2023_202-3_Specimen_001_ELF 60um,2f,48hrs_012_012.fcs/Cells/Singlets/Normal cell cycle total	70.7	27350
> > >	Cell cycle 2023_202-3_Specimen_001_ELF 60um,2f,48hrs_012_012.fcs/Cells/Singlets/Sphase	4.54	1756
	Cell cycle 2023_202-3_Specimen_001_ELF 80um,2f,24hr_016_016.fcs		52860
>	Cell cycle 2023_202-3_Specimen_001_ELF 80um,2f,24hr_016_016.fcs/Cells	89.2	47139
> >	Cell cycle 2023_202-3_Specimen_001_ELF 80um,2f,24hr_016_016.fcs/Cells/Singlets	96	45274
> > >	Cell cycle 2023_202-3_Specimen_001_ELF 80um,2f,24hr_016_016.fcs/Cells/Singlets/Anuc	10.6	4808
> > >	Cell cycle 2023_202-3_Specimen_001_ELF 80um,2f,24hr_016_016.fcs/Cells/Singlets/G1	52.8	23907
> > >	Cell cycle 2023_202-3_Specimen_001_ELF 80um,2f,24hr_016_016.fcs/Cells/Singlets/G2	20.3	9171
> > >	Cell cycle 2023_202-3_Specimen_001_ELF 80um,2f,24hr_016_016.fcs/Cells/Singlets/MultiNuc	5.53	2504
> > >	Cell cycle 2023_202-3_Specimen_001_ELF 80um,2f,24hr_016_016.fcs/Cells/Singlets/Normal cell cycle total	83	37566
> > >	Cell cycle 2023_202-3_Specimen_001_ELF 80um,2f,24hr_016_016.fcs/Cells/Singlets/Sphase	10.4	4686
	Cell cycle 2023_202-3_Specimen_001_ELF 80um,2f,48hs_013_013.fcs		56156
>	Cell cycle 2023_202-3_Specimen_001_ELF 80um,2f,48hs_013_013.fcs/Cells	78.1	43879
> >	Cell cycle 2023_202-3_Specimen_001_ELF 80um,2f,48hs_013_013.fcs/Cells/Singlets	93.1	40847
> > >	Cell cycle 2023_202-3_Specimen_001_ELF 80um,2f,48hs_013_013.fcs/Cells/Singlets/Anuc	14.9	6066
> > >	Cell cycle 2023_202-3_Specimen_001_ELF 80um,2f,48hs_013_013.fcs/Cells/Singlets/G1	26.3	10726
> > >	Cell cycle 2023_202-3_Specimen_001_ELF 80um,2f,48hs_013_013.fcs/Cells/Singlets/G2	37.5	15310
> > >	Cell cycle 2023_202-3_Specimen_001_ELF 80um,2f,48hs_013_013.fcs/Cells/Singlets/MultiNuc	14.7	6001
> > >	Cell cycle 2023_202-3_Specimen_001_ELF 80um,2f,48hs_013_013.fcs/Cells/Singlets/Normal cell cycle total	68.2	27842
> > >	Cell cycle 2023_202-3_Specimen_001_ELF 80um,2f,48hs_013_013.fcs/Cells/Singlets/Sphase	4.47	1824
	Cell cycle 2023_202-3_Specimen_001_ELF 100um,2f,24hr_017_017.fcs		48933
>	Cell cycle 2023_202-3_Specimen_001_ELF 100um,2f,24hr_017_017.fcs/Cells	94	45975
> >	Cell cycle 2023_202-3_Specimen_001_ELF 100um,2f,24hr_017_017.fcs/Cells/Singlets	96.5	44359
> > >	Cell cycle 2023_202-3_Specimen_001_ELF 100um,2f,24hr_017_017.fcs/Cells/Singlets/Anuc	11.8	5241
> > >	Cell cycle 2023_202-3_Specimen_001_ELF 100um,2f,24hr_017_017.fcs/Cells/Singlets/G1	53.2	23616
> > >	Cell cycle 2023_202-3_Specimen_001_ELF 100um,2f,24hr_017_017.fcs/Cells/Singlets/G2	17.8	7879
> > >	Cell cycle 2023_202-3_Specimen_001_ELF 100um,2f,24hr_017_017.fcs/Cells/Singlets/MultiNuc	5.3	2351
> > >	Cell cycle 2023_202-3_Specimen_001_ELF 100um,2f,24hr_017_017.fcs/Cells/Singlets/Normal cell cycle total	82	36387
> > >	Cell cycle 2023_202-3_Specimen_001_ELF 100um,2f,24hr_017_017.fcs/Cells/Singlets/Sphase	11.7	5183
	Cell cycle 2023_202-3_Specimen_001_ELF 100um,2f,48hr_014_014.fcs		42655
>	Cell cycle 2023_202-3_Specimen_001_ELF 100um,2f,48hr_014_014.fcs/Cells	80.2	34209
> >	Cell cycle 2023_202-3_Specimen_001_ELF 100um,2f,48hr_014_014.fcs/Cells/Singlets	96.3	32932
> > >	Cell cycle 2023_202-3_Specimen_001_ELF 100um,2f,48hr_014_014.fcs/Cells/Singlets/Anuc	12	3936
> > >	Cell cycle 2023_202-3_Specimen_001_ELF 100um,2f,48hr_014_014.fcs/Cells/Singlets/G1	21.1	6945
> > >	Cell cycle 2023_202-3_Specimen_001_ELF 100um,2f,48hr_014_014.fcs/Cells/Singlets/G2	32.7	10777
> > >	Cell cycle 2023_202-3_Specimen_001_ELF 100um,2f,48hr_014_014.fcs/Cells/Singlets/MultiNuc	22.2	7317
> > >	Cell cycle 2023_202-3_Specimen_001_ELF 100um,2f,48hr_014_014.fcs/Cells/Singlets/Normal cell cycle total	61.4	20232
> > >	Cell cycle 2023_202-3_Specimen_001_ELF 100um,2f,48hr_014_014.fcs/Cells/Singlets/Sphase	7.75	2552
	Cell cycle 2023_202-3_Specimen_001_NIF 12um,2f,24hrs_006_006.fcs		43709
>	Cell cycle 2023_202-3_Specimen_001_NIF 12um,2f,24hrs_006_006.fcs/Cells	95.2	41605
> >	Cell cycle 2023_202-3_Specimen_001_NIF 12um,2f,24hrs_006_006.fcs/Cells/Singlets	98.8	41108
> > >	Cell cycle 2023_202-3_Specimen_001_NIF 12um,2f,24hrs_006_006.fcs/Cells/Singlets/Anuc	3.38	1388
> > >	Cell cycle 2023_202-3_Specimen_001_NIF 12um,2f,24hrs_006_006.fcs/Cells/Singlets/G1	50.4	20735
> > >	Cell cycle 2023_202-3_Specimen_001_NIF 12um,2f,24hrs_006_006.fcs/Cells/Singlets/G2	29.2	11983
> > >	Cell cycle 2023_202-3_Specimen_001_NIF 12um,2f,24hrs_006_006.fcs/Cells/Singlets/MultiNuc	1.11	458
> > >	Cell cycle 2023_202-3_Specimen_001_NIF 12um,2f,24hrs_006_006.fcs/Cells/Singlets/Normal cell cycle total	95.3	39187
> > >	Cell cycle 2023_202-3_Specimen_001_NIF 12um,2f,24hrs_006_006.fcs/Cells/Singlets/Sphase	16.1	6624
	Cell cycle 2023_202-3_Specimen_001_NIF 12um,2f,48hr_004_004.fcs		52717
>	Cell cycle 2023_202-3_Specimen_001_NIF 12um,2f,48hr_004_004.fcs/Cells	97	51141
> >	Cell cycle 2023_202-3_Specimen_001_NIF 12um,2f,48hr_004_004.fcs/Cells/Singlets	98.8	50525
> > >	Cell cycle 2023_202-3_Specimen_001_NIF 12um,2f,48hr_004_004.fcs/Cells/Singlets/Anuc	3.73	1883
> > >	Cell cycle 2023_202-3_Specimen_001_NIF 12um,2f,48hr_004_004.fcs/Cells/Singlets/G1	73.6	37190
> > >	Cell cycle 2023_202-3_Specimen_001_NIF 12um,2f,48hr_004_004.fcs/Cells/Singlets/G2	9.7	4901
> > >	Cell cycle 2023_202-3_Specimen_001_NIF 12um,2f,48hr_004_004.fcs/Cells/Singlets/MultiNuc	0.85	428
> > >	Cell cycle 2023_202-3_Specimen_001_NIF 12um,2f,48hr_004_004.fcs/Cells/Singlets/Normal cell cycle total	95.3	48156
> > >	Cell cycle 2023_202-3_Specimen_001_NIF 12um,2f,48hr_004_004.fcs/Cells/Singlets/Sphase	12.3	6234
	Cell cycle 2023_202-3_Specimen_001_NIF 15um,2f,24hr_007_007.fcs		53646
>	Cell cycle 2023_202-3_Specimen_001_NIF 15um,2f,24hr_007_007.fcs/Cells	89.5	48028
> >	Cell cycle 2023_202-3_Specimen_001_NIF 15um,2f,24hr_007_007.fcs/Cells/Singlets	98.2	47183
> > >	Cell cycle 2023_202-3_Specimen_001_NIF 15um,2f,24hr_007_007.fcs/Cells/Singlets/Anuc	9.27	4374
> > >	Cell cycle 2023_202-3_Specimen_001_NIF 15um,2f,24hr_007_007.fcs/Cells/Singlets/G1	51.1	24099
> > >	Cell cycle 2023_202-3_Specimen_001_NIF 15um,2f,24hr_007_007.fcs/Cells/Singlets/G2	21.6	10211
> > >	Cell cycle 2023_202-3_Specimen_001_NIF 15um,2f,24hr_007_007.fcs/Cells/Singlets/MultiNuc	1.67	790
> > >	Cell cycle 2023_202-3_Specimen_001_NIF 15um,2f,24hr_007_007.fcs/Cells/Singlets/Normal cell cycle total	88.1	41569
> > >	Cell cycle 2023_202-3_Specimen_001_NIF 15um,2f,24hr_007_007.fcs/Cells/Singlets/Sphase	16	7538
	Cell cycle 2023_202-3_Specimen_001_Nif15um,2f,48hr_005_005.fcs		48540
>	Cell cycle 2023_202-3_Specimen_001_Nif15um,2f,48hr_005_005.fcs/Cells	95.3	46282
> >	Cell cycle 2023_202-3_Specimen_001_Nif15um,2f,48hr_005_005.fcs/Cells/Singlets	98.9	45776
> > >	Cell cycle 2023_202-3_Specimen_001_Nif15um,2f,48hr_005_005.fcs/Cells/Singlets/Anuc	6	2748
> > >	Cell cycle 2023_202-3_Specimen_001_Nif15um,2f,48hr_005_005.fcs/Cells/Singlets/G1	55.5	25401
> > >	Cell cycle 2023_202-3_Specimen_001_Nif15um,2f,48hr_005_005.fcs/Cells/Singlets/G2	17.5	8027
> > >	Cell cycle 2023_202-3_Specimen_001_Nif15um,2f,48hr_005_005.fcs/Cells/Singlets/MultiNuc	1.54	707
> > >	Cell cycle 2023_202-3_Specimen_001_Nif15um,2f,48hr_005_005.fcs/Cells/Singlets/Normal cell cycle total	92.3	42241
> > >	Cell cycle 2023_202-3_Specimen_001_Nif15um,2f,48hr_005_005.fcs/Cells/Singlets/Sphase	19.7	9011
	Cell cycle 2023_202-3_Specimen_001_Untreated_001_001.fcs		42971
>	Cell cycle 2023_202-3_Specimen_001_Untreated_001_001.fcs/Cells	97.4	41847
> >	Cell cycle 2023_202-3_Specimen_001_Untreated_001_001.fcs/Cells/Singlets	97.9	40961
> > >	Cell cycle 2023_202-3_Specimen_001_Untreated_001_001.fcs/Cells/Singlets/Anuc	3.23	1324
> > >	Cell cycle 2023_202-3_Specimen_001_Untreated_001_001.fcs/Cells/Singlets/G1	59.3	24308
> > >	Cell cycle 2023_202-3_Specimen_001_Untreated_001_001.fcs/Cells/Singlets/G2	25.4	10415
> > >	Cell cycle 2023_202-3_Specimen_001_Untreated_001_001.fcs/Cells/Singlets/MultiNuc	2.35	962
> > >	Cell cycle 2023_202-3_Specimen_001_Untreated_001_001.fcs/Cells/Singlets/Normal cell cycle total	94.1	38558
	Cell cycle 2023_202-3_Specimen_001_Untreated_002_002.fcs		44323
>	Cell cycle 2023_202-3_Specimen_001_Untreated_002_002.fcs/Cells	96.3	42694
> >	Cell cycle 2023_202-3_Specimen_001_Untreated_002_002.fcs/Cells/Singlets	98.8	42175
> > >	Cell cycle 2023_202-3_Specimen_001_Untreated_002_002.fcs/Cells/Singlets/Anuc	4.27	1802
> > >	Cell cycle 2023_202-3_Specimen_001_Untreated_002_002.fcs/Cells/Singlets/G1	49.2	20732
> > >	Cell cycle 2023_202-3_Specimen_001_Untreated_002_002.fcs/Cells/Singlets/G2	29.6	12499
> > >	Cell cycle 2023_202-3_Specimen_001_Untreated_002_002.fcs/Cells/Singlets/MultiNuc	2.2	928
> > >	Cell cycle 2023_202-3_Specimen_001_Untreated_002_002.fcs/Cells/Singlets/Normal cell cycle total	93.3	39342
> > >	Cell cycle 2023_202-3_Specimen_001_Untreated_002_002.fcs/Cells/Singlets/Sphase	14.8	6223
	Cell cycle 2023_202-3_Specimen_001_Untreated_003_003.fcs		41518
>	Cell cycle 2023_202-3_Specimen_001_Untreated_003_003.fcs/Cells	96.4	40021
> >	Cell cycle 2023_202-3_Specimen_001_Untreated_003_003.fcs/Cells/Singlets	98.5	39427
> > >	Cell cycle 2023_202-3_Specimen_001_Untreated_003_003.fcs/Cells/Singlets/Anuc	4.39	1732
> > >	Cell cycle 2023_202-3_Specimen_001_Untreated_003_003.fcs/Cells/Singlets/G1	49.4	19489
> > >	Cell cycle 2023_202-3_Specimen_001_Untreated_003_003.fcs/Cells/Singlets/G2	29.1	11456
> > >	Cell cycle 2023_202-3_Specimen_001_Untreated_003_003.fcs/Cells/Singlets/MultiNuc	2.24	884
> > >	Cell cycle 2023_202-3_Specimen_001_Untreated_003_003.fcs/Cells/Singlets/Normal cell cycle total	93.1	36723
> > >	Cell cycle 2023_202-3_Specimen_001_Untreated_003_003.fcs/Cells/Singlets/Sphase	14.8	5852

## Sheet: IR_E202-4_RAW
FLOWJO EXPORT
Depth	Name	Statistic	#Cells
	Cell cycle 2023_202-4_Specimen_001_BENZ 120um,2f,48hr_008_008.fcs		45927
>	Cell cycle 2023_202-4_Specimen_001_BENZ 120um,2f,48hr_008_008.fcs/Cells	95	43619
> >	Cell cycle 2023_202-4_Specimen_001_BENZ 120um,2f,48hr_008_008.fcs/Cells/Singlets	98.9	43118
> > >	Cell cycle 2023_202-4_Specimen_001_BENZ 120um,2f,48hr_008_008.fcs/Cells/Singlets/All Major	92.3	39812
> > >	Cell cycle 2023_202-4_Specimen_001_BENZ 120um,2f,48hr_008_008.fcs/Cells/Singlets/Anuc	4.87	2099
> > >	Cell cycle 2023_202-4_Specimen_001_BENZ 120um,2f,48hr_008_008.fcs/Cells/Singlets/G1	55.1	23779
> > >	Cell cycle 2023_202-4_Specimen_001_BENZ 120um,2f,48hr_008_008.fcs/Cells/Singlets/G2	16.2	6985
> > >	Cell cycle 2023_202-4_Specimen_001_BENZ 120um,2f,48hr_008_008.fcs/Cells/Singlets/MultiNuc	2.96	1275
> > >	Cell cycle 2023_202-4_Specimen_001_BENZ 120um,2f,48hr_008_008.fcs/Cells/Singlets/Sphase	20.2	8703
	Cell cycle 2023_202-4_Specimen_001_BENZ 180um,2f,48hr_009_009.fcs		46642
>	Cell cycle 2023_202-4_Specimen_001_BENZ 180um,2f,48hr_009_009.fcs/Cells	91.9	42852
> >	Cell cycle 2023_202-4_Specimen_001_BENZ 180um,2f,48hr_009_009.fcs/Cells/Singlets	98.5	42229
> > >	Cell cycle 2023_202-4_Specimen_001_BENZ 180um,2f,48hr_009_009.fcs/Cells/Singlets/All Major	84.5	35697
> > >	Cell cycle 2023_202-4_Specimen_001_BENZ 180um,2f,48hr_009_009.fcs/Cells/Singlets/Anuc	11	4635
> > >	Cell cycle 2023_202-4_Specimen_001_BENZ 180um,2f,48hr_009_009.fcs/Cells/Singlets/G1	46.7	19716
> > >	Cell cycle 2023_202-4_Specimen_001_BENZ 180um,2f,48hr_009_009.fcs/Cells/Singlets/G2	14.9	6304
> > >	Cell cycle 2023_202-4_Specimen_001_BENZ 180um,2f,48hr_009_009.fcs/Cells/Singlets/MultiNuc	4.6	1942
> > >	Cell cycle 2023_202-4_Specimen_001_BENZ 180um,2f,48hr_009_009.fcs/Cells/Singlets/Sphase	22	9281
	Cell cycle 2023_202-4_Specimen_001_Benz 120uM,2f,24hs_010_010.fcs		39580
>	Cell cycle 2023_202-4_Specimen_001_Benz 120uM,2f,24hs_010_010.fcs/Cells	96.4	38159
> >	Cell cycle 2023_202-4_Specimen_001_Benz 120uM,2f,24hs_010_010.fcs/Cells/Singlets	98.7	37677
> > >	Cell cycle 2023_202-4_Specimen_001_Benz 120uM,2f,24hs_010_010.fcs/Cells/Singlets/All Major	94.3	35519
> > >	Cell cycle 2023_202-4_Specimen_001_Benz 120uM,2f,24hs_010_010.fcs/Cells/Singlets/Anuc	2.91	1098
> > >	Cell cycle 2023_202-4_Specimen_001_Benz 120uM,2f,24hs_010_010.fcs/Cells/Singlets/G1	52.4	19737
> > >	Cell cycle 2023_202-4_Specimen_001_Benz 120uM,2f,24hs_010_010.fcs/Cells/Singlets/G2	24.6	9269
> > >	Cell cycle 2023_202-4_Specimen_001_Benz 120uM,2f,24hs_010_010.fcs/Cells/Singlets/MultiNuc	2.56	964
> > >	Cell cycle 2023_202-4_Specimen_001_Benz 120uM,2f,24hs_010_010.fcs/Cells/Singlets/Sphase	16.8	6315
	Cell cycle 2023_202-4_Specimen_001_Benz 180uM,2f,24hrs_011_011.fcs		41481
>	Cell cycle 2023_202-4_Specimen_001_Benz 180uM,2f,24hrs_011_011.fcs/Cells	95.8	39741
> >	Cell cycle 2023_202-4_Specimen_001_Benz 180uM,2f,24hrs_011_011.fcs/Cells/Singlets	99	39337
> > >	Cell cycle 2023_202-4_Specimen_001_Benz 180uM,2f,24hrs_011_011.fcs/Cells/Singlets/All Major	93.4	36731
> > >	Cell cycle 2023_202-4_Specimen_001_Benz 180uM,2f,24hrs_011_011.fcs/Cells/Singlets/Anuc	3.65	1435
> > >	Cell cycle 2023_202-4_Specimen_001_Benz 180uM,2f,24hrs_011_011.fcs/Cells/Singlets/G1	53.6	21072
> > >	Cell cycle 2023_202-4_Specimen_001_Benz 180uM,2f,24hrs_011_011.fcs/Cells/Singlets/G2	23.2	9138
> > >	Cell cycle 2023_202-4_Specimen_001_Benz 180uM,2f,24hrs_011_011.fcs/Cells/Singlets/MultiNuc	2.77	1089
> > >	Cell cycle 2023_202-4_Specimen_001_Benz 180uM,2f,24hrs_011_011.fcs/Cells/Singlets/Sphase	16.1	6333
	Cell cycle 2023_202-4_Specimen_001_ELF 80um,2f,24hr_015_015.fcs		41132
>	Cell cycle 2023_202-4_Specimen_001_ELF 80um,2f,24hr_015_015.fcs/Cells	93.6	38509
> >	Cell cycle 2023_202-4_Specimen_001_ELF 80um,2f,24hr_015_015.fcs/Cells/Singlets	96.1	37026
> > >	Cell cycle 2023_202-4_Specimen_001_ELF 80um,2f,24hr_015_015.fcs/Cells/Singlets/All Major	80	29623
> > >	Cell cycle 2023_202-4_Specimen_001_ELF 80um,2f,24hr_015_015.fcs/Cells/Singlets/Anuc	4.95	1833
> > >	Cell cycle 2023_202-4_Specimen_001_ELF 80um,2f,24hr_015_015.fcs/Cells/Singlets/G1	38.3	14170
> > >	Cell cycle 2023_202-4_Specimen_001_ELF 80um,2f,24hr_015_015.fcs/Cells/Singlets/G2	30.1	11135
> > >	Cell cycle 2023_202-4_Specimen_001_ELF 80um,2f,24hr_015_015.fcs/Cells/Singlets/MultiNuc	13.6	5039
> > >	Cell cycle 2023_202-4_Specimen_001_ELF 80um,2f,24hr_015_015.fcs/Cells/Singlets/Sphase	10.8	4017
	Cell cycle 2023_202-4_Specimen_001_ELF 80um,2f,48hrs_012_012.fcs		44042
>	Cell cycle 2023_202-4_Specimen_001_ELF 80um,2f,48hrs_012_012.fcs/Cells	86.1	37923
> >	Cell cycle 2023_202-4_Specimen_001_ELF 80um,2f,48hrs_012_012.fcs/Cells/Singlets	95	36028
> > >	Cell cycle 2023_202-4_Specimen_001_ELF 80um,2f,48hrs_012_012.fcs/Cells/Singlets/All Major	59.5	21435
> > >	Cell cycle 2023_202-4_Specimen_001_ELF 80um,2f,48hrs_012_012.fcs/Cells/Singlets/Anuc	15.6	5621
> > >	Cell cycle 2023_202-4_Specimen_001_ELF 80um,2f,48hrs_012_012.fcs/Cells/Singlets/G1	20.6	7431
> > >	Cell cycle 2023_202-4_Specimen_001_ELF 80um,2f,48hrs_012_012.fcs/Cells/Singlets/G2	30.6	11025
> > >	Cell cycle 2023_202-4_Specimen_001_ELF 80um,2f,48hrs_012_012.fcs/Cells/Singlets/MultiNuc	22.9	8248
> > >	Cell cycle 2023_202-4_Specimen_001_ELF 80um,2f,48hrs_012_012.fcs/Cells/Singlets/Sphase	5.49	1978
	Cell cycle 2023_202-4_Specimen_001_ELF 100um,2f,24hr_016_016.fcs		40165
>	Cell cycle 2023_202-4_Specimen_001_ELF 100um,2f,24hr_016_016.fcs/Cells	95	38174
> >	Cell cycle 2023_202-4_Specimen_001_ELF 100um,2f,24hr_016_016.fcs/Cells/Singlets	96.4	36782
> > >	Cell cycle 2023_202-4_Specimen_001_ELF 100um,2f,24hr_016_016.fcs/Cells/Singlets/All Major	80.2	29486
> > >	Cell cycle 2023_202-4_Specimen_001_ELF 100um,2f,24hr_016_016.fcs/Cells/Singlets/Anuc	4.2	1544
> > >	Cell cycle 2023_202-4_Specimen_001_ELF 100um,2f,24hr_016_016.fcs/Cells/Singlets/G1	37.6	13840
> > >	Cell cycle 2023_202-4_Specimen_001_ELF 100um,2f,24hr_016_016.fcs/Cells/Singlets/G2	32.3	11894
> > >	Cell cycle 2023_202-4_Specimen_001_ELF 100um,2f,24hr_016_016.fcs/Cells/Singlets/MultiNuc	14.5	5315
> > >	Cell cycle 2023_202-4_Specimen_001_ELF 100um,2f,24hr_016_016.fcs/Cells/Singlets/Sphase	9.52	3501
	Cell cycle 2023_202-4_Specimen_001_ELF 100um,2f,48hs_013_013.fcs		43668
>	Cell cycle 2023_202-4_Specimen_001_ELF 100um,2f,48hs_013_013.fcs/Cells	85.5	37320
> >	Cell cycle 2023_202-4_Specimen_001_ELF 100um,2f,48hs_013_013.fcs/Cells/Singlets	94.8	35378
> > >	Cell cycle 2023_202-4_Specimen_001_ELF 100um,2f,48hs_013_013.fcs/Cells/Singlets/All Major	59.2	20930
> > >	Cell cycle 2023_202-4_Specimen_001_ELF 100um,2f,48hs_013_013.fcs/Cells/Singlets/Anuc	13.7	4841
> > >	Cell cycle 2023_202-4_Specimen_001_ELF 100um,2f,48hs_013_013.fcs/Cells/Singlets/G1	17.9	6349
> > >	Cell cycle 2023_202-4_Specimen_001_ELF 100um,2f,48hs_013_013.fcs/Cells/Singlets/G2	33.8	11952
> > >	Cell cycle 2023_202-4_Specimen_001_ELF 100um,2f,48hs_013_013.fcs/Cells/Singlets/MultiNuc	25.3	8954
> > >	Cell cycle 2023_202-4_Specimen_001_ELF 100um,2f,48hs_013_013.fcs/Cells/Singlets/Sphase	4.48	1585
	Cell cycle 2023_202-4_Specimen_001_ELF 120um,2f,24hr_017_017.fcs		38174
>	Cell cycle 2023_202-4_Specimen_001_ELF 120um,2f,24hr_017_017.fcs/Cells	96	36631
> >	Cell cycle 2023_202-4_Specimen_001_ELF 120um,2f,24hr_017_017.fcs/Cells/Singlets	96.7	35417
> > >	Cell cycle 2023_202-4_Specimen_001_ELF 120um,2f,24hr_017_017.fcs/Cells/Singlets/All Major	81.7	28940
> > >	Cell cycle 2023_202-4_Specimen_001_ELF 120um,2f,24hr_017_017.fcs/Cells/Singlets/Anuc	3.89	1379
> > >	Cell cycle 2023_202-4_Specimen_001_ELF 120um,2f,24hr_017_017.fcs/Cells/Singlets/G1	39.3	13926
> > >	Cell cycle 2023_202-4_Specimen_001_ELF 120um,2f,24hr_017_017.fcs/Cells/Singlets/G2	33.7	11950
> > >	Cell cycle 2023_202-4_Specimen_001_ELF 120um,2f,24hr_017_017.fcs/Cells/Singlets/MultiNuc	13.3	4715
> > >	Cell cycle 2023_202-4_Specimen_001_ELF 120um,2f,24hr_017_017.fcs/Cells/Singlets/Sphase	8.08	2861
	Cell cycle 2023_202-4_Specimen_001_ELF 120um,2f,48hr_014_014.fcs		39516
>	Cell cycle 2023_202-4_Specimen_001_ELF 120um,2f,48hr_014_014.fcs/Cells	91	35952
> >	Cell cycle 2023_202-4_Specimen_001_ELF 120um,2f,48hr_014_014.fcs/Cells/Singlets	96	34496
> > >	Cell cycle 2023_202-4_Specimen_001_ELF 120um,2f,48hr_014_014.fcs/Cells/Singlets/All Major	60.9	21003
> > >	Cell cycle 2023_202-4_Specimen_001_ELF 120um,2f,48hr_014_014.fcs/Cells/Singlets/Anuc	13.7	4713
> > >	Cell cycle 2023_202-4_Specimen_001_ELF 120um,2f,48hr_014_014.fcs/Cells/Singlets/G1	19.4	6697
> > >	Cell cycle 2023_202-4_Specimen_001_ELF 120um,2f,48hr_014_014.fcs/Cells/Singlets/G2	32	11042
> > >	Cell cycle 2023_202-4_Specimen_001_ELF 120um,2f,48hr_014_014.fcs/Cells/Singlets/MultiNuc	24.5	8461
> > >	Cell cycle 2023_202-4_Specimen_001_ELF 120um,2f,48hr_014_014.fcs/Cells/Singlets/Sphase	5.73	1977
	Cell cycle 2023_202-4_Specimen_001_NIF 12um,2f,24hrs_006_006.fcs		41241
>	Cell cycle 2023_202-4_Specimen_001_NIF 12um,2f,24hrs_006_006.fcs/Cells	94.4	38916
> >	Cell cycle 2023_202-4_Specimen_001_NIF 12um,2f,24hrs_006_006.fcs/Cells/Singlets	98.9	38492
> > >	Cell cycle 2023_202-4_Specimen_001_NIF 12um,2f,24hrs_006_006.fcs/Cells/Singlets/All Major	93.9	36153
> > >	Cell cycle 2023_202-4_Specimen_001_NIF 12um,2f,24hrs_006_006.fcs/Cells/Singlets/Anuc	3.2	1231
> > >	Cell cycle 2023_202-4_Specimen_001_NIF 12um,2f,24hrs_006_006.fcs/Cells/Singlets/G1	53.5	20608
> > >	Cell cycle 2023_202-4_Specimen_001_NIF 12um,2f,24hrs_006_006.fcs/Cells/Singlets/G2	22.5	8656
> > >	Cell cycle 2023_202-4_Specimen_001_NIF 12um,2f,24hrs_006_006.fcs/Cells/Singlets/MultiNuc	2.65	1020
> > >	Cell cycle 2023_202-4_Specimen_001_NIF 12um,2f,24hrs_006_006.fcs/Cells/Singlets/Sphase	17.5	6722
	Cell cycle 2023_202-4_Specimen_001_NIF 12um,2f,48hr_004_004.fcs		47949
>	Cell cycle 2023_202-4_Specimen_001_NIF 12um,2f,48hr_004_004.fcs/Cells	92.5	44361
> >	Cell cycle 2023_202-4_Specimen_001_NIF 12um,2f,48hr_004_004.fcs/Cells/Singlets	98.9	43893
> > >	Cell cycle 2023_202-4_Specimen_001_NIF 12um,2f,48hr_004_004.fcs/Cells/Singlets/All Major	92.7	40679
> > >	Cell cycle 2023_202-4_Specimen_001_NIF 12um,2f,48hr_004_004.fcs/Cells/Singlets/Anuc	5.35	2350
> > >	Cell cycle 2023_202-4_Specimen_001_NIF 12um,2f,48hr_004_004.fcs/Cells/Singlets/G1	57.4	25194
> > >	Cell cycle 2023_202-4_Specimen_001_NIF 12um,2f,48hr_004_004.fcs/Cells/Singlets/G2	14.5	6363
> > >	Cell cycle 2023_202-4_Specimen_001_NIF 12um,2f,48hr_004_004.fcs/Cells/Singlets/MultiNuc	1.8	789
> > >	Cell cycle 2023_202-4_Specimen_001_NIF 12um,2f,48hr_004_004.fcs/Cells/Singlets/Sphase	20.4	8938
	Cell cycle 2023_202-4_Specimen_001_NIF 15um,2f,24hr_007_007.fcs		43197
>	Cell cycle 2023_202-4_Specimen_001_NIF 15um,2f,24hr_007_007.fcs/Cells	92.7	40034
> >	Cell cycle 2023_202-4_Specimen_001_NIF 15um,2f,24hr_007_007.fcs/Cells/Singlets	98.6	39493
> > >	Cell cycle 2023_202-4_Specimen_001_NIF 15um,2f,24hr_007_007.fcs/Cells/Singlets/All Major	92.4	36500
> > >	Cell cycle 2023_202-4_Specimen_001_NIF 15um,2f,24hr_007_007.fcs/Cells/Singlets/Anuc	4.04	1596
> > >	Cell cycle 2023_202-4_Specimen_001_NIF 15um,2f,24hr_007_007.fcs/Cells/Singlets/G1	53.9	21277
> > >	Cell cycle 2023_202-4_Specimen_001_NIF 15um,2f,24hr_007_007.fcs/Cells/Singlets/G2	20.4	8071
> > >	Cell cycle 2023_202-4_Specimen_001_NIF 15um,2f,24hr_007_007.fcs/Cells/Singlets/MultiNuc	3.27	1290
> > >	Cell cycle 2023_202-4_Specimen_001_NIF 15um,2f,24hr_007_007.fcs/Cells/Singlets/Sphase	17.6	6955
	Cell cycle 2023_202-4_Specimen_001_Nif15um,2f,48hr_005_005.fcs		48004
>	Cell cycle 2023_202-4_Specimen_001_Nif15um,2f,48hr_005_005.fcs/Cells	92	44155
> >	Cell cycle 2023_202-4_Specimen_001_Nif15um,2f,48hr_005_005.fcs/Cells/Singlets	98.5	43498
> > >	Cell cycle 2023_202-4_Specimen_001_Nif15um,2f,48hr_005_005.fcs/Cells/Singlets/All Major	89.4	38871
> > >	Cell cycle 2023_202-4_Specimen_001_Nif15um,2f,48hr_005_005.fcs/Cells/Singlets/Anuc	7.86	3420
> > >	Cell cycle 2023_202-4_Specimen_001_Nif15um,2f,48hr_005_005.fcs/Cells/Singlets/G1	53.5	23257
> > >	Cell cycle 2023_202-4_Specimen_001_Nif15um,2f,48hr_005_005.fcs/Cells/Singlets/G2	15	6505
> > >	Cell cycle 2023_202-4_Specimen_001_Nif15um,2f,48hr_005_005.fcs/Cells/Singlets/MultiNuc	2.67	1163
> > >	Cell cycle 2023_202-4_Specimen_001_Nif15um,2f,48hr_005_005.fcs/Cells/Singlets/Sphase	20.4	8876
	Cell cycle 2023_202-4_Specimen_001_Untreated_001_001.fcs		41269
>	Cell cycle 2023_202-4_Specimen_001_Untreated_001_001.fcs/Cells	95.7	39515
> >	Cell cycle 2023_202-4_Specimen_001_Untreated_001_001.fcs/Cells/Singlets	98.9	39074
> > >	Cell cycle 2023_202-4_Specimen_001_Untreated_001_001.fcs/Cells/Singlets/All Major	94.4	36881
> > >	Cell cycle 2023_202-4_Specimen_001_Untreated_001_001.fcs/Cells/Singlets/Anuc	2.97	1159
> > >	Cell cycle 2023_202-4_Specimen_001_Untreated_001_001.fcs/Cells/Singlets/G1	49.4	19292
> > >	Cell cycle 2023_202-4_Specimen_001_Untreated_001_001.fcs/Cells/Singlets/G2	25.6	10019
> > >	Cell cycle 2023_202-4_Specimen_001_Untreated_001_001.fcs/Cells/Singlets/MultiNuc	2.38	929
> > >	Cell cycle 2023_202-4_Specimen_001_Untreated_001_001.fcs/Cells/Singlets/Sphase	19	7406
	Cell cycle 2023_202-4_Specimen_001_Untreated_002_002.fcs		42171
>	Cell cycle 2023_202-4_Specimen_001_Untreated_002_002.fcs/Cells	95.6	40327
> >	Cell cycle 2023_202-4_Specimen_001_Untreated_002_002.fcs/Cells/Singlets	99	39914
> > >	Cell cycle 2023_202-4_Specimen_001_Untreated_002_002.fcs/Cells/Singlets/All Major	94.1	37556
> > >	Cell cycle 2023_202-4_Specimen_001_Untreated_002_002.fcs/Cells/Singlets/Anuc	3.34	1333
> > >	Cell cycle 2023_202-4_Specimen_001_Untreated_002_002.fcs/Cells/Singlets/G1	48.5	19355
> > >	Cell cycle 2023_202-4_Specimen_001_Untreated_002_002.fcs/Cells/Singlets/G2	25.2	10068
> > >	Cell cycle 2023_202-4_Specimen_001_Untreated_002_002.fcs/Cells/Singlets/MultiNuc	2.38	951
> > >	Cell cycle 2023_202-4_Specimen_001_Untreated_002_002.fcs/Cells/Singlets/Sphase	19.9	7923
	Cell cycle 2023_202-4_Specimen_001_Untreated_003_003.fcs		40205
>	Cell cycle 2023_202-4_Specimen_001_Untreated_003_003.fcs/Cells	96.6	38827
> >	Cell cycle 2023_202-4_Specimen_001_Untreated_003_003.fcs/Cells/Singlets	99.1	38466
> > >	Cell cycle 2023_202-4_Specimen_001_Untreated_003_003.fcs/Cells/Singlets/All Major	95.2	36627
> > >	Cell cycle 2023_202-4_Specimen_001_Untreated_003_003.fcs/Cells/Singlets/Anuc	2.59	996
> > >	Cell cycle 2023_202-4_Specimen_001_Untreated_003_003.fcs/Cells/Singlets/G1	50.2	19319
> > >	Cell cycle 2023_202-4_Specimen_001_Untreated_003_003.fcs/Cells/Singlets/G2	23.9	9186
> > >	Cell cycle 2023_202-4_Specimen_001_Untreated_003_003.fcs/Cells/Singlets/MultiNuc	2.02	776
> > >	Cell cycle 2023_202-4_Specimen_001_Untreated_003_003.fcs/Cells/Singlets/Sphase	20.6	7936

## Sheet: IR_E202-5_RAW
FLOWJO EXPORT
Depth	Name	Statistic	#Cells
	Cell cycle 2023_202-5_Specimen_001_BENZ 120um,2f,48hr_008_008.fcs		42831
>	Cell cycle 2023_202-5_Specimen_001_BENZ 120um,2f,48hr_008_008.fcs/Cells	96.1	41171
> >	Cell cycle 2023_202-5_Specimen_001_BENZ 120um,2f,48hr_008_008.fcs/Cells/Singlets	96.9	39878
> > >	Cell cycle 2023_202-5_Specimen_001_BENZ 120um,2f,48hr_008_008.fcs/Cells/Singlets/All Major	93.2	37185
> > >	Cell cycle 2023_202-5_Specimen_001_BENZ 120um,2f,48hr_008_008.fcs/Cells/Singlets/Anuc	4.19	1672
> > >	Cell cycle 2023_202-5_Specimen_001_BENZ 120um,2f,48hr_008_008.fcs/Cells/Singlets/G1	59.2	23588
> > >	Cell cycle 2023_202-5_Specimen_001_BENZ 120um,2f,48hr_008_008.fcs/Cells/Singlets/G2	17.8	7107
> > >	Cell cycle 2023_202-5_Specimen_001_BENZ 120um,2f,48hr_008_008.fcs/Cells/Singlets/MultiNuc	2.39	952
> > >	Cell cycle 2023_202-5_Specimen_001_BENZ 120um,2f,48hr_008_008.fcs/Cells/Singlets/Sphse	15	5995
	Cell cycle 2023_202-5_Specimen_001_BENZ 180um,2f,48hr_009_009.fcs		42830
>	Cell cycle 2023_202-5_Specimen_001_BENZ 180um,2f,48hr_009_009.fcs/Cells	95.4	40862
> >	Cell cycle 2023_202-5_Specimen_001_BENZ 180um,2f,48hr_009_009.fcs/Cells/Singlets	96.7	39506
> > >	Cell cycle 2023_202-5_Specimen_001_BENZ 180um,2f,48hr_009_009.fcs/Cells/Singlets/All Major	90	35547
> > >	Cell cycle 2023_202-5_Specimen_001_BENZ 180um,2f,48hr_009_009.fcs/Cells/Singlets/Anuc	6.72	2655
> > >	Cell cycle 2023_202-5_Specimen_001_BENZ 180um,2f,48hr_009_009.fcs/Cells/Singlets/G1	56.8	22426
> > >	Cell cycle 2023_202-5_Specimen_001_BENZ 180um,2f,48hr_009_009.fcs/Cells/Singlets/G2	15.7	6208
> > >	Cell cycle 2023_202-5_Specimen_001_BENZ 180um,2f,48hr_009_009.fcs/Cells/Singlets/MultiNuc	3.14	1239
> > >	Cell cycle 2023_202-5_Specimen_001_BENZ 180um,2f,48hr_009_009.fcs/Cells/Singlets/Sphse	16.1	6352
	Cell cycle 2023_202-5_Specimen_001_Benz 120uM,2f,24hs_010_010.fcs		36280
>	Cell cycle 2023_202-5_Specimen_001_Benz 120uM,2f,24hs_010_010.fcs/Cells	96.5	35012
> >	Cell cycle 2023_202-5_Specimen_001_Benz 120uM,2f,24hs_010_010.fcs/Cells/Singlets	97.7	34212
> > >	Cell cycle 2023_202-5_Specimen_001_Benz 120uM,2f,24hs_010_010.fcs/Cells/Singlets/All Major	94.8	32440
> > >	Cell cycle 2023_202-5_Specimen_001_Benz 120uM,2f,24hs_010_010.fcs/Cells/Singlets/Anuc	3.98	1361
> > >	Cell cycle 2023_202-5_Specimen_001_Benz 120uM,2f,24hs_010_010.fcs/Cells/Singlets/G1	55.8	19076
> > >	Cell cycle 2023_202-5_Specimen_001_Benz 120uM,2f,24hs_010_010.fcs/Cells/Singlets/G2	23.1	7897
> > >	Cell cycle 2023_202-5_Specimen_001_Benz 120uM,2f,24hs_010_010.fcs/Cells/Singlets/MultiNuc	1.03	354
> > >	Cell cycle 2023_202-5_Specimen_001_Benz 120uM,2f,24hs_010_010.fcs/Cells/Singlets/Sphse	14.7	5020
	Cell cycle 2023_202-5_Specimen_001_Benz 180uM,2f,24hrs_011_011.fcs		36655
>	Cell cycle 2023_202-5_Specimen_001_Benz 180uM,2f,24hrs_011_011.fcs/Cells	96.1	35231
> >	Cell cycle 2023_202-5_Specimen_001_Benz 180uM,2f,24hrs_011_011.fcs/Cells/Singlets	97.6	34401
> > >	Cell cycle 2023_202-5_Specimen_001_Benz 180uM,2f,24hrs_011_011.fcs/Cells/Singlets/All Major	94.6	32548
> > >	Cell cycle 2023_202-5_Specimen_001_Benz 180uM,2f,24hrs_011_011.fcs/Cells/Singlets/Anuc	4.23	1454
> > >	Cell cycle 2023_202-5_Specimen_001_Benz 180uM,2f,24hrs_011_011.fcs/Cells/Singlets/G1	57.3	19721
> > >	Cell cycle 2023_202-5_Specimen_001_Benz 180uM,2f,24hrs_011_011.fcs/Cells/Singlets/G2	22.7	7820
> > >	Cell cycle 2023_202-5_Specimen_001_Benz 180uM,2f,24hrs_011_011.fcs/Cells/Singlets/MultiNuc	1.02	350
> > >	Cell cycle 2023_202-5_Specimen_001_Benz 180uM,2f,24hrs_011_011.fcs/Cells/Singlets/Sphse	13.4	4621
	Cell cycle 2023_202-5_Specimen_001_Fex 20uM,2f,48hrs_012_012.fcs		52305
>	Cell cycle 2023_202-5_Specimen_001_Fex 20uM,2f,48hrs_012_012.fcs/Cells	96.2	50340
> >	Cell cycle 2023_202-5_Specimen_001_Fex 20uM,2f,48hrs_012_012.fcs/Cells/Singlets	96.3	48498
> > >	Cell cycle 2023_202-5_Specimen_001_Fex 20uM,2f,48hrs_012_012.fcs/Cells/Singlets/All Major	95.4	46280
> > >	Cell cycle 2023_202-5_Specimen_001_Fex 20uM,2f,48hrs_012_012.fcs/Cells/Singlets/Anuc	3.06	1484
> > >	Cell cycle 2023_202-5_Specimen_001_Fex 20uM,2f,48hrs_012_012.fcs/Cells/Singlets/G1	64.8	31405
> > >	Cell cycle 2023_202-5_Specimen_001_Fex 20uM,2f,48hrs_012_012.fcs/Cells/Singlets/G2	19.4	9415
> > >	Cell cycle 2023_202-5_Specimen_001_Fex 20uM,2f,48hrs_012_012.fcs/Cells/Singlets/MultiNuc	1.38	669
> > >	Cell cycle 2023_202-5_Specimen_001_Fex 20uM,2f,48hrs_012_012.fcs/Cells/Singlets/Sphse	10.4	5034
	Cell cycle 2023_202-5_Specimen_001_Fex 20um,2f,24hr_015_015.fcs		45176
>	Cell cycle 2023_202-5_Specimen_001_Fex 20um,2f,24hr_015_015.fcs/Cells	97	43810
> >	Cell cycle 2023_202-5_Specimen_001_Fex 20um,2f,24hr_015_015.fcs/Cells/Singlets	97.9	42902
> > >	Cell cycle 2023_202-5_Specimen_001_Fex 20um,2f,24hr_015_015.fcs/Cells/Singlets/All Major	93.7	40178
> > >	Cell cycle 2023_202-5_Specimen_001_Fex 20um,2f,24hr_015_015.fcs/Cells/Singlets/Anuc	3.41	1462
> > >	Cell cycle 2023_202-5_Specimen_001_Fex 20um,2f,24hr_015_015.fcs/Cells/Singlets/G1	52.4	22470
> > >	Cell cycle 2023_202-5_Specimen_001_Fex 20um,2f,24hr_015_015.fcs/Cells/Singlets/G2	27.2	11682
> > >	Cell cycle 2023_202-5_Specimen_001_Fex 20um,2f,24hr_015_015.fcs/Cells/Singlets/MultiNuc	2.75	1180
> > >	Cell cycle 2023_202-5_Specimen_001_Fex 20um,2f,24hr_015_015.fcs/Cells/Singlets/Sphse	12.8	5498
	Cell cycle 2023_202-5_Specimen_001_Fex 50um,2f,24hr_016_016.fcs		54485
>	Cell cycle 2023_202-5_Specimen_001_Fex 50um,2f,24hr_016_016.fcs/Cells	94.1	51285
> >	Cell cycle 2023_202-5_Specimen_001_Fex 50um,2f,24hr_016_016.fcs/Cells/Singlets	96.4	49448
> > >	Cell cycle 2023_202-5_Specimen_001_Fex 50um,2f,24hr_016_016.fcs/Cells/Singlets/All Major	89.4	44221
> > >	Cell cycle 2023_202-5_Specimen_001_Fex 50um,2f,24hr_016_016.fcs/Cells/Singlets/Anuc	6.23	3080
> > >	Cell cycle 2023_202-5_Specimen_001_Fex 50um,2f,24hr_016_016.fcs/Cells/Singlets/G1	50.7	25051
> > >	Cell cycle 2023_202-5_Specimen_001_Fex 50um,2f,24hr_016_016.fcs/Cells/Singlets/G2	26.1	12914
> > >	Cell cycle 2023_202-5_Specimen_001_Fex 50um,2f,24hr_016_016.fcs/Cells/Singlets/MultiNuc	4.01	1981
> > >	Cell cycle 2023_202-5_Specimen_001_Fex 50um,2f,24hr_016_016.fcs/Cells/Singlets/Sphse	11.5	5711
	Cell cycle 2023_202-5_Specimen_001_Fex 50um,2f,48hs_013_013.fcs		47622
>	Cell cycle 2023_202-5_Specimen_001_Fex 50um,2f,48hs_013_013.fcs/Cells	94.8	45128
> >	Cell cycle 2023_202-5_Specimen_001_Fex 50um,2f,48hs_013_013.fcs/Cells/Singlets	96.4	43485
> > >	Cell cycle 2023_202-5_Specimen_001_Fex 50um,2f,48hs_013_013.fcs/Cells/Singlets/All Major	87.3	37950
> > >	Cell cycle 2023_202-5_Specimen_001_Fex 50um,2f,48hs_013_013.fcs/Cells/Singlets/Anuc	7.82	3400
> > >	Cell cycle 2023_202-5_Specimen_001_Fex 50um,2f,48hs_013_013.fcs/Cells/Singlets/G1	52.8	22974
> > >	Cell cycle 2023_202-5_Specimen_001_Fex 50um,2f,48hs_013_013.fcs/Cells/Singlets/G2	25.3	11001
> > >	Cell cycle 2023_202-5_Specimen_001_Fex 50um,2f,48hs_013_013.fcs/Cells/Singlets/MultiNuc	4.69	2040
> > >	Cell cycle 2023_202-5_Specimen_001_Fex 50um,2f,48hs_013_013.fcs/Cells/Singlets/Sphse	8.09	3519
	Cell cycle 2023_202-5_Specimen_001_Fex 70um,2f,24hr_017_017.fcs		52367
>	Cell cycle 2023_202-5_Specimen_001_Fex 70um,2f,24hr_017_017.fcs/Cells	92	48187
> >	Cell cycle 2023_202-5_Specimen_001_Fex 70um,2f,24hr_017_017.fcs/Cells/Singlets	95.9	46204
> > >	Cell cycle 2023_202-5_Specimen_001_Fex 70um,2f,24hr_017_017.fcs/Cells/Singlets/All Major	87.1	40254
> > >	Cell cycle 2023_202-5_Specimen_001_Fex 70um,2f,24hr_017_017.fcs/Cells/Singlets/Anuc	7.54	3486
> > >	Cell cycle 2023_202-5_Specimen_001_Fex 70um,2f,24hr_017_017.fcs/Cells/Singlets/G1	51.4	23727
> > >	Cell cycle 2023_202-5_Specimen_001_Fex 70um,2f,24hr_017_017.fcs/Cells/Singlets/G2	25	11571
> > >	Cell cycle 2023_202-5_Specimen_001_Fex 70um,2f,24hr_017_017.fcs/Cells/Singlets/MultiNuc	4.98	2302
> > >	Cell cycle 2023_202-5_Specimen_001_Fex 70um,2f,24hr_017_017.fcs/Cells/Singlets/Sphse	9.55	4412
	Cell cycle 2023_202-5_Specimen_001_Fex 70um,2f,48hr_014_014.fcs		46979
>	Cell cycle 2023_202-5_Specimen_001_Fex 70um,2f,48hr_014_014.fcs/Cells	92.7	43532
> >	Cell cycle 2023_202-5_Specimen_001_Fex 70um,2f,48hr_014_014.fcs/Cells/Singlets	95	41359
> > >	Cell cycle 2023_202-5_Specimen_001_Fex 70um,2f,48hr_014_014.fcs/Cells/Singlets/All Major	79.9	33055
> > >	Cell cycle 2023_202-5_Specimen_001_Fex 70um,2f,48hr_014_014.fcs/Cells/Singlets/Anuc	13.6	5611
> > >	Cell cycle 2023_202-5_Specimen_001_Fex 70um,2f,48hr_014_014.fcs/Cells/Singlets/G1	45.2	18687
> > >	Cell cycle 2023_202-5_Specimen_001_Fex 70um,2f,48hr_014_014.fcs/Cells/Singlets/G2	27.9	11524
> > >	Cell cycle 2023_202-5_Specimen_001_Fex 70um,2f,48hr_014_014.fcs/Cells/Singlets/MultiNuc	6.18	2554
> > >	Cell cycle 2023_202-5_Specimen_001_Fex 70um,2f,48hr_014_014.fcs/Cells/Singlets/Sphse	5.94	2455
	Cell cycle 2023_202-5_Specimen_001_NIF 12um,2f,24hrs_006_006.fcs		39457
>	Cell cycle 2023_202-5_Specimen_001_NIF 12um,2f,24hrs_006_006.fcs/Cells	94.5	37268
> >	Cell cycle 2023_202-5_Specimen_001_NIF 12um,2f,24hrs_006_006.fcs/Cells/Singlets	96.7	36032
> > >	Cell cycle 2023_202-5_Specimen_001_NIF 12um,2f,24hrs_006_006.fcs/Cells/Singlets/All Major	94.3	33964
> > >	Cell cycle 2023_202-5_Specimen_001_NIF 12um,2f,24hrs_006_006.fcs/Cells/Singlets/Anuc	4.7	1695
> > >	Cell cycle 2023_202-5_Specimen_001_NIF 12um,2f,24hrs_006_006.fcs/Cells/Singlets/G1	60.7	21871
> > >	Cell cycle 2023_202-5_Specimen_001_NIF 12um,2f,24hrs_006_006.fcs/Cells/Singlets/G2	19	6837
> > >	Cell cycle 2023_202-5_Specimen_001_NIF 12um,2f,24hrs_006_006.fcs/Cells/Singlets/MultiNuc	0.89	321
> > >	Cell cycle 2023_202-5_Specimen_001_NIF 12um,2f,24hrs_006_006.fcs/Cells/Singlets/Sphse	13.5	4878
	Cell cycle 2023_202-5_Specimen_001_NIF 12um,2f,48hr_004_004.fcs		46315
>	Cell cycle 2023_202-5_Specimen_001_NIF 12um,2f,48hr_004_004.fcs/Cells	94.8	43904
> >	Cell cycle 2023_202-5_Specimen_001_NIF 12um,2f,48hr_004_004.fcs/Cells/Singlets	96.3	42294
> > >	Cell cycle 2023_202-5_Specimen_001_NIF 12um,2f,48hr_004_004.fcs/Cells/Singlets/All Major	93.9	39705
> > >	Cell cycle 2023_202-5_Specimen_001_NIF 12um,2f,48hr_004_004.fcs/Cells/Singlets/Anuc	4.56	1928
> > >	Cell cycle 2023_202-5_Specimen_001_NIF 12um,2f,48hr_004_004.fcs/Cells/Singlets/G1	63.4	26835
> > >	Cell cycle 2023_202-5_Specimen_001_NIF 12um,2f,48hr_004_004.fcs/Cells/Singlets/G2	14.1	5983
> > >	Cell cycle 2023_202-5_Specimen_001_NIF 12um,2f,48hr_004_004.fcs/Cells/Singlets/MultiNuc	1.43	603
> > >	Cell cycle 2023_202-5_Specimen_001_NIF 12um,2f,48hr_004_004.fcs/Cells/Singlets/Sphse	15	6332
	Cell cycle 2023_202-5_Specimen_001_NIF 15um,2f,24hr_007_007.fcs		40569
>	Cell cycle 2023_202-5_Specimen_001_NIF 15um,2f,24hr_007_007.fcs/Cells	93.8	38048
> >	Cell cycle 2023_202-5_Specimen_001_NIF 15um,2f,24hr_007_007.fcs/Cells/Singlets	96.6	36750
> > >	Cell cycle 2023_202-5_Specimen_001_NIF 15um,2f,24hr_007_007.fcs/Cells/Singlets/All Major	94	34560
> > >	Cell cycle 2023_202-5_Specimen_001_NIF 15um,2f,24hr_007_007.fcs/Cells/Singlets/Anuc	4.67	1715
> > >	Cell cycle 2023_202-5_Specimen_001_NIF 15um,2f,24hr_007_007.fcs/Cells/Singlets/G1	60.2	22118
> > >	Cell cycle 2023_202-5_Specimen_001_NIF 15um,2f,24hr_007_007.fcs/Cells/Singlets/G2	18.8	6907
> > >	Cell cycle 2023_202-5_Specimen_001_NIF 15um,2f,24hr_007_007.fcs/Cells/Singlets/MultiNuc	1.06	391
> > >	Cell cycle 2023_202-5_Specimen_001_NIF 15um,2f,24hr_007_007.fcs/Cells/Singlets/Sphse	13.9	5104
	Cell cycle 2023_202-5_Specimen_001_Nif15um,2f,48hr_005_005.fcs		44961
>	Cell cycle 2023_202-5_Specimen_001_Nif15um,2f,48hr_005_005.fcs/Cells	92.1	41418
> >	Cell cycle 2023_202-5_Specimen_001_Nif15um,2f,48hr_005_005.fcs/Cells/Singlets	95.3	39452
> > >	Cell cycle 2023_202-5_Specimen_001_Nif15um,2f,48hr_005_005.fcs/Cells/Singlets/All Major	91.2	35995
> > >	Cell cycle 2023_202-5_Specimen_001_Nif15um,2f,48hr_005_005.fcs/Cells/Singlets/Anuc	7.28	2874
> > >	Cell cycle 2023_202-5_Specimen_001_Nif15um,2f,48hr_005_005.fcs/Cells/Singlets/G1	61.1	24100
> > >	Cell cycle 2023_202-5_Specimen_001_Nif15um,2f,48hr_005_005.fcs/Cells/Singlets/G2	12.1	4768
> > >	Cell cycle 2023_202-5_Specimen_001_Nif15um,2f,48hr_005_005.fcs/Cells/Singlets/MultiNuc	1.27	501
> > >	Cell cycle 2023_202-5_Specimen_001_Nif15um,2f,48hr_005_005.fcs/Cells/Singlets/Sphse	16.8	6641
	Cell cycle 2023_202-5_Specimen_001_Untreated_001_001.fcs		36185
>	Cell cycle 2023_202-5_Specimen_001_Untreated_001_001.fcs/Cells	96.9	35066
> >	Cell cycle 2023_202-5_Specimen_001_Untreated_001_001.fcs/Cells/Singlets	98.1	34392
> > >	Cell cycle 2023_202-5_Specimen_001_Untreated_001_001.fcs/Cells/Singlets/All Major	95.3	32777
> > >	Cell cycle 2023_202-5_Specimen_001_Untreated_001_001.fcs/Cells/Singlets/Anuc	3.22	1107
> > >	Cell cycle 2023_202-5_Specimen_001_Untreated_001_001.fcs/Cells/Singlets/G1	50	17207
> > >	Cell cycle 2023_202-5_Specimen_001_Untreated_001_001.fcs/Cells/Singlets/G2	29.7	10201
> > >	Cell cycle 2023_202-5_Specimen_001_Untreated_001_001.fcs/Cells/Singlets/MultiNuc	1.33	457
> > >	Cell cycle 2023_202-5_Specimen_001_Untreated_001_001.fcs/Cells/Singlets/Sphse	14.5	4973
	Cell cycle 2023_202-5_Specimen_001_Untreated_002_002.fcs		35761
>	Cell cycle 2023_202-5_Specimen_001_Untreated_002_002.fcs/Cells	96.6	34562
> >	Cell cycle 2023_202-5_Specimen_001_Untreated_002_002.fcs/Cells/Singlets	97.8	33793
> > >	Cell cycle 2023_202-5_Specimen_001_Untreated_002_002.fcs/Cells/Singlets/All Major	94.6	31966
> > >	Cell cycle 2023_202-5_Specimen_001_Untreated_002_002.fcs/Cells/Singlets/Anuc	3.84	1297
> > >	Cell cycle 2023_202-5_Specimen_001_Untreated_002_002.fcs/Cells/Singlets/G1	51.5	17405
> > >	Cell cycle 2023_202-5_Specimen_001_Untreated_002_002.fcs/Cells/Singlets/G2	27	9124
> > >	Cell cycle 2023_202-5_Specimen_001_Untreated_002_002.fcs/Cells/Singlets/MultiNuc	1.4	473
> > >	Cell cycle 2023_202-5_Specimen_001_Untreated_002_002.fcs/Cells/Singlets/Sphse	15	5075
	Cell cycle 2023_202-5_Specimen_001_Untreated_003_003.fcs		36238
>	Cell cycle 2023_202-5_Specimen_001_Untreated_003_003.fcs/Cells	96.9	35099
> >	Cell cycle 2023_202-5_Specimen_001_Untreated_003_003.fcs/Cells/Singlets	97.5	34217
> > >	Cell cycle 2023_202-5_Specimen_001_Untreated_003_003.fcs/Cells/Singlets/All Major	94.9	32458
> > >	Cell cycle 2023_202-5_Specimen_001_Untreated_003_003.fcs/Cells/Singlets/Anuc	3.7	1266
> > >	Cell cycle 2023_202-5_Specimen_001_Untreated_003_003.fcs/Cells/Singlets/G1	51.1	17468
> > >	Cell cycle 2023_202-5_Specimen_001_Untreated_003_003.fcs/Cells/Singlets/G2	27.1	9271
> > >	Cell cycle 2023_202-5_Specimen_001_Untreated_003_003.fcs/Cells/Singlets/MultiNuc	1.31	448
> > >	Cell cycle 2023_202-5_Specimen_001_Untreated_003_003.fcs/Cells/Singlets/Sphse	15.4	5280

## Sheet: IR_E202-6&7_RAW
FLOWJO EXPORT
Depth	Name	Statistic	#Cells
	Cell cycle 2023_202-6_001_Specimen_001_Benz 120um,2f,24hrs_005_005.fcs		37497
>	Cell cycle 2023_202-6_001_Specimen_001_Benz 120um,2f,24hrs_005_005.fcs/Cells	96.9	36321
> >	Cell cycle 2023_202-6_001_Specimen_001_Benz 120um,2f,24hrs_005_005.fcs/Cells/Singlets	98.2	35681
> > >	Cell cycle 2023_202-6_001_Specimen_001_Benz 120um,2f,24hrs_005_005.fcs/Cells/Singlets/All Major	96.8	34523
> > >	Cell cycle 2023_202-6_001_Specimen_001_Benz 120um,2f,24hrs_005_005.fcs/Cells/Singlets/Anuc	2.19	783
> > >	Cell cycle 2023_202-6_001_Specimen_001_Benz 120um,2f,24hrs_005_005.fcs/Cells/Singlets/G1	58.7	20945
> > >	Cell cycle 2023_202-6_001_Specimen_001_Benz 120um,2f,24hrs_005_005.fcs/Cells/Singlets/G2	21.6	7701
> > >	Cell cycle 2023_202-6_001_Specimen_001_Benz 120um,2f,24hrs_005_005.fcs/Cells/Singlets/MultiNuc	0.86	307
> > >	Cell cycle 2023_202-6_001_Specimen_001_Benz 120um,2f,24hrs_005_005.fcs/Cells/Singlets/Sphase	15.9	5680
	Cell cycle 2023_202-6_001_Specimen_001_Benz 120um,2f,48hr_003_003.fcs		48928
>	Cell cycle 2023_202-6_001_Specimen_001_Benz 120um,2f,48hr_003_003.fcs/Cells	95	46471
> >	Cell cycle 2023_202-6_001_Specimen_001_Benz 120um,2f,48hr_003_003.fcs/Cells/Singlets	95.6	44448
> > >	Cell cycle 2023_202-6_001_Specimen_001_Benz 120um,2f,48hr_003_003.fcs/Cells/Singlets/All Major	88.8	39481
> > >	Cell cycle 2023_202-6_001_Specimen_001_Benz 120um,2f,48hr_003_003.fcs/Cells/Singlets/Anuc	5.68	2525
> > >	Cell cycle 2023_202-6_001_Specimen_001_Benz 120um,2f,48hr_003_003.fcs/Cells/Singlets/G1	59.7	26518
> > >	Cell cycle 2023_202-6_001_Specimen_001_Benz 120um,2f,48hr_003_003.fcs/Cells/Singlets/G2	14	6205
> > >	Cell cycle 2023_202-6_001_Specimen_001_Benz 120um,2f,48hr_003_003.fcs/Cells/Singlets/MultiNuc	5.1	2265
> > >	Cell cycle 2023_202-6_001_Specimen_001_Benz 120um,2f,48hr_003_003.fcs/Cells/Singlets/Sphase	14.7	6514
	Cell cycle 2023_202-6_001_Specimen_001_Benz 180um,2f,24hr_006_006.fcs		38387
>	Cell cycle 2023_202-6_001_Specimen_001_Benz 180um,2f,24hr_006_006.fcs/Cells	95.7	36746
> >	Cell cycle 2023_202-6_001_Specimen_001_Benz 180um,2f,24hr_006_006.fcs/Cells/Singlets	97.9	35964
> > >	Cell cycle 2023_202-6_001_Specimen_001_Benz 180um,2f,24hr_006_006.fcs/Cells/Singlets/All Major	95.7	34434
> > >	Cell cycle 2023_202-6_001_Specimen_001_Benz 180um,2f,24hr_006_006.fcs/Cells/Singlets/Anuc	2.61	938
> > >	Cell cycle 2023_202-6_001_Specimen_001_Benz 180um,2f,24hr_006_006.fcs/Cells/Singlets/G1	58.5	21050
> > >	Cell cycle 2023_202-6_001_Specimen_001_Benz 180um,2f,24hr_006_006.fcs/Cells/Singlets/G2	17	6099
> > >	Cell cycle 2023_202-6_001_Specimen_001_Benz 180um,2f,24hr_006_006.fcs/Cells/Singlets/MultiNuc	1.31	472
> > >	Cell cycle 2023_202-6_001_Specimen_001_Benz 180um,2f,24hr_006_006.fcs/Cells/Singlets/Sphase	19.6	7041
	Cell cycle 2023_202-6_001_Specimen_001_Benz 180um,2f,48hr_004_004.fcs		48838
>	Cell cycle 2023_202-6_001_Specimen_001_Benz 180um,2f,48hr_004_004.fcs/Cells	92.2	45044
> >	Cell cycle 2023_202-6_001_Specimen_001_Benz 180um,2f,48hr_004_004.fcs/Cells/Singlets	95.5	43008
> > >	Cell cycle 2023_202-6_001_Specimen_001_Benz 180um,2f,48hr_004_004.fcs/Cells/Singlets/All Major	88	37829
> > >	Cell cycle 2023_202-6_001_Specimen_001_Benz 180um,2f,48hr_004_004.fcs/Cells/Singlets/Anuc	7.62	3277
> > >	Cell cycle 2023_202-6_001_Specimen_001_Benz 180um,2f,48hr_004_004.fcs/Cells/Singlets/G1	56.4	24277
> > >	Cell cycle 2023_202-6_001_Specimen_001_Benz 180um,2f,48hr_004_004.fcs/Cells/Singlets/G2	13.7	5910
> > >	Cell cycle 2023_202-6_001_Specimen_001_Benz 180um,2f,48hr_004_004.fcs/Cells/Singlets/MultiNuc	4.05	1741
> > >	Cell cycle 2023_202-6_001_Specimen_001_Benz 180um,2f,48hr_004_004.fcs/Cells/Singlets/Sphase	17.2	7406
	Cell cycle 2023_202-6_001_Specimen_001_Fex 20uM,2f,48hrs_007_007.fcs		57896
>	Cell cycle 2023_202-6_001_Specimen_001_Fex 20uM,2f,48hrs_007_007.fcs/Cells	95.7	55425
> >	Cell cycle 2023_202-6_001_Specimen_001_Fex 20uM,2f,48hrs_007_007.fcs/Cells/Singlets	94.8	52548
> > >	Cell cycle 2023_202-6_001_Specimen_001_Fex 20uM,2f,48hrs_007_007.fcs/Cells/Singlets/All Major	96.7	50804
> > >	Cell cycle 2023_202-6_001_Specimen_001_Fex 20uM,2f,48hrs_007_007.fcs/Cells/Singlets/Anuc	1.99	1044
> > >	Cell cycle 2023_202-6_001_Specimen_001_Fex 20uM,2f,48hrs_007_007.fcs/Cells/Singlets/G1	74.2	39016
> > >	Cell cycle 2023_202-6_001_Specimen_001_Fex 20uM,2f,48hrs_007_007.fcs/Cells/Singlets/G2	14.3	7506
> > >	Cell cycle 2023_202-6_001_Specimen_001_Fex 20uM,2f,48hrs_007_007.fcs/Cells/Singlets/MultiNuc	1.09	573
> > >	Cell cycle 2023_202-6_001_Specimen_001_Fex 20uM,2f,48hrs_007_007.fcs/Cells/Singlets/Sphase	7.84	4121
	Cell cycle 2023_202-6_001_Specimen_001_Fex 20um,2f,24hr_010_010.fcs		44508
>	Cell cycle 2023_202-6_001_Specimen_001_Fex 20um,2f,24hr_010_010.fcs/Cells	97.1	43199
> >	Cell cycle 2023_202-6_001_Specimen_001_Fex 20um,2f,24hr_010_010.fcs/Cells/Singlets	97.5	42120
> > >	Cell cycle 2023_202-6_001_Specimen_001_Fex 20um,2f,24hr_010_010.fcs/Cells/Singlets/All Major	96.4	40611
> > >	Cell cycle 2023_202-6_001_Specimen_001_Fex 20um,2f,24hr_010_010.fcs/Cells/Singlets/Anuc	2.3	967
> > >	Cell cycle 2023_202-6_001_Specimen_001_Fex 20um,2f,24hr_010_010.fcs/Cells/Singlets/G1	62.7	26392
> > >	Cell cycle 2023_202-6_001_Specimen_001_Fex 20um,2f,24hr_010_010.fcs/Cells/Singlets/G2	20.1	8462
> > >	Cell cycle 2023_202-6_001_Specimen_001_Fex 20um,2f,24hr_010_010.fcs/Cells/Singlets/MultiNuc	1.11	466
> > >	Cell cycle 2023_202-6_001_Specimen_001_Fex 20um,2f,24hr_010_010.fcs/Cells/Singlets/Sphase	13.2	5560
	Cell cycle 2023_202-6_001_Specimen_001_Fex 50um,2f,24hr_011_011.fcs		50671
>	Cell cycle 2023_202-6_001_Specimen_001_Fex 50um,2f,24hr_011_011.fcs/Cells	95.6	48441
> >	Cell cycle 2023_202-6_001_Specimen_001_Fex 50um,2f,24hr_011_011.fcs/Cells/Singlets	97.4	47196
> > >	Cell cycle 2023_202-6_001_Specimen_001_Fex 50um,2f,24hr_011_011.fcs/Cells/Singlets/All Major	93.3	44042
> > >	Cell cycle 2023_202-6_001_Specimen_001_Fex 50um,2f,24hr_011_011.fcs/Cells/Singlets/Anuc	3.41	1609
> > >	Cell cycle 2023_202-6_001_Specimen_001_Fex 50um,2f,24hr_011_011.fcs/Cells/Singlets/G1	57.9	27322
> > >	Cell cycle 2023_202-6_001_Specimen_001_Fex 50um,2f,24hr_011_011.fcs/Cells/Singlets/G2	21.6	10211
> > >	Cell cycle 2023_202-6_001_Specimen_001_Fex 50um,2f,24hr_011_011.fcs/Cells/Singlets/MultiNuc	2.88	1357
> > >	Cell cycle 2023_202-6_001_Specimen_001_Fex 50um,2f,24hr_011_011.fcs/Cells/Singlets/Sphase	13.2	6241
	Cell cycle 2023_202-6_001_Specimen_001_Fex 50um,2f,48hs_008_008.fcs		55989
>	Cell cycle 2023_202-6_001_Specimen_001_Fex 50um,2f,48hs_008_008.fcs/Cells	96.6	54079
> >	Cell cycle 2023_202-6_001_Specimen_001_Fex 50um,2f,48hs_008_008.fcs/Cells/Singlets	95.1	51427
> > >	Cell cycle 2023_202-6_001_Specimen_001_Fex 50um,2f,48hs_008_008.fcs/Cells/Singlets/All Major	96.6	49688
> > >	Cell cycle 2023_202-6_001_Specimen_001_Fex 50um,2f,48hs_008_008.fcs/Cells/Singlets/Anuc	1.67	860
> > >	Cell cycle 2023_202-6_001_Specimen_001_Fex 50um,2f,48hs_008_008.fcs/Cells/Singlets/G1	72.3	37163
> > >	Cell cycle 2023_202-6_001_Specimen_001_Fex 50um,2f,48hs_008_008.fcs/Cells/Singlets/G2	15.5	7968
> > >	Cell cycle 2023_202-6_001_Specimen_001_Fex 50um,2f,48hs_008_008.fcs/Cells/Singlets/MultiNuc	1.42	732
> > >	Cell cycle 2023_202-6_001_Specimen_001_Fex 50um,2f,48hs_008_008.fcs/Cells/Singlets/Sphase	8.54	4391
	Cell cycle 2023_202-6_001_Specimen_001_Fex 70um,2f,24hr_012_012.fcs		48573
>	Cell cycle 2023_202-6_001_Specimen_001_Fex 70um,2f,24hr_012_012.fcs/Cells	95.8	46539
> >	Cell cycle 2023_202-6_001_Specimen_001_Fex 70um,2f,24hr_012_012.fcs/Cells/Singlets	97.2	45217
> > >	Cell cycle 2023_202-6_001_Specimen_001_Fex 70um,2f,24hr_012_012.fcs/Cells/Singlets/All Major	93.9	42455
> > >	Cell cycle 2023_202-6_001_Specimen_001_Fex 70um,2f,24hr_012_012.fcs/Cells/Singlets/Anuc	3.04	1375
> > >	Cell cycle 2023_202-6_001_Specimen_001_Fex 70um,2f,24hr_012_012.fcs/Cells/Singlets/G1	58.5	26458
> > >	Cell cycle 2023_202-6_001_Specimen_001_Fex 70um,2f,24hr_012_012.fcs/Cells/Singlets/G2	23.4	10579
> > >	Cell cycle 2023_202-6_001_Specimen_001_Fex 70um,2f,24hr_012_012.fcs/Cells/Singlets/MultiNuc	2.72	1232
> > >	Cell cycle 2023_202-6_001_Specimen_001_Fex 70um,2f,24hr_012_012.fcs/Cells/Singlets/Sphase	11.6	5244
	Cell cycle 2023_202-6_001_Specimen_001_Fex 70um,2f,48hr_009_009.fcs		49825
>	Cell cycle 2023_202-6_001_Specimen_001_Fex 70um,2f,48hr_009_009.fcs/Cells	89.9	44768
> >	Cell cycle 2023_202-6_001_Specimen_001_Fex 70um,2f,48hr_009_009.fcs/Cells/Singlets	92.2	41277
> > >	Cell cycle 2023_202-6_001_Specimen_001_Fex 70um,2f,48hr_009_009.fcs/Cells/Singlets/All Major	73.6	30386
> > >	Cell cycle 2023_202-6_001_Specimen_001_Fex 70um,2f,48hr_009_009.fcs/Cells/Singlets/Anuc	21.7	8956
> > >	Cell cycle 2023_202-6_001_Specimen_001_Fex 70um,2f,48hr_009_009.fcs/Cells/Singlets/G1	43.3	17889
> > >	Cell cycle 2023_202-6_001_Specimen_001_Fex 70um,2f,48hr_009_009.fcs/Cells/Singlets/G2	20.9	8631
> > >	Cell cycle 2023_202-6_001_Specimen_001_Fex 70um,2f,48hr_009_009.fcs/Cells/Singlets/MultiNuc	4.14	1708
> > >	Cell cycle 2023_202-6_001_Specimen_001_Fex 70um,2f,48hr_009_009.fcs/Cells/Singlets/Sphase	9.02	3722
	Cell cycle 2023_202-6_001_Specimen_001_Untreated_001_001.fcs		38210
>	Cell cycle 2023_202-6_001_Specimen_001_Untreated_001_001.fcs/Cells	97.3	37195
> >	Cell cycle 2023_202-6_001_Specimen_001_Untreated_001_001.fcs/Cells/Singlets	97.7	36336
> > >	Cell cycle 2023_202-6_001_Specimen_001_Untreated_001_001.fcs/Cells/Singlets/All Major	96.6	35118
> > >	Cell cycle 2023_202-6_001_Specimen_001_Untreated_001_001.fcs/Cells/Singlets/Anuc	1.87	680
> > >	Cell cycle 2023_202-6_001_Specimen_001_Untreated_001_001.fcs/Cells/Singlets/G1	57.1	20759
> > >	Cell cycle 2023_202-6_001_Specimen_001_Untreated_001_001.fcs/Cells/Singlets/G2	20.7	7530
> > >	Cell cycle 2023_202-6_001_Specimen_001_Untreated_001_001.fcs/Cells/Singlets/MultiNuc	1.21	439
> > >	Cell cycle 2023_202-6_001_Specimen_001_Untreated_001_001.fcs/Cells/Singlets/Sphase	18.2	6604
	Cell cycle 2023_202-6_001_Specimen_001_Untreated_002_002.fcs		38524
>	Cell cycle 2023_202-6_001_Specimen_001_Untreated_002_002.fcs/Cells	97.3	37476
> >	Cell cycle 2023_202-6_001_Specimen_001_Untreated_002_002.fcs/Cells/Singlets	97.6	36590
> > >	Cell cycle 2023_202-6_001_Specimen_001_Untreated_002_002.fcs/Cells/Singlets/All Major	96.7	35391
> > >	Cell cycle 2023_202-6_001_Specimen_001_Untreated_002_002.fcs/Cells/Singlets/Anuc	1.78	650
> > >	Cell cycle 2023_202-6_001_Specimen_001_Untreated_002_002.fcs/Cells/Singlets/G1	58.6	21450
> > >	Cell cycle 2023_202-6_001_Specimen_001_Untreated_002_002.fcs/Cells/Singlets/G2	21.6	7888
> > >	Cell cycle 2023_202-6_001_Specimen_001_Untreated_002_002.fcs/Cells/Singlets/MultiNuc	1.23	451
> > >	Cell cycle 2023_202-6_001_Specimen_001_Untreated_002_002.fcs/Cells/Singlets/Sphase	15.9	5834
