# Supplementary material for: Fexinidazole results in specific effects on DNA synthesis and DNA damage in the African trypanosome
Source: PLoS Negl Trop Dis. 2025 Oct 24;19(10):e0013647. doi: 10.1371/journal.pntd.0013647 (PMC12574827; doi:10.1371/journal.pntd.0013647)
Supplement: S3 Data — (XLSX) [file pntd.0013647.s004.xlsx]

## Sheet: FIG-4_BrdU DATA Source Summary
DNA SYNTHESIS_NITRO DRUGS_ By BrdU
	% BrdU				REPLICATE SOURCES
Sample	REP1 Val	REP2 Val	REP3 Val		REP1 E#	REP2 E#	REP2E#		STATS - UNPAIRED T TEST
SM 6 hr	45.6	48.4	43.9		E114	E115	E116
SM 12 hr	47.3	48.9	47.8		E112	E118	E120		UT v_
SM 24 hr	33	30.9	38		E106	E108	E111		NS
									***	0.0002
NIF15, 6 hr	44.2	38.6	43.9		E114	E115	E116		*	0.0183
NIF15, 12 hr	35.8	32.6	35.3		E112	E118	E120
NIF 15, 24 hr	17	19.5	26		E106	E108	E111		NS
									**	0.0041
BENZ180, 6hr	44.1	46.1	42.7		E114	E115	E116		NS
BENZ180, 12 hr	32.3	31.7	46.6		E112	E118	E120
BENZ180, 24 hr	36	54.5	27.5		E106	E108	E111		*	0.011
									**	0.0013
FEX50, 6 hr	38.2	30.2	33.7		E114	E115	E116		***	0.0006
FEX50, 12 hr	20.5	16.1	27.4		E112	E118	E120
FEX50, 24 hr	3	8.7	2.3		E106	E108	E111		*	Pval<0.05
									**	0.005
BOLD = Representative data shown in figure 4									***	0.001

## Sheet: HR_E106
Depth	Name	Statistic	#Cells
	HR_E106_DAPI BrdU_DRUGS4_Specimen_001_1-no,2f,no_001.fcs		56903
>	HR_E106_DAPI BrdU_DRUGS4_Specimen_001_1-no,2f,no_001.fcs/Cells	99.7	56727
> >	HR_E106_DAPI BrdU_DRUGS4_Specimen_001_1-no,2f,no_001.fcs/Cells/Singlets	1.06	603
> > >	HR_E106_DAPI BrdU_DRUGS4_Specimen_001_1-no,2f,no_001.fcs/Cells/Singlets/+BrdU	0.66	4
	HR_E106_DAPI BrdU_DRUGS4_Specimen_001_2-100_NO,2f,NO_002.fcs		63881
>	HR_E106_DAPI BrdU_DRUGS4_Specimen_001_2-100_NO,2f,NO_002.fcs/Cells	97.9	62533
> >	HR_E106_DAPI BrdU_DRUGS4_Specimen_001_2-100_NO,2f,NO_002.fcs/Cells/Singlets	0.66	411
> > >	HR_E106_DAPI BrdU_DRUGS4_Specimen_001_2-100_NO,2f,NO_002.fcs/Cells/Singlets/+BrdU	1.95	8
	HR_E106_DAPI BrdU_DRUGS4_Specimen_001_3-100_+DAPI_003.fcs		46201
>	HR_E106_DAPI BrdU_DRUGS4_Specimen_001_3-100_+DAPI_003.fcs/Cells	98.5	45493
> >	HR_E106_DAPI BrdU_DRUGS4_Specimen_001_3-100_+DAPI_003.fcs/Cells/Singlets	66.3	30170
> > >	HR_E106_DAPI BrdU_DRUGS4_Specimen_001_3-100_+DAPI_003.fcs/Cells/Singlets/+BrdU	0.00663	2
	HR_E106_DAPI BrdU_DRUGS4_Specimen_001_4-100_+BRDU_004.fcs		37434
>	HR_E106_DAPI BrdU_DRUGS4_Specimen_001_4-100_+BRDU_004.fcs/Cells	98.7	36946
> >	HR_E106_DAPI BrdU_DRUGS4_Specimen_001_4-100_+BRDU_004.fcs/Cells/Singlets	3.13	1156
> > >	HR_E106_DAPI BrdU_DRUGS4_Specimen_001_4-100_+BRDU_004.fcs/Cells/Singlets/+BrdU	97.2	1124
	HR_E106_DAPI BrdU_DRUGS4_Specimen_001_5-100_+DAPI,2f,BRDU_005.fcs		60450
>	HR_E106_DAPI BrdU_DRUGS4_Specimen_001_5-100_+DAPI,2f,BRDU_005.fcs/Cells	99.2	59989
> >	HR_E106_DAPI BrdU_DRUGS4_Specimen_001_5-100_+DAPI,2f,BRDU_005.fcs/Cells/Singlets	52.4	31428
> > >	HR_E106_DAPI BrdU_DRUGS4_Specimen_001_5-100_+DAPI,2f,BRDU_005.fcs/Cells/Singlets/+BrdU	33.4	10508
	HR_E106_DAPI BrdU_DRUGS4_Specimen_001_6-100_NO_FEX50_006.fcs		34090
>	HR_E106_DAPI BrdU_DRUGS4_Specimen_001_6-100_NO_FEX50_006.fcs/Cells	98.8	33675
> >	HR_E106_DAPI BrdU_DRUGS4_Specimen_001_6-100_NO_FEX50_006.fcs/Cells/Singlets	9.98	3361
> > >	HR_E106_DAPI BrdU_DRUGS4_Specimen_001_6-100_NO_FEX50_006.fcs/Cells/Singlets/+BrdU	0.8	27
	HR_E106_DAPI BrdU_DRUGS4_Specimen_001_7-100_+DAPI_FEX50_007.fcs		40074
>	HR_E106_DAPI BrdU_DRUGS4_Specimen_001_7-100_+DAPI_FEX50_007.fcs/Cells	98.7	39539
> >	HR_E106_DAPI BrdU_DRUGS4_Specimen_001_7-100_+DAPI_FEX50_007.fcs/Cells/Singlets	76	30044
> > >	HR_E106_DAPI BrdU_DRUGS4_Specimen_001_7-100_+DAPI_FEX50_007.fcs/Cells/Singlets/+BrdU	0.00999	3
	HR_E106_DAPI BrdU_DRUGS4_Specimen_001_8-100_+DAPI,2f,+BRDU_FEX50_008.fcs		51836
>	HR_E106_DAPI BrdU_DRUGS4_Specimen_001_8-100_+DAPI,2f,+BRDU_FEX50_008.fcs/Cells	99.2	51443
> >	HR_E106_DAPI BrdU_DRUGS4_Specimen_001_8-100_+DAPI,2f,+BRDU_FEX50_008.fcs/Cells/Singlets	60.2	30987
> > >	HR_E106_DAPI BrdU_DRUGS4_Specimen_001_8-100_+DAPI,2f,+BRDU_FEX50_008.fcs/Cells/Singlets/+BrdU	3.09	957
	HR_E106_DAPI BrdU_DRUGS4_Specimen_001_9-100_NO_BENZ180_009.fcs		46250
>	HR_E106_DAPI BrdU_DRUGS4_Specimen_001_9-100_NO_BENZ180_009.fcs/Cells	99.7	46100
> >	HR_E106_DAPI BrdU_DRUGS4_Specimen_001_9-100_NO_BENZ180_009.fcs/Cells/Singlets	0.82	376
> > >	HR_E106_DAPI BrdU_DRUGS4_Specimen_001_9-100_NO_BENZ180_009.fcs/Cells/Singlets/+BrdU	0.27	1
	HR_E106_DAPI BrdU_DRUGS4_Specimen_001_10-100_+DAPI_BENZ180_010.fcs		36154
>	HR_E106_DAPI BrdU_DRUGS4_Specimen_001_10-100_+DAPI_BENZ180_010.fcs/Cells	99.7	36028
> >	HR_E106_DAPI BrdU_DRUGS4_Specimen_001_10-100_+DAPI_BENZ180_010.fcs/Cells/Singlets	82.8	29827
> > >	HR_E106_DAPI BrdU_DRUGS4_Specimen_001_10-100_+DAPI_BENZ180_010.fcs/Cells/Singlets/+BrdU	0.067	20
	HR_E106_DAPI BrdU_DRUGS4_Specimen_001_11-100_+DAPI,2f,BRDU_BENZ180_011.fcs		43277
>	HR_E106_DAPI BrdU_DRUGS4_Specimen_001_11-100_+DAPI,2f,BRDU_BENZ180_011.fcs/Cells	99.2	42924
> >	HR_E106_DAPI BrdU_DRUGS4_Specimen_001_11-100_+DAPI,2f,BRDU_BENZ180_011.fcs/Cells/Singlets	70.4	30239
> > >	HR_E106_DAPI BrdU_DRUGS4_Specimen_001_11-100_+DAPI,2f,BRDU_BENZ180_011.fcs/Cells/Singlets/+BrdU	35.2	10659
	HR_E106_DAPI BrdU_DRUGS4_Specimen_001_12-100_NO_NIF15_012.fcs		55424
>	HR_E106_DAPI BrdU_DRUGS4_Specimen_001_12-100_NO_NIF15_012.fcs/Cells	99.8	55294
> >	HR_E106_DAPI BrdU_DRUGS4_Specimen_001_12-100_NO_NIF15_012.fcs/Cells/Singlets	0.75	412
> > >	HR_E106_DAPI BrdU_DRUGS4_Specimen_001_12-100_NO_NIF15_012.fcs/Cells/Singlets/+BrdU	1.21	5
	HR_E106_DAPI BrdU_DRUGS4_Specimen_001_13-100_+DAPI_NIF15_013.fcs		38645
>	HR_E106_DAPI BrdU_DRUGS4_Specimen_001_13-100_+DAPI_NIF15_013.fcs/Cells	99.8	38553
> >	HR_E106_DAPI BrdU_DRUGS4_Specimen_001_13-100_+DAPI_NIF15_013.fcs/Cells/Singlets	78	30072
> > >	HR_E106_DAPI BrdU_DRUGS4_Specimen_001_13-100_+DAPI_NIF15_013.fcs/Cells/Singlets/+BrdU	0	0
	HR_E106_DAPI BrdU_DRUGS4_Specimen_001_14-100_+DAPI,2f,BRDU_NIF15_014.fcs		42145
>	HR_E106_DAPI BrdU_DRUGS4_Specimen_001_14-100_+DAPI,2f,BRDU_NIF15_014.fcs/Cells	99.7	42016
> >	HR_E106_DAPI BrdU_DRUGS4_Specimen_001_14-100_+DAPI,2f,BRDU_NIF15_014.fcs/Cells/Singlets	71.8	30181
> > >	HR_E106_DAPI BrdU_DRUGS4_Specimen_001_14-100_+DAPI,2f,BRDU_NIF15_014.fcs/Cells/Singlets/+BrdU	17.2	5190

## Sheet: HR_E108
Depth	Name	Statistic	#Cells
	HR_E108_DAPI BrdU_DRUGS6_Specimen_001_1-no,2f,no_001.fcs		40156
>	HR_E108_DAPI BrdU_DRUGS6_Specimen_001_1-no,2f,no_001.fcs/Cells	98.6	39593
> >	HR_E108_DAPI BrdU_DRUGS6_Specimen_001_1-no,2f,no_001.fcs/Cells/Singlets	22.8	9039
> > >	HR_E108_DAPI BrdU_DRUGS6_Specimen_001_1-no,2f,no_001.fcs/Cells/Singlets/+BrdU	0.17	15
	HR_E108_DAPI BrdU_DRUGS6_Specimen_001_2-100_NO,2f,NO_002.fcs		104313
>	HR_E108_DAPI BrdU_DRUGS6_Specimen_001_2-100_NO,2f,NO_002.fcs/Cells	98	102239
> >	HR_E108_DAPI BrdU_DRUGS6_Specimen_001_2-100_NO,2f,NO_002.fcs/Cells/Singlets	3.28	3352
> > >	HR_E108_DAPI BrdU_DRUGS6_Specimen_001_2-100_NO,2f,NO_002.fcs/Cells/Singlets/+BrdU	0.03	1
	HR_E108_DAPI BrdU_DRUGS6_Specimen_001_3-100_+DAPI_003.fcs		44501
>	HR_E108_DAPI BrdU_DRUGS6_Specimen_001_3-100_+DAPI_003.fcs/Cells	88.3	39299
> >	HR_E108_DAPI BrdU_DRUGS6_Specimen_001_3-100_+DAPI_003.fcs/Cells/Singlets	37.5	14722
> > >	HR_E108_DAPI BrdU_DRUGS6_Specimen_001_3-100_+DAPI_003.fcs/Cells/Singlets/+BrdU	0.31	46
	HR_E108_DAPI BrdU_DRUGS6_Specimen_001_4-100_+BRDU_004.fcs		41247
>	HR_E108_DAPI BrdU_DRUGS6_Specimen_001_4-100_+BRDU_004.fcs/Cells	98.1	40450
> >	HR_E108_DAPI BrdU_DRUGS6_Specimen_001_4-100_+BRDU_004.fcs/Cells/Singlets	22.2	8962
> > >	HR_E108_DAPI BrdU_DRUGS6_Specimen_001_4-100_+BRDU_004.fcs/Cells/Singlets/+BrdU	76.4	6849
	HR_E108_DAPI BrdU_DRUGS6_Specimen_001_5-100_+DAPI,2f,BRDU_005.fcs		61049
>	HR_E108_DAPI BrdU_DRUGS6_Specimen_001_5-100_+DAPI,2f,BRDU_005.fcs/Cells	97.7	59673
> >	HR_E108_DAPI BrdU_DRUGS6_Specimen_001_5-100_+DAPI,2f,BRDU_005.fcs/Cells/Singlets	48.4	28881
> > >	HR_E108_DAPI BrdU_DRUGS6_Specimen_001_5-100_+DAPI,2f,BRDU_005.fcs/Cells/Singlets/+BrdU	30.2	8718
	HR_E108_DAPI BrdU_DRUGS6_Specimen_001_6-100_NO_FEX50_006.fcs		43206
>	HR_E108_DAPI BrdU_DRUGS6_Specimen_001_6-100_NO_FEX50_006.fcs/Cells	95.6	41324
> >	HR_E108_DAPI BrdU_DRUGS6_Specimen_001_6-100_NO_FEX50_006.fcs/Cells/Singlets	29.8	12300
> > >	HR_E108_DAPI BrdU_DRUGS6_Specimen_001_6-100_NO_FEX50_006.fcs/Cells/Singlets/+BrdU	4.54	559
	HR_E108_DAPI BrdU_DRUGS6_Specimen_001_7-100_+DAPI_FEX50_007.fcs		58338
>	HR_E108_DAPI BrdU_DRUGS6_Specimen_001_7-100_+DAPI_FEX50_007.fcs/Cells	98.4	57419
> >	HR_E108_DAPI BrdU_DRUGS6_Specimen_001_7-100_+DAPI_FEX50_007.fcs/Cells/Singlets	50.3	28882
> > >	HR_E108_DAPI BrdU_DRUGS6_Specimen_001_7-100_+DAPI_FEX50_007.fcs/Cells/Singlets/+BrdU	0.00346	1
	HR_E108_DAPI BrdU_DRUGS6_Specimen_001_8-100_+DAPI,2f,+BRDU_FEX50_008.fcs		47814
>	HR_E108_DAPI BrdU_DRUGS6_Specimen_001_8-100_+DAPI,2f,+BRDU_FEX50_008.fcs/Cells	99.1	47381
> >	HR_E108_DAPI BrdU_DRUGS6_Specimen_001_8-100_+DAPI,2f,+BRDU_FEX50_008.fcs/Cells/Singlets	61	28912
> > >	HR_E108_DAPI BrdU_DRUGS6_Specimen_001_8-100_+DAPI,2f,+BRDU_FEX50_008.fcs/Cells/Singlets/+BrdU	6.5	1880
	HR_E108_DAPI BrdU_DRUGS6_Specimen_001_9-100_NO_BENZ180_009.fcs		69463
>	HR_E108_DAPI BrdU_DRUGS6_Specimen_001_9-100_NO_BENZ180_009.fcs/Cells	98.6	68508
> >	HR_E108_DAPI BrdU_DRUGS6_Specimen_001_9-100_NO_BENZ180_009.fcs/Cells/Singlets	7.07	4841
> > >	HR_E108_DAPI BrdU_DRUGS6_Specimen_001_9-100_NO_BENZ180_009.fcs/Cells/Singlets/+BrdU	0	0
	HR_E108_DAPI BrdU_DRUGS6_Specimen_001_10-100_+DAPI_BENZ180_010.fcs		53426
>	HR_E108_DAPI BrdU_DRUGS6_Specimen_001_10-100_+DAPI_BENZ180_010.fcs/Cells	98.6	52675
> >	HR_E108_DAPI BrdU_DRUGS6_Specimen_001_10-100_+DAPI_BENZ180_010.fcs/Cells/Singlets	55	28986
> > >	HR_E108_DAPI BrdU_DRUGS6_Specimen_001_10-100_+DAPI_BENZ180_010.fcs/Cells/Singlets/+BrdU	0	0
	HR_E108_DAPI BrdU_DRUGS6_Specimen_001_11-100_+DAPI,2f,BRDU_BENZ180_011.fcs		48731
>	HR_E108_DAPI BrdU_DRUGS6_Specimen_001_11-100_+DAPI,2f,BRDU_BENZ180_011.fcs/Cells	98.9	48184
> >	HR_E108_DAPI BrdU_DRUGS6_Specimen_001_11-100_+DAPI,2f,BRDU_BENZ180_011.fcs/Cells/Singlets	59	28449
> > >	HR_E108_DAPI BrdU_DRUGS6_Specimen_001_11-100_+DAPI,2f,BRDU_BENZ180_011.fcs/Cells/Singlets/+BrdU	27.8	7904
	HR_E108_DAPI BrdU_DRUGS6_Specimen_001_12-100_NO_NIF15_012.fcs		39878
>	HR_E108_DAPI BrdU_DRUGS6_Specimen_001_12-100_NO_NIF15_012.fcs/Cells	99.2	39544
> >	HR_E108_DAPI BrdU_DRUGS6_Specimen_001_12-100_NO_NIF15_012.fcs/Cells/Singlets	17.6	6968
> > >	HR_E108_DAPI BrdU_DRUGS6_Specimen_001_12-100_NO_NIF15_012.fcs/Cells/Singlets/+BrdU	0.26	18
	HR_E108_DAPI BrdU_DRUGS6_Specimen_001_13-100_+DAPI_NIF15_013.fcs		47598
>	HR_E108_DAPI BrdU_DRUGS6_Specimen_001_13-100_+DAPI_NIF15_013.fcs/Cells	98.7	46981
> >	HR_E108_DAPI BrdU_DRUGS6_Specimen_001_13-100_+DAPI_NIF15_013.fcs/Cells/Singlets	59.7	28042
> > >	HR_E108_DAPI BrdU_DRUGS6_Specimen_001_13-100_+DAPI_NIF15_013.fcs/Cells/Singlets/+BrdU	0.011	3
	HR_E108_DAPI BrdU_DRUGS6_Specimen_001_14-100_+DAPI,2f,BRDU_NIF15_014.fcs		47109
>	HR_E108_DAPI BrdU_DRUGS6_Specimen_001_14-100_+DAPI,2f,BRDU_NIF15_014.fcs/Cells	99	46615
> >	HR_E108_DAPI BrdU_DRUGS6_Specimen_001_14-100_+DAPI,2f,BRDU_NIF15_014.fcs/Cells/Singlets	61.2	28518
> > >	HR_E108_DAPI BrdU_DRUGS6_Specimen_001_14-100_+DAPI,2f,BRDU_NIF15_014.fcs/Cells/Singlets/+BrdU	21	5998

## Sheet: HR_111
Depth	Name	Statistic	#Cells
	HR_E111_DAPI BrdU_DRUGS9_Specimen_001_1-no,2f,no_001.fcs		40812
>	HR_E111_DAPI BrdU_DRUGS9_Specimen_001_1-no,2f,no_001.fcs/Cells	99	40384
> >	HR_E111_DAPI BrdU_DRUGS9_Specimen_001_1-no,2f,no_001.fcs/Cells/Single Cells	6.64	2681
> > >	HR_E111_DAPI BrdU_DRUGS9_Specimen_001_1-no,2f,no_001.fcs/Cells/Single Cells/+BrdU	0.075	2
	HR_E111_DAPI BrdU_DRUGS9_Specimen_001_2-100_NO,2f,NO_002.fcs		132955
>	HR_E111_DAPI BrdU_DRUGS9_Specimen_001_2-100_NO,2f,NO_002.fcs/Cells	99.4	132113
> >	HR_E111_DAPI BrdU_DRUGS9_Specimen_001_2-100_NO,2f,NO_002.fcs/Cells/Single Cells	0.19	251
> > >	HR_E111_DAPI BrdU_DRUGS9_Specimen_001_2-100_NO,2f,NO_002.fcs/Cells/Single Cells/+BrdU	0	0
	HR_E111_DAPI BrdU_DRUGS9_Specimen_001_3-100_+DAPI_003.fcs		38696
>	HR_E111_DAPI BrdU_DRUGS9_Specimen_001_3-100_+DAPI_003.fcs/Cells	98.8	38225
> >	HR_E111_DAPI BrdU_DRUGS9_Specimen_001_3-100_+DAPI_003.fcs/Cells/Single Cells	78.5	29988
> > >	HR_E111_DAPI BrdU_DRUGS9_Specimen_001_3-100_+DAPI_003.fcs/Cells/Single Cells/+BrdU	0.00333	1
	HR_E111_DAPI BrdU_DRUGS9_Specimen_001_4-100_+BRDU_004.fcs		76411
>	HR_E111_DAPI BrdU_DRUGS9_Specimen_001_4-100_+BRDU_004.fcs/Cells	98.1	74931
> >	HR_E111_DAPI BrdU_DRUGS9_Specimen_001_4-100_+BRDU_004.fcs/Cells/Single Cells	2.18	1636
> > >	HR_E111_DAPI BrdU_DRUGS9_Specimen_001_4-100_+BRDU_004.fcs/Cells/Single Cells/+BrdU	90.3	1477
	HR_E111_DAPI BrdU_DRUGS9_Specimen_001_5-100_+DAPI,2f,BRDU_005.fcs		22302
>	HR_E111_DAPI BrdU_DRUGS9_Specimen_001_5-100_+DAPI,2f,BRDU_005.fcs/Cells	99.2	22134
> >	HR_E111_DAPI BrdU_DRUGS9_Specimen_001_5-100_+DAPI,2f,BRDU_005.fcs/Cells/Single Cells	85.4	18909
> > >	HR_E111_DAPI BrdU_DRUGS9_Specimen_001_5-100_+DAPI,2f,BRDU_005.fcs/Cells/Single Cells/+BrdU	38	7182
	HR_E111_DAPI BrdU_DRUGS9_Specimen_001_7-100_+DAPI_FEX20_006.fcs		26875
>	HR_E111_DAPI BrdU_DRUGS9_Specimen_001_7-100_+DAPI_FEX20_006.fcs/Cells	93.7	25190
> >	HR_E111_DAPI BrdU_DRUGS9_Specimen_001_7-100_+DAPI_FEX20_006.fcs/Cells/Single Cells	69.8	17580
> > >	HR_E111_DAPI BrdU_DRUGS9_Specimen_001_7-100_+DAPI_FEX20_006.fcs/Cells/Single Cells/+BrdU	0.091	16
	HR_E111_DAPI BrdU_DRUGS9_Specimen_001_8-100_+DAPI,2f,+BRDU_FEX20_007.fcs		35255
>	HR_E111_DAPI BrdU_DRUGS9_Specimen_001_8-100_+DAPI,2f,+BRDU_FEX20_007.fcs/Cells	99.6	35100
> >	HR_E111_DAPI BrdU_DRUGS9_Specimen_001_8-100_+DAPI,2f,+BRDU_FEX20_007.fcs/Cells/+BrdU	4.2	1474
> >	HR_E111_DAPI BrdU_DRUGS9_Specimen_001_8-100_+DAPI,2f,+BRDU_FEX20_007.fcs/Cells/Single Cells	85.2	29916
> > >	HR_E111_DAPI BrdU_DRUGS9_Specimen_001_8-100_+DAPI,2f,+BRDU_FEX20_007.fcs/Cells/Single Cells/+BrdU	2.3	687
	HR_E111_DAPI BrdU_DRUGS9_Specimen_001_9-100_NO_BENZ120_008.fcs		44122
>	HR_E111_DAPI BrdU_DRUGS9_Specimen_001_9-100_NO_BENZ120_008.fcs/Cells	98.9	43652
> >	HR_E111_DAPI BrdU_DRUGS9_Specimen_001_9-100_NO_BENZ120_008.fcs/Cells/Single Cells	1.07	467
> > >	HR_E111_DAPI BrdU_DRUGS9_Specimen_001_9-100_NO_BENZ120_008.fcs/Cells/Single Cells/+BrdU	0.43	2
	HR_E111_DAPI BrdU_DRUGS9_Specimen_001_10-100_+DAPI_BENZ120_009.fcs		40013
>	HR_E111_DAPI BrdU_DRUGS9_Specimen_001_10-100_+DAPI_BENZ120_009.fcs/Cells	99.5	39816
> >	HR_E111_DAPI BrdU_DRUGS9_Specimen_001_10-100_+DAPI_BENZ120_009.fcs/Cells/Single Cells	75.5	30069
> > >	HR_E111_DAPI BrdU_DRUGS9_Specimen_001_10-100_+DAPI_BENZ120_009.fcs/Cells/Single Cells/+BrdU	0.00333	1
	HR_E111_DAPI BrdU_DRUGS9_Specimen_001_11-100_+DAPI,2f,BRDU_BENZ120_010.fcs		29368
>	HR_E111_DAPI BrdU_DRUGS9_Specimen_001_11-100_+DAPI,2f,BRDU_BENZ120_010.fcs/Cells	98.3	28863
> >	HR_E111_DAPI BrdU_DRUGS9_Specimen_001_11-100_+DAPI,2f,BRDU_BENZ120_010.fcs/Cells/Single Cells	73.2	21131
> > >	HR_E111_DAPI BrdU_DRUGS9_Specimen_001_11-100_+DAPI,2f,BRDU_BENZ120_010.fcs/Cells/Single Cells/+BrdU	27.5	5809
	HR_E111_DAPI BrdU_DRUGS9_Specimen_001_12-100_NO_NIF12_011.fcs		5074
>	HR_E111_DAPI BrdU_DRUGS9_Specimen_001_12-100_NO_NIF12_011.fcs/Cells	98.4	4995
> >	HR_E111_DAPI BrdU_DRUGS9_Specimen_001_12-100_NO_NIF12_011.fcs/Cells/Single Cells	3	150
> > >	HR_E111_DAPI BrdU_DRUGS9_Specimen_001_12-100_NO_NIF12_011.fcs/Cells/Single Cells/+BrdU	8	12
	HR_E111_DAPI BrdU_DRUGS9_Specimen_001_13-100_+DAPI_NIF12_012.fcs		7926
>	HR_E111_DAPI BrdU_DRUGS9_Specimen_001_13-100_+DAPI_NIF12_012.fcs/Cells	96.9	7678
> >	HR_E111_DAPI BrdU_DRUGS9_Specimen_001_13-100_+DAPI_NIF12_012.fcs/Cells/Single Cells	69	5295
> > >	HR_E111_DAPI BrdU_DRUGS9_Specimen_001_13-100_+DAPI_NIF12_012.fcs/Cells/Single Cells/+BrdU	0.057	3
	HR_E111_DAPI BrdU_DRUGS9_Specimen_001_14-100_+DAPI,2f,BRDU_NIF12_013.fcs		32650
>	HR_E111_DAPI BrdU_DRUGS9_Specimen_001_14-100_+DAPI,2f,BRDU_NIF12_013.fcs/Cells	99.6	32508
> >	HR_E111_DAPI BrdU_DRUGS9_Specimen_001_14-100_+DAPI,2f,BRDU_NIF12_013.fcs/Cells/Single Cells	91.7	29794
> > >	HR_E111_DAPI BrdU_DRUGS9_Specimen_001_14-100_+DAPI,2f,BRDU_NIF12_013.fcs/Cells/Single Cells/+BrdU	26	7744

## Sheet: HR_112
Depth	Name	Statistic	#Cells
	HR_E112_DAPI BrdU_DRUGS10_12hrs_Specimen_001_1-no,2f,no_001.fcs		51879
>	HR_E112_DAPI BrdU_DRUGS10_12hrs_Specimen_001_1-no,2f,no_001.fcs/Cells	96.4	50029
> >	HR_E112_DAPI BrdU_DRUGS10_12hrs_Specimen_001_1-no,2f,no_001.fcs/Cells/Single Cells	14	7018
> > >	HR_E112_DAPI BrdU_DRUGS10_12hrs_Specimen_001_1-no,2f,no_001.fcs/Cells/Single Cells/+BrdU	2.49	175
	HR_E112_DAPI BrdU_DRUGS10_12hrs_Specimen_001_2-100_NO,2f,NO_002.fcs		300
>	HR_E112_DAPI BrdU_DRUGS10_12hrs_Specimen_001_2-100_NO,2f,NO_002.fcs/Cells	72.3	217
> >	HR_E112_DAPI BrdU_DRUGS10_12hrs_Specimen_001_2-100_NO,2f,NO_002.fcs/Cells/Single Cells	52.5	114
> > >	HR_E112_DAPI BrdU_DRUGS10_12hrs_Specimen_001_2-100_NO,2f,NO_002.fcs/Cells/Single Cells/+BrdU	15.8	18
	HR_E112_DAPI BrdU_DRUGS10_12hrs_Specimen_001_3-100_+DAPI_003.fcs		39114
>	HR_E112_DAPI BrdU_DRUGS10_12hrs_Specimen_001_3-100_+DAPI_003.fcs/Cells	96	37547
> >	HR_E112_DAPI BrdU_DRUGS10_12hrs_Specimen_001_3-100_+DAPI_003.fcs/Cells/Single Cells	86.6	32516
> > >	HR_E112_DAPI BrdU_DRUGS10_12hrs_Specimen_001_3-100_+DAPI_003.fcs/Cells/Single Cells/+BrdU	0.071	23
	HR_E112_DAPI BrdU_DRUGS10_12hrs_Specimen_001_4-100_+BRDU_004.fcs		752
>	HR_E112_DAPI BrdU_DRUGS10_12hrs_Specimen_001_4-100_+BRDU_004.fcs/Cells	87.4	657
> >	HR_E112_DAPI BrdU_DRUGS10_12hrs_Specimen_001_4-100_+BRDU_004.fcs/Cells/Single Cells	20.1	132
> > >	HR_E112_DAPI BrdU_DRUGS10_12hrs_Specimen_001_4-100_+BRDU_004.fcs/Cells/Single Cells/+BrdU	84.1	111
	HR_E112_DAPI BrdU_DRUGS10_12hrs_Specimen_001_5-100_+DAPI,2f,BRDU_005.fcs		14796
>	HR_E112_DAPI BrdU_DRUGS10_12hrs_Specimen_001_5-100_+DAPI,2f,BRDU_005.fcs/Cells	91	13469
> >	HR_E112_DAPI BrdU_DRUGS10_12hrs_Specimen_001_5-100_+DAPI,2f,BRDU_005.fcs/Cells/Single Cells	76.8	10348
> > >	HR_E112_DAPI BrdU_DRUGS10_12hrs_Specimen_001_5-100_+DAPI,2f,BRDU_005.fcs/Cells/Single Cells/+BrdU	44.6	4612
	HR_E112_DAPI BrdU_DRUGS10_12hrs_Specimen_001_6-100_NO_FEX50_006.fcs		54270
>	HR_E112_DAPI BrdU_DRUGS10_12hrs_Specimen_001_6-100_NO_FEX50_006.fcs/Cells	96.3	52274
> >	HR_E112_DAPI BrdU_DRUGS10_12hrs_Specimen_001_6-100_NO_FEX50_006.fcs/Cells/Single Cells	9.22	4822
> > >	HR_E112_DAPI BrdU_DRUGS10_12hrs_Specimen_001_6-100_NO_FEX50_006.fcs/Cells/Single Cells/+BrdU	0.1	5
	HR_E112_DAPI BrdU_DRUGS10_12hrs_Specimen_001_7-100_+DAPI_FEX50_007.fcs		41167
>	HR_E112_DAPI BrdU_DRUGS10_12hrs_Specimen_001_7-100_+DAPI_FEX50_007.fcs/Cells	97.1	39992
> >	HR_E112_DAPI BrdU_DRUGS10_12hrs_Specimen_001_7-100_+DAPI_FEX50_007.fcs/Cells/Single Cells	76	30392
> > >	HR_E112_DAPI BrdU_DRUGS10_12hrs_Specimen_001_7-100_+DAPI_FEX50_007.fcs/Cells/Single Cells/+BrdU	0	0
	HR_E112_DAPI BrdU_DRUGS10_12hrs_Specimen_001_8-100_+DAPI,2f,+BRDU_FEX50_008.fcs		17311
>	HR_E112_DAPI BrdU_DRUGS10_12hrs_Specimen_001_8-100_+DAPI,2f,+BRDU_FEX50_008.fcs/Cells	83.9	14516
> >	HR_E112_DAPI BrdU_DRUGS10_12hrs_Specimen_001_8-100_+DAPI,2f,+BRDU_FEX50_008.fcs/Cells/Single Cells	71.7	10415
> > >	HR_E112_DAPI BrdU_DRUGS10_12hrs_Specimen_001_8-100_+DAPI,2f,+BRDU_FEX50_008.fcs/Cells/Single Cells/+BrdU	17.8	1854
	HR_E112_DAPI BrdU_DRUGS10_12hrs_Specimen_001_9-100_NO_BENZ180_009.fcs		33010
>	HR_E112_DAPI BrdU_DRUGS10_12hrs_Specimen_001_9-100_NO_BENZ180_009.fcs/Cells	96.8	31952
> >	HR_E112_DAPI BrdU_DRUGS10_12hrs_Specimen_001_9-100_NO_BENZ180_009.fcs/Cells/Single Cells	2.28	730
> > >	HR_E112_DAPI BrdU_DRUGS10_12hrs_Specimen_001_9-100_NO_BENZ180_009.fcs/Cells/Single Cells/+BrdU	0.68	5
	HR_E112_DAPI BrdU_DRUGS10_12hrs_Specimen_001_10-100_+DAPI_BENZ180_010.fcs		18480
>	HR_E112_DAPI BrdU_DRUGS10_12hrs_Specimen_001_10-100_+DAPI_BENZ180_010.fcs/Cells	97.3	17981
> >	HR_E112_DAPI BrdU_DRUGS10_12hrs_Specimen_001_10-100_+DAPI_BENZ180_010.fcs/Cells/Single Cells	88.9	15991
> > >	HR_E112_DAPI BrdU_DRUGS10_12hrs_Specimen_001_10-100_+DAPI_BENZ180_010.fcs/Cells/Single Cells/+BrdU	0	0
	HR_E112_DAPI BrdU_DRUGS10_12hrs_Specimen_001_11-100_+DAPI,2f,BRDU_BENZ180_011.fcs		499
>	HR_E112_DAPI BrdU_DRUGS10_12hrs_Specimen_001_11-100_+DAPI,2f,BRDU_BENZ180_011.fcs/Cells	78.4	391
> >	HR_E112_DAPI BrdU_DRUGS10_12hrs_Specimen_001_11-100_+DAPI,2f,BRDU_BENZ180_011.fcs/Cells/Single Cells	86.2	337
> > >	HR_E112_DAPI BrdU_DRUGS10_12hrs_Specimen_001_11-100_+DAPI,2f,BRDU_BENZ180_011.fcs/Cells/Single Cells/+BrdU	23.7	80
	HR_E112_DAPI BrdU_DRUGS10_12hrs_Specimen_001_12-100_NO_NIF15_012.fcs		18052
>	HR_E112_DAPI BrdU_DRUGS10_12hrs_Specimen_001_12-100_NO_NIF15_012.fcs/Cells	85.3	15405
> >	HR_E112_DAPI BrdU_DRUGS10_12hrs_Specimen_001_12-100_NO_NIF15_012.fcs/Cells/Single Cells	13.4	2059
> > >	HR_E112_DAPI BrdU_DRUGS10_12hrs_Specimen_001_12-100_NO_NIF15_012.fcs/Cells/Single Cells/+BrdU	0.049	1
	HR_E112_DAPI BrdU_DRUGS10_12hrs_Specimen_001_13-100_+DAPI_NIF15_013.fcs		33330
>	HR_E112_DAPI BrdU_DRUGS10_12hrs_Specimen_001_13-100_+DAPI_NIF15_013.fcs/Cells	97.8	32590
> >	HR_E112_DAPI BrdU_DRUGS10_12hrs_Specimen_001_13-100_+DAPI_NIF15_013.fcs/Cells/Single Cells	94.7	30863
> > >	HR_E112_DAPI BrdU_DRUGS10_12hrs_Specimen_001_13-100_+DAPI_NIF15_013.fcs/Cells/Single Cells/+BrdU	0.00972	3
	HR_E112_DAPI BrdU_DRUGS10_12hrs_Specimen_001_14-100_+DAPI,2f,BRDU_NIF15_014.fcs		39810
>	HR_E112_DAPI BrdU_DRUGS10_12hrs_Specimen_001_14-100_+DAPI,2f,BRDU_NIF15_014.fcs/Cells	97.7	38905
> >	HR_E112_DAPI BrdU_DRUGS10_12hrs_Specimen_001_14-100_+DAPI,2f,BRDU_NIF15_014.fcs/Cells/Single Cells	79.7	31022
> > >	HR_E112_DAPI BrdU_DRUGS10_12hrs_Specimen_001_14-100_+DAPI,2f,BRDU_NIF15_014.fcs/Cells/Single Cells/+BrdU	44.5	13790

## Sheet: HR_114
Depth	Name	Statistic	#Cells
	HR_E114_DAPI BrdU_DRUGS12_6hrs_Specimen_001_1-no,2f,no_001.fcs		121167
>	HR_E114_DAPI BrdU_DRUGS12_6hrs_Specimen_001_1-no,2f,no_001.fcs/Cells	98.5	119339
> >	HR_E114_DAPI BrdU_DRUGS12_6hrs_Specimen_001_1-no,2f,no_001.fcs/Cells/Singlets	0.68	809
> > >	HR_E114_DAPI BrdU_DRUGS12_6hrs_Specimen_001_1-no,2f,no_001.fcs/Cells/Singlets/+BrdU	0.62	5
	HR_E114_DAPI BrdU_DRUGS12_6hrs_Specimen_001_2-100_NO,2f,NO_002.fcs		133887
>	HR_E114_DAPI BrdU_DRUGS12_6hrs_Specimen_001_2-100_NO,2f,NO_002.fcs/Cells	98.2	131516
> >	HR_E114_DAPI BrdU_DRUGS12_6hrs_Specimen_001_2-100_NO,2f,NO_002.fcs/Cells/Singlets	0.38	496
> > >	HR_E114_DAPI BrdU_DRUGS12_6hrs_Specimen_001_2-100_NO,2f,NO_002.fcs/Cells/Singlets/+BrdU	1.01	5
	HR_E114_DAPI BrdU_DRUGS12_6hrs_Specimen_001_3-100_+DAPI_003.fcs		40509
>	HR_E114_DAPI BrdU_DRUGS12_6hrs_Specimen_001_3-100_+DAPI_003.fcs/Cells	98.5	39895
> >	HR_E114_DAPI BrdU_DRUGS12_6hrs_Specimen_001_3-100_+DAPI_003.fcs/Cells/Singlets	77.1	30766
> > >	HR_E114_DAPI BrdU_DRUGS12_6hrs_Specimen_001_3-100_+DAPI_003.fcs/Cells/Singlets/+BrdU	0	0
	HR_E114_DAPI BrdU_DRUGS12_6hrs_Specimen_001_4-100_+BRDU_004.fcs		39653
>	HR_E114_DAPI BrdU_DRUGS12_6hrs_Specimen_001_4-100_+BRDU_004.fcs/Cells	97.5	38648
> >	HR_E114_DAPI BrdU_DRUGS12_6hrs_Specimen_001_4-100_+BRDU_004.fcs/Cells/Singlets	4.8	1857
> > >	HR_E114_DAPI BrdU_DRUGS12_6hrs_Specimen_001_4-100_+BRDU_004.fcs/Cells/Singlets/+BrdU	91.1	1691
	HR_E114_DAPI BrdU_DRUGS12_6hrs_Specimen_001_5-100_+DAPI,2f,BRDU_005.fcs		45300
>	HR_E114_DAPI BrdU_DRUGS12_6hrs_Specimen_001_5-100_+DAPI,2f,BRDU_005.fcs/Cells	98.7	44720
> >	HR_E114_DAPI BrdU_DRUGS12_6hrs_Specimen_001_5-100_+DAPI,2f,BRDU_005.fcs/Cells/Singlets	67.2	30063
> > >	HR_E114_DAPI BrdU_DRUGS12_6hrs_Specimen_001_5-100_+DAPI,2f,BRDU_005.fcs/Cells/Singlets/+BrdU	45.6	13698
	HR_E114_DAPI BrdU_DRUGS12_6hrs_Specimen_001_6-100_NO_FEX50_006.fcs		36577
>	HR_E114_DAPI BrdU_DRUGS12_6hrs_Specimen_001_6-100_NO_FEX50_006.fcs/Cells	99	36204
> >	HR_E114_DAPI BrdU_DRUGS12_6hrs_Specimen_001_6-100_NO_FEX50_006.fcs/Cells/Singlets	2.19	793
> > >	HR_E114_DAPI BrdU_DRUGS12_6hrs_Specimen_001_6-100_NO_FEX50_006.fcs/Cells/Singlets/+BrdU	1.01	8
	HR_E114_DAPI BrdU_DRUGS12_6hrs_Specimen_001_7-100_+DAPI_FEX50_007.fcs		44436
>	HR_E114_DAPI BrdU_DRUGS12_6hrs_Specimen_001_7-100_+DAPI_FEX50_007.fcs/Cells	98.1	43575
> >	HR_E114_DAPI BrdU_DRUGS12_6hrs_Specimen_001_7-100_+DAPI_FEX50_007.fcs/Cells/Singlets	61.2	26681
> > >	HR_E114_DAPI BrdU_DRUGS12_6hrs_Specimen_001_7-100_+DAPI_FEX50_007.fcs/Cells/Singlets/+BrdU	0.00375	1
	HR_E114_DAPI BrdU_DRUGS12_6hrs_Specimen_001_8-100_+DAPI,2f,+BRDU_FEX50_008.fcs		45077
>	HR_E114_DAPI BrdU_DRUGS12_6hrs_Specimen_001_8-100_+DAPI,2f,+BRDU_FEX50_008.fcs/Cells	98.8	44544
> >	HR_E114_DAPI BrdU_DRUGS12_6hrs_Specimen_001_8-100_+DAPI,2f,+BRDU_FEX50_008.fcs/Cells/Singlets	67.5	30087
> > >	HR_E114_DAPI BrdU_DRUGS12_6hrs_Specimen_001_8-100_+DAPI,2f,+BRDU_FEX50_008.fcs/Cells/Singlets/+BrdU	38.2	11488
	HR_E114_DAPI BrdU_DRUGS12_6hrs_Specimen_001_9-100_NO_BENZ180_009.fcs		34431
>	HR_E114_DAPI BrdU_DRUGS12_6hrs_Specimen_001_9-100_NO_BENZ180_009.fcs/Cells	95.9	33013
> >	HR_E114_DAPI BrdU_DRUGS12_6hrs_Specimen_001_9-100_NO_BENZ180_009.fcs/Cells/Singlets	9.38	3095
> > >	HR_E114_DAPI BrdU_DRUGS12_6hrs_Specimen_001_9-100_NO_BENZ180_009.fcs/Cells/Singlets/+BrdU	2.26	70
	HR_E114_DAPI BrdU_DRUGS12_6hrs_Specimen_001_10-100_+DAPI_BENZ180_010.fcs		45298
>	HR_E114_DAPI BrdU_DRUGS12_6hrs_Specimen_001_10-100_+DAPI_BENZ180_010.fcs/Cells	96	43493
> >	HR_E114_DAPI BrdU_DRUGS12_6hrs_Specimen_001_10-100_+DAPI_BENZ180_010.fcs/Cells/Singlets	60.4	26276
> > >	HR_E114_DAPI BrdU_DRUGS12_6hrs_Specimen_001_10-100_+DAPI_BENZ180_010.fcs/Cells/Singlets/+BrdU	0.00381	1
	HR_E114_DAPI BrdU_DRUGS12_6hrs_Specimen_001_11-100_+DAPI,2f,BRDU_BENZ180_011.fcs		49063
>	HR_E114_DAPI BrdU_DRUGS12_6hrs_Specimen_001_11-100_+DAPI,2f,BRDU_BENZ180_011.fcs/Cells	97.4	47807
> >	HR_E114_DAPI BrdU_DRUGS12_6hrs_Specimen_001_11-100_+DAPI,2f,BRDU_BENZ180_011.fcs/Cells/Singlets	62.4	29846
> > >	HR_E114_DAPI BrdU_DRUGS12_6hrs_Specimen_001_11-100_+DAPI,2f,BRDU_BENZ180_011.fcs/Cells/Singlets/+BrdU	44.1	13177
	HR_E114_DAPI BrdU_DRUGS12_6hrs_Specimen_001_12-100_NO_NIF15_012.fcs		37131
>	HR_E114_DAPI BrdU_DRUGS12_6hrs_Specimen_001_12-100_NO_NIF15_012.fcs/Cells	97.4	36179
> >	HR_E114_DAPI BrdU_DRUGS12_6hrs_Specimen_001_12-100_NO_NIF15_012.fcs/Cells/Singlets	2.74	992
> > >	HR_E114_DAPI BrdU_DRUGS12_6hrs_Specimen_001_12-100_NO_NIF15_012.fcs/Cells/Singlets/+BrdU	0.2	2
	HR_E114_DAPI BrdU_DRUGS12_6hrs_Specimen_001_13-100_+DAPI_NIF15_013.fcs		50719
>	HR_E114_DAPI BrdU_DRUGS12_6hrs_Specimen_001_13-100_+DAPI_NIF15_013.fcs/Cells	98.5	49935
> >	HR_E114_DAPI BrdU_DRUGS12_6hrs_Specimen_001_13-100_+DAPI_NIF15_013.fcs/Cells/Singlets	60.3	30110
> > >	HR_E114_DAPI BrdU_DRUGS12_6hrs_Specimen_001_13-100_+DAPI_NIF15_013.fcs/Cells/Singlets/+BrdU	0	0
	HR_E114_DAPI BrdU_DRUGS12_6hrs_Specimen_001_14-100_+DAPI,2f,BRDU_NIF15_014.fcs		47874
>	HR_E114_DAPI BrdU_DRUGS12_6hrs_Specimen_001_14-100_+DAPI,2f,BRDU_NIF15_014.fcs/Cells	96.9	46377
> >	HR_E114_DAPI BrdU_DRUGS12_6hrs_Specimen_001_14-100_+DAPI,2f,BRDU_NIF15_014.fcs/Cells/Singlets	64.7	29994
> > >	HR_E114_DAPI BrdU_DRUGS12_6hrs_Specimen_001_14-100_+DAPI,2f,BRDU_NIF15_014.fcs/Cells/Singlets/+BrdU	44.2	13268

## Sheet: HR_115
Depth	Name	Statistic	#Cells
	HR_E115_DAPI BrdU_DRUGS13_6hrs_Specimen_001_1-no,2f,no_001.fcs		54300
>	HR_E115_DAPI BrdU_DRUGS13_6hrs_Specimen_001_1-no,2f,no_001.fcs/Cells	97.3	52849
> >	HR_E115_DAPI BrdU_DRUGS13_6hrs_Specimen_001_1-no,2f,no_001.fcs/Cells/Singlets	0.095	50
> > >	HR_E115_DAPI BrdU_DRUGS13_6hrs_Specimen_001_1-no,2f,no_001.fcs/Cells/Singlets/+BrdU	0	0
	HR_E115_DAPI BrdU_DRUGS13_6hrs_Specimen_001_2-100_NO,2f,NO_002.fcs		77465
>	HR_E115_DAPI BrdU_DRUGS13_6hrs_Specimen_001_2-100_NO,2f,NO_002.fcs/Cells	98.9	76587
> >	HR_E115_DAPI BrdU_DRUGS13_6hrs_Specimen_001_2-100_NO,2f,NO_002.fcs/Cells/Singlets	0.018	14
> > >	HR_E115_DAPI BrdU_DRUGS13_6hrs_Specimen_001_2-100_NO,2f,NO_002.fcs/Cells/Singlets/+BrdU	0	0
	HR_E115_DAPI BrdU_DRUGS13_6hrs_Specimen_001_3-100_+DAPI_003.fcs		41803
>	HR_E115_DAPI BrdU_DRUGS13_6hrs_Specimen_001_3-100_+DAPI_003.fcs/Cells	98.4	41148
> >	HR_E115_DAPI BrdU_DRUGS13_6hrs_Specimen_001_3-100_+DAPI_003.fcs/Cells/Singlets	68.6	28246
> > >	HR_E115_DAPI BrdU_DRUGS13_6hrs_Specimen_001_3-100_+DAPI_003.fcs/Cells/Singlets/+BrdU	0	0
	HR_E115_DAPI BrdU_DRUGS13_6hrs_Specimen_001_4-100_+BRDU_004.fcs		33905
>	HR_E115_DAPI BrdU_DRUGS13_6hrs_Specimen_001_4-100_+BRDU_004.fcs/Cells	97.3	32999
> >	HR_E115_DAPI BrdU_DRUGS13_6hrs_Specimen_001_4-100_+BRDU_004.fcs/Cells/Singlets	0.83	273
> > >	HR_E115_DAPI BrdU_DRUGS13_6hrs_Specimen_001_4-100_+BRDU_004.fcs/Cells/Singlets/+BrdU	90.5	247
	HR_E115_DAPI BrdU_DRUGS13_6hrs_Specimen_001_5-100_+DAPI,2f,BRDU_005.fcs		42050
>	HR_E115_DAPI BrdU_DRUGS13_6hrs_Specimen_001_5-100_+DAPI,2f,BRDU_005.fcs/Cells	97.9	41159
> >	HR_E115_DAPI BrdU_DRUGS13_6hrs_Specimen_001_5-100_+DAPI,2f,BRDU_005.fcs/Cells/Singlets	67.8	27891
> > >	HR_E115_DAPI BrdU_DRUGS13_6hrs_Specimen_001_5-100_+DAPI,2f,BRDU_005.fcs/Cells/Singlets/+BrdU	48.4	13498
	HR_E115_DAPI BrdU_DRUGS13_6hrs_Specimen_001_6-100_NO_FEX50_006.fcs		36451
>	HR_E115_DAPI BrdU_DRUGS13_6hrs_Specimen_001_6-100_NO_FEX50_006.fcs/Cells	99	36088
> >	HR_E115_DAPI BrdU_DRUGS13_6hrs_Specimen_001_6-100_NO_FEX50_006.fcs/Cells/Singlets	0.87	313
> > >	HR_E115_DAPI BrdU_DRUGS13_6hrs_Specimen_001_6-100_NO_FEX50_006.fcs/Cells/Singlets/+BrdU	9.27	29
	HR_E115_DAPI BrdU_DRUGS13_6hrs_Specimen_001_7-100_+DAPI_FEX50_007.fcs		36651
>	HR_E115_DAPI BrdU_DRUGS13_6hrs_Specimen_001_7-100_+DAPI_FEX50_007.fcs/Cells	99.4	36420
> >	HR_E115_DAPI BrdU_DRUGS13_6hrs_Specimen_001_7-100_+DAPI_FEX50_007.fcs/Cells/Singlets	78	28421
> > >	HR_E115_DAPI BrdU_DRUGS13_6hrs_Specimen_001_7-100_+DAPI_FEX50_007.fcs/Cells/Singlets/+BrdU	0.018	5
	HR_E115_DAPI BrdU_DRUGS13_6hrs_Specimen_001_8-100_+DAPI,2f,+BRDU_FEX50_008.fcs		40399
>	HR_E115_DAPI BrdU_DRUGS13_6hrs_Specimen_001_8-100_+DAPI,2f,+BRDU_FEX50_008.fcs/Cells	98.9	39945
> >	HR_E115_DAPI BrdU_DRUGS13_6hrs_Specimen_001_8-100_+DAPI,2f,+BRDU_FEX50_008.fcs/Cells/Singlets	70.4	28123
> > >	HR_E115_DAPI BrdU_DRUGS13_6hrs_Specimen_001_8-100_+DAPI,2f,+BRDU_FEX50_008.fcs/Cells/Singlets/+BrdU	30.3	8529
	HR_E115_DAPI BrdU_DRUGS13_6hrs_Specimen_001_9-100_NO_BENZ180_009.fcs		36083
>	HR_E115_DAPI BrdU_DRUGS13_6hrs_Specimen_001_9-100_NO_BENZ180_009.fcs/Cells	98	35379
> >	HR_E115_DAPI BrdU_DRUGS13_6hrs_Specimen_001_9-100_NO_BENZ180_009.fcs/Cells/Singlets	0.92	326
> > >	HR_E115_DAPI BrdU_DRUGS13_6hrs_Specimen_001_9-100_NO_BENZ180_009.fcs/Cells/Singlets/+BrdU	3.99	13
	HR_E115_DAPI BrdU_DRUGS13_6hrs_Specimen_001_10-100_+DAPI_BENZ180_010.fcs		35052
>	HR_E115_DAPI BrdU_DRUGS13_6hrs_Specimen_001_10-100_+DAPI_BENZ180_010.fcs/Cells	99	34687
> >	HR_E115_DAPI BrdU_DRUGS13_6hrs_Specimen_001_10-100_+DAPI_BENZ180_010.fcs/Cells/Singlets	77.1	26754
> > >	HR_E115_DAPI BrdU_DRUGS13_6hrs_Specimen_001_10-100_+DAPI_BENZ180_010.fcs/Cells/Singlets/+BrdU	0	0
	HR_E115_DAPI BrdU_DRUGS13_6hrs_Specimen_001_11-100_+DAPI,2f,BRDU_BENZ180_011.fcs		38781
>	HR_E115_DAPI BrdU_DRUGS13_6hrs_Specimen_001_11-100_+DAPI,2f,BRDU_BENZ180_011.fcs/Cells	98.5	38214
> >	HR_E115_DAPI BrdU_DRUGS13_6hrs_Specimen_001_11-100_+DAPI,2f,BRDU_BENZ180_011.fcs/Cells/Singlets	73.1	27936
> > >	HR_E115_DAPI BrdU_DRUGS13_6hrs_Specimen_001_11-100_+DAPI,2f,BRDU_BENZ180_011.fcs/Cells/Singlets/+BrdU	46.1	12875
	HR_E115_DAPI BrdU_DRUGS13_6hrs_Specimen_001_12-100_NO_NIF15_012.fcs		36756
>	HR_E115_DAPI BrdU_DRUGS13_6hrs_Specimen_001_12-100_NO_NIF15_012.fcs/Cells	97.2	35711
> >	HR_E115_DAPI BrdU_DRUGS13_6hrs_Specimen_001_12-100_NO_NIF15_012.fcs/Cells/Singlets	0.9	323
> > >	HR_E115_DAPI BrdU_DRUGS13_6hrs_Specimen_001_12-100_NO_NIF15_012.fcs/Cells/Singlets/+BrdU	4.02	13
	HR_E115_DAPI BrdU_DRUGS13_6hrs_Specimen_001_13-100_+DAPI_NIF15_013.fcs		34396
>	HR_E115_DAPI BrdU_DRUGS13_6hrs_Specimen_001_13-100_+DAPI_NIF15_013.fcs/Cells	99.4	34188
> >	HR_E115_DAPI BrdU_DRUGS13_6hrs_Specimen_001_13-100_+DAPI_NIF15_013.fcs/Cells/Singlets	83.2	28450
> > >	HR_E115_DAPI BrdU_DRUGS13_6hrs_Specimen_001_13-100_+DAPI_NIF15_013.fcs/Cells/Singlets/+BrdU	0.00703	2
	HR_E115_DAPI BrdU_DRUGS13_6hrs_Specimen_001_14-100_+DAPI,2f,BRDU_NIF15_014.fcs		50876
>	HR_E115_DAPI BrdU_DRUGS13_6hrs_Specimen_001_14-100_+DAPI,2f,BRDU_NIF15_014.fcs/Cells	95.6	48632
> >	HR_E115_DAPI BrdU_DRUGS13_6hrs_Specimen_001_14-100_+DAPI,2f,BRDU_NIF15_014.fcs/Cells/Singlets	57.4	27907
> > >	HR_E115_DAPI BrdU_DRUGS13_6hrs_Specimen_001_14-100_+DAPI,2f,BRDU_NIF15_014.fcs/Cells/Singlets/+BrdU	38.6	10782

## Sheet: HR_116
Depth	Name	Statistic	#Cells
	HR_E116_DAPI BrdU_DRUGS14_6hrs_Specimen_001_1-no,2f,no_001.fcs		44277
>	HR_E116_DAPI BrdU_DRUGS14_6hrs_Specimen_001_1-no,2f,no_001.fcs/Cells	98.3	43503
> >	HR_E116_DAPI BrdU_DRUGS14_6hrs_Specimen_001_1-no,2f,no_001.fcs/Cells/Singlets	4.67	2033
> > >	HR_E116_DAPI BrdU_DRUGS14_6hrs_Specimen_001_1-no,2f,no_001.fcs/Cells/Singlets/+BrdU	0.098	2
	HR_E116_DAPI BrdU_DRUGS14_6hrs_Specimen_001_2-100_NO,2f,NO_002.fcs		47882
>	HR_E116_DAPI BrdU_DRUGS14_6hrs_Specimen_001_2-100_NO,2f,NO_002.fcs/Cells	98.2	47012
> >	HR_E116_DAPI BrdU_DRUGS14_6hrs_Specimen_001_2-100_NO,2f,NO_002.fcs/Cells/Singlets	4.92	2315
> > >	HR_E116_DAPI BrdU_DRUGS14_6hrs_Specimen_001_2-100_NO,2f,NO_002.fcs/Cells/Singlets/+BrdU	0.086	2
	HR_E116_DAPI BrdU_DRUGS14_6hrs_Specimen_001_3-100_+DAPI_003.fcs		39485
>	HR_E116_DAPI BrdU_DRUGS14_6hrs_Specimen_001_3-100_+DAPI_003.fcs/Cells	96.4	38065
> >	HR_E116_DAPI BrdU_DRUGS14_6hrs_Specimen_001_3-100_+DAPI_003.fcs/Cells/Singlets	74.2	28238
> > >	HR_E116_DAPI BrdU_DRUGS14_6hrs_Specimen_001_3-100_+DAPI_003.fcs/Cells/Singlets/+BrdU	0.011	3
	HR_E116_DAPI BrdU_DRUGS14_6hrs_Specimen_001_4-100_+BRDU_004.fcs		39916
>	HR_E116_DAPI BrdU_DRUGS14_6hrs_Specimen_001_4-100_+BRDU_004.fcs/Cells	97.2	38815
> >	HR_E116_DAPI BrdU_DRUGS14_6hrs_Specimen_001_4-100_+BRDU_004.fcs/Cells/Singlets	10.2	3973
> > >	HR_E116_DAPI BrdU_DRUGS14_6hrs_Specimen_001_4-100_+BRDU_004.fcs/Cells/Singlets/+BrdU	88.9	3532
	HR_E116_DAPI BrdU_DRUGS14_6hrs_Specimen_001_5-100_+DAPI,2f,BRDU_005.fcs		48284
>	HR_E116_DAPI BrdU_DRUGS14_6hrs_Specimen_001_5-100_+DAPI,2f,BRDU_005.fcs/Cells	82.9	40050
> >	HR_E116_DAPI BrdU_DRUGS14_6hrs_Specimen_001_5-100_+DAPI,2f,BRDU_005.fcs/Cells/Singlets	67.9	27213
> > >	HR_E116_DAPI BrdU_DRUGS14_6hrs_Specimen_001_5-100_+DAPI,2f,BRDU_005.fcs/Cells/Singlets/+BrdU	43.9	11948
	HR_E116_DAPI BrdU_DRUGS14_6hrs_Specimen_001_6-100_NO_FEX50_006.fcs		38606
>	HR_E116_DAPI BrdU_DRUGS14_6hrs_Specimen_001_6-100_NO_FEX50_006.fcs/Cells	90.2	34836
> >	HR_E116_DAPI BrdU_DRUGS14_6hrs_Specimen_001_6-100_NO_FEX50_006.fcs/Cells/Singlets	20.4	7098
> > >	HR_E116_DAPI BrdU_DRUGS14_6hrs_Specimen_001_6-100_NO_FEX50_006.fcs/Cells/Singlets/+BrdU	0.63	45
	HR_E116_DAPI BrdU_DRUGS14_6hrs_Specimen_001_7-100_+DAPI_FEX50_007.fcs		43338
>	HR_E116_DAPI BrdU_DRUGS14_6hrs_Specimen_001_7-100_+DAPI_FEX50_007.fcs/Cells	97.7	42329
> >	HR_E116_DAPI BrdU_DRUGS14_6hrs_Specimen_001_7-100_+DAPI_FEX50_007.fcs/Cells/Singlets	68.5	29002
> > >	HR_E116_DAPI BrdU_DRUGS14_6hrs_Specimen_001_7-100_+DAPI_FEX50_007.fcs/Cells/Singlets/+BrdU	0.014	4
	HR_E116_DAPI BrdU_DRUGS14_6hrs_Specimen_001_8-100_+DAPI,2f,+BRDU_FEX50_008.fcs		48216
>	HR_E116_DAPI BrdU_DRUGS14_6hrs_Specimen_001_8-100_+DAPI,2f,+BRDU_FEX50_008.fcs/Cells	98	47258
> >	HR_E116_DAPI BrdU_DRUGS14_6hrs_Specimen_001_8-100_+DAPI,2f,+BRDU_FEX50_008.fcs/Cells/Singlets	61	28820
> > >	HR_E116_DAPI BrdU_DRUGS14_6hrs_Specimen_001_8-100_+DAPI,2f,+BRDU_FEX50_008.fcs/Cells/Singlets/+BrdU	33.7	9698
	HR_E116_DAPI BrdU_DRUGS14_6hrs_Specimen_001_9-100_NO_BENZ180_009.fcs		33449
>	HR_E116_DAPI BrdU_DRUGS14_6hrs_Specimen_001_9-100_NO_BENZ180_009.fcs/Cells	97.6	32658
> >	HR_E116_DAPI BrdU_DRUGS14_6hrs_Specimen_001_9-100_NO_BENZ180_009.fcs/Cells/Singlets	28.3	9229
> > >	HR_E116_DAPI BrdU_DRUGS14_6hrs_Specimen_001_9-100_NO_BENZ180_009.fcs/Cells/Singlets/+BrdU	0.64	59
	HR_E116_DAPI BrdU_DRUGS14_6hrs_Specimen_001_10-100_+DAPI_BENZ180_010.fcs		38732
>	HR_E116_DAPI BrdU_DRUGS14_6hrs_Specimen_001_10-100_+DAPI_BENZ180_010.fcs/Cells	98.5	38144
> >	HR_E116_DAPI BrdU_DRUGS14_6hrs_Specimen_001_10-100_+DAPI_BENZ180_010.fcs/Cells/Singlets	75.2	28682
> > >	HR_E116_DAPI BrdU_DRUGS14_6hrs_Specimen_001_10-100_+DAPI_BENZ180_010.fcs/Cells/Singlets/+BrdU	0.059	17
	HR_E116_DAPI BrdU_DRUGS14_6hrs_Specimen_001_11-100_+DAPI,2f,BRDU_BENZ180_011.fcs		54458
>	HR_E116_DAPI BrdU_DRUGS14_6hrs_Specimen_001_11-100_+DAPI,2f,BRDU_BENZ180_011.fcs/Cells	97.6	53131
> >	HR_E116_DAPI BrdU_DRUGS14_6hrs_Specimen_001_11-100_+DAPI,2f,BRDU_BENZ180_011.fcs/Cells/Singlets	54.6	29001
> > >	HR_E116_DAPI BrdU_DRUGS14_6hrs_Specimen_001_11-100_+DAPI,2f,BRDU_BENZ180_011.fcs/Cells/Singlets/+BrdU	42.7	12394
	HR_E116_DAPI BrdU_DRUGS14_6hrs_Specimen_001_12-100_NO_NIF15_012.fcs		34260
>	HR_E116_DAPI BrdU_DRUGS14_6hrs_Specimen_001_12-100_NO_NIF15_012.fcs/Cells	96.9	33206
> >	HR_E116_DAPI BrdU_DRUGS14_6hrs_Specimen_001_12-100_NO_NIF15_012.fcs/Cells/Singlets	16.9	5628
> > >	HR_E116_DAPI BrdU_DRUGS14_6hrs_Specimen_001_12-100_NO_NIF15_012.fcs/Cells/Singlets/+BrdU	2.36	133
	HR_E116_DAPI BrdU_DRUGS14_6hrs_Specimen_001_13-100_+DAPI_NIF15_013.fcs		34672
>	HR_E116_DAPI BrdU_DRUGS14_6hrs_Specimen_001_13-100_+DAPI_NIF15_013.fcs/Cells	97.5	33811
> >	HR_E116_DAPI BrdU_DRUGS14_6hrs_Specimen_001_13-100_+DAPI_NIF15_013.fcs/Cells/Singlets	84.3	28500
> > >	HR_E116_DAPI BrdU_DRUGS14_6hrs_Specimen_001_13-100_+DAPI_NIF15_013.fcs/Cells/Singlets/+BrdU	0.091	26
	HR_E116_DAPI BrdU_DRUGS14_6hrs_Specimen_001_14-100_+DAPI,2f,BRDU_NIF15_014.fcs		38464
>	HR_E116_DAPI BrdU_DRUGS14_6hrs_Specimen_001_14-100_+DAPI,2f,BRDU_NIF15_014.fcs/Cells	97.7	37586
> >	HR_E116_DAPI BrdU_DRUGS14_6hrs_Specimen_001_14-100_+DAPI,2f,BRDU_NIF15_014.fcs/Cells/Singlets	76.6	28798
> > >	HR_E116_DAPI BrdU_DRUGS14_6hrs_Specimen_001_14-100_+DAPI,2f,BRDU_NIF15_014.fcs/Cells/Singlets/+BrdU	37.9	10907

## Sheet: HR_118
Depth	Name	Statistic	#Cells
	HR_E118_DAPI BrdU_DRUGS16_12hrs_Specimen_001_1-no,2f,no_001.fcs		97215
>	HR_E118_DAPI BrdU_DRUGS16_12hrs_Specimen_001_1-no,2f,no_001.fcs/Cells	98.3	95560
> >	HR_E118_DAPI BrdU_DRUGS16_12hrs_Specimen_001_1-no,2f,no_001.fcs/Cells/Singlets	2.99	2855
> > >	HR_E118_DAPI BrdU_DRUGS16_12hrs_Specimen_001_1-no,2f,no_001.fcs/Cells/Singlets/+BrdU	0.14	4
	HR_E118_DAPI BrdU_DRUGS16_12hrs_Specimen_001_2-100_NO,2f,NO_002.fcs		177818
>	HR_E118_DAPI BrdU_DRUGS16_12hrs_Specimen_001_2-100_NO,2f,NO_002.fcs/Cells	98.9	175807
> >	HR_E118_DAPI BrdU_DRUGS16_12hrs_Specimen_001_2-100_NO,2f,NO_002.fcs/Cells/Singlets	0.96	1688
> > >	HR_E118_DAPI BrdU_DRUGS16_12hrs_Specimen_001_2-100_NO,2f,NO_002.fcs/Cells/Singlets/+BrdU	0.83	14
	HR_E118_DAPI BrdU_DRUGS16_12hrs_Specimen_001_3-100_+DAPI_003.fcs		44314
>	HR_E118_DAPI BrdU_DRUGS16_12hrs_Specimen_001_3-100_+DAPI_003.fcs/Cells	97.2	43095
> >	HR_E118_DAPI BrdU_DRUGS16_12hrs_Specimen_001_3-100_+DAPI_003.fcs/Cells/Singlets	66.7	28746
> > >	HR_E118_DAPI BrdU_DRUGS16_12hrs_Specimen_001_3-100_+DAPI_003.fcs/Cells/Singlets/+BrdU	0	0
	HR_E118_DAPI BrdU_DRUGS16_12hrs_Specimen_001_4-100_+BRDU_004.fcs		117504
>	HR_E118_DAPI BrdU_DRUGS16_12hrs_Specimen_001_4-100_+BRDU_004.fcs/Cells	98.4	115574
> >	HR_E118_DAPI BrdU_DRUGS16_12hrs_Specimen_001_4-100_+BRDU_004.fcs/Cells/Singlets	2.52	2915
> > >	HR_E118_DAPI BrdU_DRUGS16_12hrs_Specimen_001_4-100_+BRDU_004.fcs/Cells/Singlets/+BrdU	95.1	2773
	HR_E118_DAPI BrdU_DRUGS16_12hrs_Specimen_001_5-100_+DAPI,2f,BRDU_005.fcs		49380
>	HR_E118_DAPI BrdU_DRUGS16_12hrs_Specimen_001_5-100_+DAPI,2f,BRDU_005.fcs/Cells	97.8	48306
> >	HR_E118_DAPI BrdU_DRUGS16_12hrs_Specimen_001_5-100_+DAPI,2f,BRDU_005.fcs/Cells/Singlets	60.3	29150
> > >	HR_E118_DAPI BrdU_DRUGS16_12hrs_Specimen_001_5-100_+DAPI,2f,BRDU_005.fcs/Cells/Singlets/+BrdU	48.9	14245
	HR_E118_DAPI BrdU_DRUGS16_12hrs_Specimen_001_6-100_NO_FEX50_006.fcs		69747
>	HR_E118_DAPI BrdU_DRUGS16_12hrs_Specimen_001_6-100_NO_FEX50_006.fcs/Cells	98.9	68972
> >	HR_E118_DAPI BrdU_DRUGS16_12hrs_Specimen_001_6-100_NO_FEX50_006.fcs/Cells/Singlets	6.9	4760
> > >	HR_E118_DAPI BrdU_DRUGS16_12hrs_Specimen_001_6-100_NO_FEX50_006.fcs/Cells/Singlets/+BrdU	1.43	68
	HR_E118_DAPI BrdU_DRUGS16_12hrs_Specimen_001_7-100_+DAPI_FEX50_007.fcs		39698
>	HR_E118_DAPI BrdU_DRUGS16_12hrs_Specimen_001_7-100_+DAPI_FEX50_007.fcs/Cells	98.9	39272
> >	HR_E118_DAPI BrdU_DRUGS16_12hrs_Specimen_001_7-100_+DAPI_FEX50_007.fcs/Cells/Singlets	74.5	29247
> > >	HR_E118_DAPI BrdU_DRUGS16_12hrs_Specimen_001_7-100_+DAPI_FEX50_007.fcs/Cells/Singlets/+BrdU	0.068	20
	HR_E118_DAPI BrdU_DRUGS16_12hrs_Specimen_001_8-100_+DAPI,2f,+BRDU_FEX50_008.fcs		47134
>	HR_E118_DAPI BrdU_DRUGS16_12hrs_Specimen_001_8-100_+DAPI,2f,+BRDU_FEX50_008.fcs/Cells	99.2	46750
> >	HR_E118_DAPI BrdU_DRUGS16_12hrs_Specimen_001_8-100_+DAPI,2f,+BRDU_FEX50_008.fcs/Cells/Singlets	62.6	29277
> > >	HR_E118_DAPI BrdU_DRUGS16_12hrs_Specimen_001_8-100_+DAPI,2f,+BRDU_FEX50_008.fcs/Cells/Singlets/+BrdU	16.1	4713
	HR_E118_DAPI BrdU_DRUGS16_12hrs_Specimen_001_9-100_NO_BENZ180_009.fcs		80672
>	HR_E118_DAPI BrdU_DRUGS16_12hrs_Specimen_001_9-100_NO_BENZ180_009.fcs/Cells	98.5	79481
> >	HR_E118_DAPI BrdU_DRUGS16_12hrs_Specimen_001_9-100_NO_BENZ180_009.fcs/Cells/Singlets	3.78	3003
> > >	HR_E118_DAPI BrdU_DRUGS16_12hrs_Specimen_001_9-100_NO_BENZ180_009.fcs/Cells/Singlets/+BrdU	0.1	3
	HR_E118_DAPI BrdU_DRUGS16_12hrs_Specimen_001_10-100_+DAPI_BENZ180_010.fcs		51145
>	HR_E118_DAPI BrdU_DRUGS16_12hrs_Specimen_001_10-100_+DAPI_BENZ180_010.fcs/Cells	96.9	49550
> >	HR_E118_DAPI BrdU_DRUGS16_12hrs_Specimen_001_10-100_+DAPI_BENZ180_010.fcs/Cells/Singlets	59.1	29282
> > >	HR_E118_DAPI BrdU_DRUGS16_12hrs_Specimen_001_10-100_+DAPI_BENZ180_010.fcs/Cells/Singlets/+BrdU	0	0
	HR_E118_DAPI BrdU_DRUGS16_12hrs_Specimen_001_11-100_+DAPI,2f,BRDU_BENZ180_011.fcs		56839
>	HR_E118_DAPI BrdU_DRUGS16_12hrs_Specimen_001_11-100_+DAPI,2f,BRDU_BENZ180_011.fcs/Cells	97.6	55502
> >	HR_E118_DAPI BrdU_DRUGS16_12hrs_Specimen_001_11-100_+DAPI,2f,BRDU_BENZ180_011.fcs/Cells/Singlets	52.8	29328
> > >	HR_E118_DAPI BrdU_DRUGS16_12hrs_Specimen_001_11-100_+DAPI,2f,BRDU_BENZ180_011.fcs/Cells/Singlets/+BrdU	31.7	9293
	HR_E118_DAPI BrdU_DRUGS16_12hrs_Specimen_001_12-100_NO_NIF15_012.fcs		69563
>	HR_E118_DAPI BrdU_DRUGS16_12hrs_Specimen_001_12-100_NO_NIF15_012.fcs/Cells	99.4	69112
> >	HR_E118_DAPI BrdU_DRUGS16_12hrs_Specimen_001_12-100_NO_NIF15_012.fcs/Cells/Singlets	4.71	3256
> > >	HR_E118_DAPI BrdU_DRUGS16_12hrs_Specimen_001_12-100_NO_NIF15_012.fcs/Cells/Singlets/+BrdU	0.25	8
	HR_E118_DAPI BrdU_DRUGS16_12hrs_Specimen_001_13-100_+DAPI_NIF15_013.fcs		49137
>	HR_E118_DAPI BrdU_DRUGS16_12hrs_Specimen_001_13-100_+DAPI_NIF15_013.fcs/Cells	99.3	48808
> >	HR_E118_DAPI BrdU_DRUGS16_12hrs_Specimen_001_13-100_+DAPI_NIF15_013.fcs/Cells/Singlets	60.1	29339
> > >	HR_E118_DAPI BrdU_DRUGS16_12hrs_Specimen_001_13-100_+DAPI_NIF15_013.fcs/Cells/Singlets/+BrdU	0.00341	1
	HR_E118_DAPI BrdU_DRUGS16_12hrs_Specimen_001_14-100_+DAPI,2f,BRDU_NIF15_014.fcs		51147
>	HR_E118_DAPI BrdU_DRUGS16_12hrs_Specimen_001_14-100_+DAPI,2f,BRDU_NIF15_014.fcs/Cells	97.8	50028
> >	HR_E118_DAPI BrdU_DRUGS16_12hrs_Specimen_001_14-100_+DAPI,2f,BRDU_NIF15_014.fcs/Cells/Singlets	58.6	29326
> > >	HR_E118_DAPI BrdU_DRUGS16_12hrs_Specimen_001_14-100_+DAPI,2f,BRDU_NIF15_014.fcs/Cells/Singlets/+BrdU	32.6	9553

## Sheet: HR_120
Depth	Name	Statistic	#Cells
	HR_E120_DAPI BrdU_DRUGS18_12hrs_Specimen_001_1-no,2f,no_001.fcs		87010
>	HR_E120_DAPI BrdU_DRUGS18_12hrs_Specimen_001_1-no,2f,no_001.fcs/Cells	97.9	85161
> >	HR_E120_DAPI BrdU_DRUGS18_12hrs_Specimen_001_1-no,2f,no_001.fcs/Cells/Singlets	4.15	3530
> > >	HR_E120_DAPI BrdU_DRUGS18_12hrs_Specimen_001_1-no,2f,no_001.fcs/Cells/Singlets/+BrdU	0.085	3
	HR_E120_DAPI BrdU_DRUGS18_12hrs_Specimen_001_2-100_NO,2f,NO_002.fcs		172595
>	HR_E120_DAPI BrdU_DRUGS18_12hrs_Specimen_001_2-100_NO,2f,NO_002.fcs/Cells	98.3	169652
> >	HR_E120_DAPI BrdU_DRUGS18_12hrs_Specimen_001_2-100_NO,2f,NO_002.fcs/Cells/Singlets	1.35	2295
> > >	HR_E120_DAPI BrdU_DRUGS18_12hrs_Specimen_001_2-100_NO,2f,NO_002.fcs/Cells/Singlets/+BrdU	1.48	34
	HR_E120_DAPI BrdU_DRUGS18_12hrs_Specimen_001_3-100_+DAPI_003.fcs		38872
>	HR_E120_DAPI BrdU_DRUGS18_12hrs_Specimen_001_3-100_+DAPI_003.fcs/Cells	97.8	38021
> >	HR_E120_DAPI BrdU_DRUGS18_12hrs_Specimen_001_3-100_+DAPI_003.fcs/Cells/Singlets	74.9	28481
> > >	HR_E120_DAPI BrdU_DRUGS18_12hrs_Specimen_001_3-100_+DAPI_003.fcs/Cells/Singlets/+BrdU	0.00351	1
	HR_E120_DAPI BrdU_DRUGS18_12hrs_Specimen_001_4-100_+BRDU_004.fcs		85720
>	HR_E120_DAPI BrdU_DRUGS18_12hrs_Specimen_001_4-100_+BRDU_004.fcs/Cells	97.6	83678
> >	HR_E120_DAPI BrdU_DRUGS18_12hrs_Specimen_001_4-100_+BRDU_004.fcs/Cells/Singlets	4.51	3773
> > >	HR_E120_DAPI BrdU_DRUGS18_12hrs_Specimen_001_4-100_+BRDU_004.fcs/Cells/Singlets/+BrdU	88.2	3328
	HR_E120_DAPI BrdU_DRUGS18_12hrs_Specimen_001_5-100_+DAPI,2f,BRDU_005.fcs		45895
>	HR_E120_DAPI BrdU_DRUGS18_12hrs_Specimen_001_5-100_+DAPI,2f,BRDU_005.fcs/Cells	98.9	45375
> >	HR_E120_DAPI BrdU_DRUGS18_12hrs_Specimen_001_5-100_+DAPI,2f,BRDU_005.fcs/Cells/Singlets	66.2	30021
> > >	HR_E120_DAPI BrdU_DRUGS18_12hrs_Specimen_001_5-100_+DAPI,2f,BRDU_005.fcs/Cells/Singlets/+BrdU	47.8	14363
	HR_E120_DAPI BrdU_DRUGS18_12hrs_Specimen_001_6-100_NO_FEX50_006.fcs		93947
>	HR_E120_DAPI BrdU_DRUGS18_12hrs_Specimen_001_6-100_NO_FEX50_006.fcs/Cells	99.5	93452
> >	HR_E120_DAPI BrdU_DRUGS18_12hrs_Specimen_001_6-100_NO_FEX50_006.fcs/Cells/Singlets	3.75	3503
> > >	HR_E120_DAPI BrdU_DRUGS18_12hrs_Specimen_001_6-100_NO_FEX50_006.fcs/Cells/Singlets/+BrdU	1.2	42
	HR_E120_DAPI BrdU_DRUGS18_12hrs_Specimen_001_7-100_+DAPI_FEX50_007.fcs		40794
>	HR_E120_DAPI BrdU_DRUGS18_12hrs_Specimen_001_7-100_+DAPI_FEX50_007.fcs/Cells	99.6	40639
> >	HR_E120_DAPI BrdU_DRUGS18_12hrs_Specimen_001_7-100_+DAPI_FEX50_007.fcs/Cells/Singlets	73.9	30027
> > >	HR_E120_DAPI BrdU_DRUGS18_12hrs_Specimen_001_7-100_+DAPI_FEX50_007.fcs/Cells/Singlets/+BrdU	0	0
	HR_E120_DAPI BrdU_DRUGS18_12hrs_Specimen_001_8-100_+DAPI,2f,+BRDU_FEX50_008.fcs		37494
>	HR_E120_DAPI BrdU_DRUGS18_12hrs_Specimen_001_8-100_+DAPI,2f,+BRDU_FEX50_008.fcs/Cells	99.7	37370
> >	HR_E120_DAPI BrdU_DRUGS18_12hrs_Specimen_001_8-100_+DAPI,2f,+BRDU_FEX50_008.fcs/Cells/Singlets	80.4	30027
> > >	HR_E120_DAPI BrdU_DRUGS18_12hrs_Specimen_001_8-100_+DAPI,2f,+BRDU_FEX50_008.fcs/Cells/Singlets/+BrdU	27.4	8215
	HR_E120_DAPI BrdU_DRUGS18_12hrs_Specimen_001_9-100_NO_BENZ180_009.fcs		102508
>	HR_E120_DAPI BrdU_DRUGS18_12hrs_Specimen_001_9-100_NO_BENZ180_009.fcs/Cells	99	101454
> >	HR_E120_DAPI BrdU_DRUGS18_12hrs_Specimen_001_9-100_NO_BENZ180_009.fcs/Cells/Singlets	2.78	2821
> > >	HR_E120_DAPI BrdU_DRUGS18_12hrs_Specimen_001_9-100_NO_BENZ180_009.fcs/Cells/Singlets/+BrdU	0	0
	HR_E120_DAPI BrdU_DRUGS18_12hrs_Specimen_001_10-100_+DAPI_BENZ180_010.fcs		50573
>	HR_E120_DAPI BrdU_DRUGS18_12hrs_Specimen_001_10-100_+DAPI_BENZ180_010.fcs/Cells	98.6	49869
> >	HR_E120_DAPI BrdU_DRUGS18_12hrs_Specimen_001_10-100_+DAPI_BENZ180_010.fcs/Cells/Singlets	60.2	30037
> > >	HR_E120_DAPI BrdU_DRUGS18_12hrs_Specimen_001_10-100_+DAPI_BENZ180_010.fcs/Cells/Singlets/+BrdU	0	0
	HR_E120_DAPI BrdU_DRUGS18_12hrs_Specimen_001_11-100_+DAPI,2f,BRDU_BENZ180_011.fcs		47263
>	HR_E120_DAPI BrdU_DRUGS18_12hrs_Specimen_001_11-100_+DAPI,2f,BRDU_BENZ180_011.fcs/Cells	97.6	46135
> >	HR_E120_DAPI BrdU_DRUGS18_12hrs_Specimen_001_11-100_+DAPI,2f,BRDU_BENZ180_011.fcs/Cells/Singlets	65.2	30077
> > >	HR_E120_DAPI BrdU_DRUGS18_12hrs_Specimen_001_11-100_+DAPI,2f,BRDU_BENZ180_011.fcs/Cells/Singlets/+BrdU	46.6	14010
	HR_E120_DAPI BrdU_DRUGS18_12hrs_Specimen_001_12-100_NO_NIF15_012.fcs		77488
>	HR_E120_DAPI BrdU_DRUGS18_12hrs_Specimen_001_12-100_NO_NIF15_012.fcs/Cells	99	76678
> >	HR_E120_DAPI BrdU_DRUGS18_12hrs_Specimen_001_12-100_NO_NIF15_012.fcs/Cells/Singlets	4.38	3361
> > >	HR_E120_DAPI BrdU_DRUGS18_12hrs_Specimen_001_12-100_NO_NIF15_012.fcs/Cells/Singlets/+BrdU	0.12	4
	HR_E120_DAPI BrdU_DRUGS18_12hrs_Specimen_001_13-100_+DAPI_NIF15_013.fcs		44920
>	HR_E120_DAPI BrdU_DRUGS18_12hrs_Specimen_001_13-100_+DAPI_NIF15_013.fcs/Cells	98.9	44440
> >	HR_E120_DAPI BrdU_DRUGS18_12hrs_Specimen_001_13-100_+DAPI_NIF15_013.fcs/Cells/Singlets	67.6	30061
> > >	HR_E120_DAPI BrdU_DRUGS18_12hrs_Specimen_001_13-100_+DAPI_NIF15_013.fcs/Cells/Singlets/+BrdU	0	0
	HR_E120_DAPI BrdU_DRUGS18_12hrs_Specimen_001_14-100_+DAPI,2f,BRDU_NIF15_014.fcs		51761
>	HR_E120_DAPI BrdU_DRUGS18_12hrs_Specimen_001_14-100_+DAPI,2f,BRDU_NIF15_014.fcs/Cells	97.6	50523
> >	HR_E120_DAPI BrdU_DRUGS18_12hrs_Specimen_001_14-100_+DAPI,2f,BRDU_NIF15_014.fcs/Cells/Singlets	59.4	30027
> > >	HR_E120_DAPI BrdU_DRUGS18_12hrs_Specimen_001_14-100_+DAPI,2f,BRDU_NIF15_014.fcs/Cells/Singlets/+BrdU	35.3	10609
