# Supplementary material for: Fexinidazole results in specific effects on DNA synthesis and DNA damage in the African trypanosome
Source: PLoS Negl Trop Dis. 2025 Oct 24;19(10):e0013647. doi: 10.1371/journal.pntd.0013647 (PMC12574827; doi:10.1371/journal.pntd.0013647)
Supplement: S4 Data — (XLSX) [file pntd.0013647.s005.xlsx]

## Sheet: FIG5_ROS DATA SUMMARY
H2DCFDA ROS FLOW DATA SUMMARY
* values = % from ROS master flow file
EXP NAME	H2DCFDA (UT)	H202	NIF 12	NIF 15	BENZ 120	BENZ 180	FEX 20	FEX 50
JC_E103_FEX ROS_2	1.48	32.8	nd	nd	nd	nd	21.8	20.2
JC_E103_FEX ROS_3	2.1	nd	nd	nd	nd	nd	nd	nd
JC_E104_NIF ROS_2	1.35	72.3	22.7	41.8	nd	nd	nd	nd
JC_E104_NIF ROS_3	2.17	nd	nd	nd	nd	nd	7.13	45.5
JC_E105_BENZ ROS	1.85	60.8	nd	nd	31.7	7.06	nd	nd
JC_E105_BENZ ROS_2	1.66	19.9	4.82	15.7	nd	nd	nd	nd
JC_E105_BENZ ROS_3	1.63	34	nd	nd	12.1	8.93	nd	nd
JC_E106_ ROS_2	1.47	65.2	7.47	22.5	8.7	6.68	38.5	51.9
Total BIOREPS	8	6	3	3	3	3	3	3
T-Test vs UT	ND	<0.0001	0.0104	0.0003	0.0032	<0.0001	0.0025	<0.0001
Symbol	ND	****	*	***	**	****	**	****

## Sheet: JC_E103_FEX ROS_2
Depth	Name	Statistic	#Cells
	JC_E103_FEX ROS_2_Specimen_001_1_001.fcs		50000
>	JC_E103_FEX ROS_2_Specimen_001_1_001.fcs/Cells	94.6	47286
> >	JC_E103_FEX ROS_2_Specimen_001_1_001.fcs/Cells/Live	35.6	16830
> > >	JC_E103_FEX ROS_2_Specimen_001_1_001.fcs/Cells/Live/ROS+	0.00594	1
	JC_E103_FEX ROS_2_Specimen_001_2_002.fcs		50000
>	JC_E103_FEX ROS_2_Specimen_001_2_002.fcs/Cells	91.5	45769
> >	JC_E103_FEX ROS_2_Specimen_001_2_002.fcs/Cells/Live	59.6	27261
> > >	JC_E103_FEX ROS_2_Specimen_001_2_002.fcs/Cells/Live/ROS+	0	0
	JC_E103_FEX ROS_2_Specimen_001_4_004.fcs		50000
>	JC_E103_FEX ROS_2_Specimen_001_4_004.fcs/Cells	72.9	36426
> >	JC_E103_FEX ROS_2_Specimen_001_4_004.fcs/Cells/Live	64.8	23614
> > >	JC_E103_FEX ROS_2_Specimen_001_4_004.fcs/Cells/Live/ROS+	1.48	349
	JC_E103_FEX ROS_2_Specimen_001_5_005.fcs		50000
>	JC_E103_FEX ROS_2_Specimen_001_5_005.fcs/Cells	94.7	47364
> >	JC_E103_FEX ROS_2_Specimen_001_5_005.fcs/Cells/Live	64.7	30666
> > >	JC_E103_FEX ROS_2_Specimen_001_5_005.fcs/Cells/Live/ROS+	32.8	10055
	JC_E103_FEX ROS_2_Specimen_001_10_010.fcs		50000
>	JC_E103_FEX ROS_2_Specimen_001_10_010.fcs/Cells	69.3	34636
> >	JC_E103_FEX ROS_2_Specimen_001_10_010.fcs/Cells/Live	49.1	17003
> > >	JC_E103_FEX ROS_2_Specimen_001_10_010.fcs/Cells/Live/ROS+	21.8	3714
	JC_E103_FEX ROS_2_Specimen_001_12_012.fcs		50000
>	JC_E103_FEX ROS_2_Specimen_001_12_012.fcs/Cells	73.9	36936
> >	JC_E103_FEX ROS_2_Specimen_001_12_012.fcs/Cells/Live	51.7	19087
> > >	JC_E103_FEX ROS_2_Specimen_001_12_012.fcs/Cells/Live/ROS+	20.2	3848

## Sheet: JC_E103_FEX ROS_3
Depth	Name	Statistic	#Cells
	JC_E103_FEX ROS_3_Specimen_001_1_001.fcs		50000
>	JC_E103_FEX ROS_3_Specimen_001_1_001.fcs/Cells	95.2	47618
> >	JC_E103_FEX ROS_3_Specimen_001_1_001.fcs/Cells/Live	36.9	17575
> > >	JC_E103_FEX ROS_3_Specimen_001_1_001.fcs/Cells/Live/ROS+	0	0
	JC_E103_FEX ROS_3_Specimen_001_2_002.fcs		50000
>	JC_E103_FEX ROS_3_Specimen_001_2_002.fcs/Cells	95.6	47788
> >	JC_E103_FEX ROS_3_Specimen_001_2_002.fcs/Cells/Live	71.1	33956
> > >	JC_E103_FEX ROS_3_Specimen_001_2_002.fcs/Cells/Live/ROS+	0	0
	JC_E103_FEX ROS_3_Specimen_001_4_004.fcs		50000
>	JC_E103_FEX ROS_3_Specimen_001_4_004.fcs/Cells	77.6	38801
> >	JC_E103_FEX ROS_3_Specimen_001_4_004.fcs/Cells/Live	89.3	34638
> > >	JC_E103_FEX ROS_3_Specimen_001_4_004.fcs/Cells/Live/ROS+	2.1	728
	JC_E103_FEX ROS_3_Specimen_001_5_005.fcs		50000
>	JC_E103_FEX ROS_3_Specimen_001_5_005.fcs/Cells	92.8	46376
> >	JC_E103_FEX ROS_3_Specimen_001_5_005.fcs/Cells/Live	76.2	35341
> > >	JC_E103_FEX ROS_3_Specimen_001_5_005.fcs/Cells/Live/ROS+	0.98	346
	JC_E103_FEX ROS_3_Specimen_001_10_010.fcs		50000
>	JC_E103_FEX ROS_3_Specimen_001_10_010.fcs/Cells	64	31996
> >	JC_E103_FEX ROS_3_Specimen_001_10_010.fcs/Cells/Live	71	22726
> > >	JC_E103_FEX ROS_3_Specimen_001_10_010.fcs/Cells/Live/ROS+	6.6	1500
	JC_E103_FEX ROS_3_Specimen_001_11_011.fcs		50000
>	JC_E103_FEX ROS_3_Specimen_001_11_011.fcs/Cells	66.5	33234
> >	JC_E103_FEX ROS_3_Specimen_001_11_011.fcs/Cells/Live	66.9	22219
> > >	JC_E103_FEX ROS_3_Specimen_001_11_011.fcs/Cells/Live/ROS+	9.81	2179
	JC_E103_FEX ROS_3_Specimen_001_12_012.fcs		50000
>	JC_E103_FEX ROS_3_Specimen_001_12_012.fcs/Cells	60.3	30134
> >	JC_E103_FEX ROS_3_Specimen_001_12_012.fcs/Cells/Live	65.6	19763
> > >	JC_E103_FEX ROS_3_Specimen_001_12_012.fcs/Cells/Live/ROS+	12	2381

## Sheet: JC_E104_NIF ROS_2
Depth	Name	Statistic	#Cells
	JC_E103_NIF ROS_2_Specimen_001_1_001.fcs		50000
>	JC_E103_NIF ROS_2_Specimen_001_1_001.fcs/Cells	93.7	46828
> >	JC_E103_NIF ROS_2_Specimen_001_1_001.fcs/Cells/Live	36.8	17235
> > >	JC_E103_NIF ROS_2_Specimen_001_1_001.fcs/Cells/Live/ROS+	0.035	6
	JC_E103_NIF ROS_2_Specimen_001_2_002.fcs		50000
>	JC_E103_NIF ROS_2_Specimen_001_2_002.fcs/Cells	94.1	47058
> >	JC_E103_NIF ROS_2_Specimen_001_2_002.fcs/Cells/Live	63.2	29733
> > >	JC_E103_NIF ROS_2_Specimen_001_2_002.fcs/Cells/Live/ROS+	0.05	15
	JC_E103_NIF ROS_2_Specimen_001_4_004.fcs		50000
>	JC_E103_NIF ROS_2_Specimen_001_4_004.fcs/Cells	90.9	45447
> >	JC_E103_NIF ROS_2_Specimen_001_4_004.fcs/Cells/Live	86.5	39324
> > >	JC_E103_NIF ROS_2_Specimen_001_4_004.fcs/Cells/Live/ROS+	1.35	529
	JC_E103_NIF ROS_2_Specimen_001_5_005.fcs		50000
>	JC_E103_NIF ROS_2_Specimen_001_5_005.fcs/Cells	71.3	35662
> >	JC_E103_NIF ROS_2_Specimen_001_5_005.fcs/Cells/Live	48.7	17371
> > >	JC_E103_NIF ROS_2_Specimen_001_5_005.fcs/Cells/Live/ROS+	72.3	12559
	JC_E103_NIF ROS_2_Specimen_001_9_009.fcs		50000
>	JC_E103_NIF ROS_2_Specimen_001_9_009.fcs/Cells	84.8	42376
> >	JC_E103_NIF ROS_2_Specimen_001_9_009.fcs/Cells/Live	82.4	34919
> > >	JC_E103_NIF ROS_2_Specimen_001_9_009.fcs/Cells/Live/ROS+	19.5	6805
	JC_E103_NIF ROS_2_Specimen_001_10_010.fcs		50000
>	JC_E103_NIF ROS_2_Specimen_001_10_010.fcs/Cells	84	41982
> >	JC_E103_NIF ROS_2_Specimen_001_10_010.fcs/Cells/Live	76.9	32269
> > >	JC_E103_NIF ROS_2_Specimen_001_10_010.fcs/Cells/Live/ROS+	22.7	7330
	JC_E103_NIF ROS_2_Specimen_001_11_011.fcs		50000
>	JC_E103_NIF ROS_2_Specimen_001_11_011.fcs/Cells	80.8	40388
> >	JC_E103_NIF ROS_2_Specimen_001_11_011.fcs/Cells/Live	78.6	31745
> > >	JC_E103_NIF ROS_2_Specimen_001_11_011.fcs/Cells/Live/ROS+	41.8	13267

## Sheet: JC_103_NIF ROS_3
Depth	Name	Statistic	#Cells
	JC_E103_NIF ROS_3_Specimen_001_1_001.fcs		50000
>	JC_E103_NIF ROS_3_Specimen_001_1_001.fcs/Cells	95.5	47755
> >	JC_E103_NIF ROS_3_Specimen_001_1_001.fcs/Cells/Live	38.3	18281
> > >	JC_E103_NIF ROS_3_Specimen_001_1_001.fcs/Cells/Live/ROS+	0	0
	JC_E103_NIF ROS_3_Specimen_001_2_002.fcs		50000
>	JC_E103_NIF ROS_3_Specimen_001_2_002.fcs/Cells	96.9	48461
> >	JC_E103_NIF ROS_3_Specimen_001_2_002.fcs/Cells/Live	71.6	34707
> > >	JC_E103_NIF ROS_3_Specimen_001_2_002.fcs/Cells/Live/ROS+	0	0
	JC_E103_NIF ROS_3_Specimen_001_4_004.fcs		50000
>	JC_E103_NIF ROS_3_Specimen_001_4_004.fcs/Cells	72.2	36082
> >	JC_E103_NIF ROS_3_Specimen_001_4_004.fcs/Cells/Live	81	29240
> > >	JC_E103_NIF ROS_3_Specimen_001_4_004.fcs/Cells/Live/ROS+	2.17	635
	JC_E103_NIF ROS_3_Specimen_001_5_005.fcs		50000
>	JC_E103_NIF ROS_3_Specimen_001_5_005.fcs/Cells	89.6	44790
> >	JC_E103_NIF ROS_3_Specimen_001_5_005.fcs/Cells/Live	58.5	26180
> > >	JC_E103_NIF ROS_3_Specimen_001_5_005.fcs/Cells/Live/ROS+	7.19	1883
	JC_E103_NIF ROS_3_Specimen_001_6_006.fcs		50000
>	JC_E103_NIF ROS_3_Specimen_001_6_006.fcs/Cells	73.3	36633
> >	JC_E103_NIF ROS_3_Specimen_001_6_006.fcs/Cells/Live	83.9	30733
> > >	JC_E103_NIF ROS_3_Specimen_001_6_006.fcs/Cells/Live/ROS+	7.34	2255
	JC_E103_NIF ROS_3_Specimen_001_7_007.fcs		50000
>	JC_E103_NIF ROS_3_Specimen_001_7_007.fcs/Cells	73.3	36642
> >	JC_E103_NIF ROS_3_Specimen_001_7_007.fcs/Cells/Live	81.1	29713
> > >	JC_E103_NIF ROS_3_Specimen_001_7_007.fcs/Cells/Live/ROS+	16.8	5000
	JC_E103_NIF ROS_3_Specimen_001_8_008.fcs		50000
>	JC_E103_NIF ROS_3_Specimen_001_8_008.fcs/Cells	74.9	37469
> >	JC_E103_NIF ROS_3_Specimen_001_8_008.fcs/Cells/Live	82.6	30959
> > >	JC_E103_NIF ROS_3_Specimen_001_8_008.fcs/Cells/Live/ROS+	45.8	14171
	JC_E103_NIF ROS_3_Specimen_001_9_009.fcs		50000
>	JC_E103_NIF ROS_3_Specimen_001_9_009.fcs/Cells	57.5	28755
> >	JC_E103_NIF ROS_3_Specimen_001_9_009.fcs/Cells/Live	73.5	21133
> > >	JC_E103_NIF ROS_3_Specimen_001_9_009.fcs/Cells/Live/ROS+	19.3	4075
	JC_E103_NIF ROS_3_Specimen_001_10_010.fcs		50000
>	JC_E103_NIF ROS_3_Specimen_001_10_010.fcs/Cells	62.9	31439
> >	JC_E103_NIF ROS_3_Specimen_001_10_010.fcs/Cells/Live	75.4	23690
> > >	JC_E103_NIF ROS_3_Specimen_001_10_010.fcs/Cells/Live/ROS+	48.2	11411
	JC_E103_NIF ROS_3_Specimen_001_11_011.fcs		50000
>	JC_E103_NIF ROS_3_Specimen_001_11_011.fcs/Cells	79.4	39682
> >	JC_E103_NIF ROS_3_Specimen_001_11_011.fcs/Cells/Live	72.7	28835
> > >	JC_E103_NIF ROS_3_Specimen_001_11_011.fcs/Cells/Live/ROS+	93.3	26889

## Sheet: JC_E105_BENZ ROS
Depth	Name	Statistic	#Cells
	JC_E105_BENZ ROS_Specimen_001_1_001.fcs		50000
>	JC_E105_BENZ ROS_Specimen_001_1_001.fcs/Cells	83	41520
> >	JC_E105_BENZ ROS_Specimen_001_1_001.fcs/Cells/LIVE	73.2	30412
> > >	JC_E105_BENZ ROS_Specimen_001_1_001.fcs/Cells/LIVE/ROS+	0	0
	JC_E105_BENZ ROS_Specimen_001_2_002.fcs		50000
>	JC_E105_BENZ ROS_Specimen_001_2_002.fcs/Cells	92.4	46213
> >	JC_E105_BENZ ROS_Specimen_001_2_002.fcs/Cells/LIVE	62.8	29008
> > >	JC_E105_BENZ ROS_Specimen_001_2_002.fcs/Cells/LIVE/ROS+	0.00345	1
	JC_E105_BENZ ROS_Specimen_001_4_004.fcs		50000
>	JC_E105_BENZ ROS_Specimen_001_4_004.fcs/Cells	78.1	39058
> >	JC_E105_BENZ ROS_Specimen_001_4_004.fcs/Cells/LIVE	89	34777
> > >	JC_E105_BENZ ROS_Specimen_001_4_004.fcs/Cells/LIVE/ROS+	1.86	646
	JC_E105_BENZ ROS_Specimen_001_5_005.fcs		50000
>	JC_E105_BENZ ROS_Specimen_001_5_005.fcs/Cells	84.8	42421
> >	JC_E105_BENZ ROS_Specimen_001_5_005.fcs/Cells/LIVE	89.8	38082
> > >	JC_E105_BENZ ROS_Specimen_001_5_005.fcs/Cells/LIVE/ROS+	60.8	23139
	JC_E105_BENZ ROS_Specimen_001_8_008.fcs		50000
>	JC_E105_BENZ ROS_Specimen_001_8_008.fcs/Cells	74.5	37262
> >	JC_E105_BENZ ROS_Specimen_001_8_008.fcs/Cells/LIVE	74.3	27692
> > >	JC_E105_BENZ ROS_Specimen_001_8_008.fcs/Cells/LIVE/ROS+	31.7	8767
	JC_E105_BENZ ROS_Specimen_001_9_009.fcs		50000
>	JC_E105_BENZ ROS_Specimen_001_9_009.fcs/Cells	81	40505
> >	JC_E105_BENZ ROS_Specimen_001_9_009.fcs/Cells/LIVE	86	34854
> > >	JC_E105_BENZ ROS_Specimen_001_9_009.fcs/Cells/LIVE/ROS+	7.06	2462

## Sheet: JC_E105_BENZ ROS_2
Depth	Name	Statistic	#Cells
	JC_E105_BENZ ROS_2_Specimen_001_1_001.fcs		50000
>	JC_E105_BENZ ROS_2_Specimen_001_1_001.fcs/Cells	96.9	48462
> >	JC_E105_BENZ ROS_2_Specimen_001_1_001.fcs/Cells/LIVE	73.8	35775
> > >	JC_E105_BENZ ROS_2_Specimen_001_1_001.fcs/Cells/LIVE/ROS+	0	0
	JC_E105_BENZ ROS_2_Specimen_001_2_002.fcs		50000
>	JC_E105_BENZ ROS_2_Specimen_001_2_002.fcs/Cells	96.8	48376
> >	JC_E105_BENZ ROS_2_Specimen_001_2_002.fcs/Cells/LIVE	40.9	19767
> > >	JC_E105_BENZ ROS_2_Specimen_001_2_002.fcs/Cells/LIVE/ROS+	0	0
	JC_E105_BENZ ROS_2_Specimen_001_4_004.fcs		50000
>	JC_E105_BENZ ROS_2_Specimen_001_4_004.fcs/Cells	87.7	43837
> >	JC_E105_BENZ ROS_2_Specimen_001_4_004.fcs/Cells/LIVE	69.1	30311
> > >	JC_E105_BENZ ROS_2_Specimen_001_4_004.fcs/Cells/LIVE/ROS+	1.66	504
	JC_E105_BENZ ROS_2_Specimen_001_5_005.fcs		50000
>	JC_E105_BENZ ROS_2_Specimen_001_5_005.fcs/Cells	89	44477
> >	JC_E105_BENZ ROS_2_Specimen_001_5_005.fcs/Cells/LIVE	96.2	42792
> > >	JC_E105_BENZ ROS_2_Specimen_001_5_005.fcs/Cells/LIVE/ROS+	19.9	8524
	JC_E105_BENZ ROS_2_Specimen_001_6_006.fcs		50000
>	JC_E105_BENZ ROS_2_Specimen_001_6_006.fcs/Cells	72.1	36063
> >	JC_E105_BENZ ROS_2_Specimen_001_6_006.fcs/Cells/LIVE	83.2	30015
> > >	JC_E105_BENZ ROS_2_Specimen_001_6_006.fcs/Cells/LIVE/ROS+	11.6	3484
	JC_E105_BENZ ROS_2_Specimen_001_7_007.fcs		50000
>	JC_E105_BENZ ROS_2_Specimen_001_7_007.fcs/Cells	84.5	42240
> >	JC_E105_BENZ ROS_2_Specimen_001_7_007.fcs/Cells/LIVE	95	40108
> > >	JC_E105_BENZ ROS_2_Specimen_001_7_007.fcs/Cells/LIVE/ROS+	4.82	1935
	JC_E105_BENZ ROS_2_Specimen_001_8_008.fcs		50000
>	JC_E105_BENZ ROS_2_Specimen_001_8_008.fcs/Cells	70.6	35296
> >	JC_E105_BENZ ROS_2_Specimen_001_8_008.fcs/Cells/LIVE	85	29988
> > >	JC_E105_BENZ ROS_2_Specimen_001_8_008.fcs/Cells/LIVE/ROS+	15.7	4722
	JC_E105_BENZ ROS_2_Specimen_001_9_009.fcs		50000
>	JC_E105_BENZ ROS_2_Specimen_001_9_009.fcs/Cells	72.2	36120
> >	JC_E105_BENZ ROS_2_Specimen_001_9_009.fcs/Cells/LIVE	74	26741
> > >	JC_E105_BENZ ROS_2_Specimen_001_9_009.fcs/Cells/LIVE/ROS+	30.2	8078
	JC_E105_BENZ ROS_2_Specimen_001_10_010.fcs		50000
>	JC_E105_BENZ ROS_2_Specimen_001_10_010.fcs/Cells	77.1	38574
> >	JC_E105_BENZ ROS_2_Specimen_001_10_010.fcs/Cells/LIVE	77.1	29729
> > >	JC_E105_BENZ ROS_2_Specimen_001_10_010.fcs/Cells/LIVE/ROS+	3.77	1121

## Sheet: JC_E105_BENZ ROS_3
Depth	Name	Statistic	#Cells
	JC_E105_BENZ ROS_3_Specimen_001_1_001.fcs		50000
>	JC_E105_BENZ ROS_3_Specimen_001_1_001.fcs/Cells	95.1	47547
> >	JC_E105_BENZ ROS_3_Specimen_001_1_001.fcs/Cells/LIVE	71.2	33835
> > >	JC_E105_BENZ ROS_3_Specimen_001_1_001.fcs/Cells/LIVE/ROS+	0	0
	JC_E105_BENZ ROS_3_Specimen_001_2_002.fcs		50000
>	JC_E105_BENZ ROS_3_Specimen_001_2_002.fcs/Cells	93.2	46611
> >	JC_E105_BENZ ROS_3_Specimen_001_2_002.fcs/Cells/LIVE	70.1	32656
> > >	JC_E105_BENZ ROS_3_Specimen_001_2_002.fcs/Cells/LIVE/ROS+	0.015	5
	JC_E105_BENZ ROS_3_Specimen_001_4_004.fcs		50000
>	JC_E105_BENZ ROS_3_Specimen_001_4_004.fcs/Cells	86	43016
> >	JC_E105_BENZ ROS_3_Specimen_001_4_004.fcs/Cells/LIVE	96.8	41637
> > >	JC_E105_BENZ ROS_3_Specimen_001_4_004.fcs/Cells/LIVE/ROS+	1.63	677
	JC_E105_BENZ ROS_3_Specimen_001_5_005.fcs		50000
>	JC_E105_BENZ ROS_3_Specimen_001_5_005.fcs/Cells	89.9	44933
> >	JC_E105_BENZ ROS_3_Specimen_001_5_005.fcs/Cells/LIVE	97.4	43748
> > >	JC_E105_BENZ ROS_3_Specimen_001_5_005.fcs/Cells/LIVE/ROS+	34	14870
	JC_E105_BENZ ROS_3_Specimen_001_6_006.fcs		50000
>	JC_E105_BENZ ROS_3_Specimen_001_6_006.fcs/Cells	74.2	37097
> >	JC_E105_BENZ ROS_3_Specimen_001_6_006.fcs/Cells/LIVE	88.2	32714
> > >	JC_E105_BENZ ROS_3_Specimen_001_6_006.fcs/Cells/LIVE/ROS+	8.15	2666
	JC_E105_BENZ ROS_3_Specimen_001_7_007.fcs		50000
>	JC_E105_BENZ ROS_3_Specimen_001_7_007.fcs/Cells	90.1	45057
> >	JC_E105_BENZ ROS_3_Specimen_001_7_007.fcs/Cells/LIVE	97.3	43837
> > >	JC_E105_BENZ ROS_3_Specimen_001_7_007.fcs/Cells/LIVE/ROS+	2.04	896
	JC_E105_BENZ ROS_3_Specimen_001_8_008.fcs		50000
>	JC_E105_BENZ ROS_3_Specimen_001_8_008.fcs/Cells	84.4	42187
> >	JC_E105_BENZ ROS_3_Specimen_001_8_008.fcs/Cells/LIVE	96.2	40577
> > >	JC_E105_BENZ ROS_3_Specimen_001_8_008.fcs/Cells/LIVE/ROS+	6.03	2447
	JC_E105_BENZ ROS_3_Specimen_001_9_009.fcs		50000
>	JC_E105_BENZ ROS_3_Specimen_001_9_009.fcs/Cells	85.2	42600
> >	JC_E105_BENZ ROS_3_Specimen_001_9_009.fcs/Cells/LIVE	90.8	38676
> > >	JC_E105_BENZ ROS_3_Specimen_001_9_009.fcs/Cells/LIVE/ROS+	12.1	4682
	JC_E105_BENZ ROS_3_Specimen_001_10_010.fcs		50000
>	JC_E105_BENZ ROS_3_Specimen_001_10_010.fcs/Cells	85.1	42565
> >	JC_E105_BENZ ROS_3_Specimen_001_10_010.fcs/Cells/LIVE	90.6	38550
> > >	JC_E105_BENZ ROS_3_Specimen_001_10_010.fcs/Cells/LIVE/ROS+	8.93	3444

## Sheet: JC_E106_ ROS_2
Depth	Name	Statistic	#Cells
	JC_E106_ROS_2_Specimen_001_1_001.fcs		50000
>	JC_E106_ROS_2_Specimen_001_1_001.fcs/Cells	88.8	44406
> >	JC_E106_ROS_2_Specimen_001_1_001.fcs/Cells/Live	39.7	17641
> > >	JC_E106_ROS_2_Specimen_001_1_001.fcs/Cells/Live/ROS+	0.085	15
	JC_E106_ROS_2_Specimen_001_2_002.fcs		50000
>	JC_E106_ROS_2_Specimen_001_2_002.fcs/Cells	89.7	44853
> >	JC_E106_ROS_2_Specimen_001_2_002.fcs/Cells/Live	62.4	28005
> > >	JC_E106_ROS_2_Specimen_001_2_002.fcs/Cells/Live/ROS+	0	0
	JC_E106_ROS_2_Specimen_001_4_004.fcs		50000
>	JC_E106_ROS_2_Specimen_001_4_004.fcs/Cells	91.1	45527
> >	JC_E106_ROS_2_Specimen_001_4_004.fcs/Cells/Live	87.9	39999
> > >	JC_E106_ROS_2_Specimen_001_4_004.fcs/Cells/Live/ROS+	1.47	587
	JC_E106_ROS_2_Specimen_001_5_005.fcs		50000
>	JC_E106_ROS_2_Specimen_001_5_005.fcs/Cells	91.2	45600
> >	JC_E106_ROS_2_Specimen_001_5_005.fcs/Cells/Live	56.8	25923
> > >	JC_E106_ROS_2_Specimen_001_5_005.fcs/Cells/Live/ROS+	65.2	16911
	JC_E106_ROS_2_Specimen_001_6_006.fcs		50000
>	JC_E106_ROS_2_Specimen_001_6_006.fcs/Cells	81.8	40878
> >	JC_E106_ROS_2_Specimen_001_6_006.fcs/Cells/Live	62.9	25700
> > >	JC_E106_ROS_2_Specimen_001_6_006.fcs/Cells/Live/ROS+	38.5	9899
	JC_E106_ROS_2_Specimen_001_7_007.fcs		50000
>	JC_E106_ROS_2_Specimen_001_7_007.fcs/Cells	76.8	38418
> >	JC_E106_ROS_2_Specimen_001_7_007.fcs/Cells/Live	53.3	20463
> > >	JC_E106_ROS_2_Specimen_001_7_007.fcs/Cells/Live/ROS+	43.8	8965
	JC_E106_ROS_2_Specimen_001_8_008.fcs		50000
>	JC_E106_ROS_2_Specimen_001_8_008.fcs/Cells	74	37006
> >	JC_E106_ROS_2_Specimen_001_8_008.fcs/Cells/Live	51	18856
> > >	JC_E106_ROS_2_Specimen_001_8_008.fcs/Cells/Live/ROS+	51.9	9784
	JC_E106_ROS_2_Specimen_001_9_009.fcs		50000
>	JC_E106_ROS_2_Specimen_001_9_009.fcs/Cells	87.8	43921
> >	JC_E106_ROS_2_Specimen_001_9_009.fcs/Cells/Live	69.6	30590
> > >	JC_E106_ROS_2_Specimen_001_9_009.fcs/Cells/Live/ROS+	3.08	942
	JC_E106_ROS_2_Specimen_001_10_010.fcs		50000
>	JC_E106_ROS_2_Specimen_001_10_010.fcs/Cells	89.8	44888
> >	JC_E106_ROS_2_Specimen_001_10_010.fcs/Cells/Live	91.1	40882
> > >	JC_E106_ROS_2_Specimen_001_10_010.fcs/Cells/Live/ROS+	7.47	3055
	JC_E106_ROS_2_Specimen_001_11_011.fcs		49999
>	JC_E106_ROS_2_Specimen_001_11_011.fcs/Cells	89.1	44541
> >	JC_E106_ROS_2_Specimen_001_11_011.fcs/Cells/Live	74.7	33288
> > >	JC_E106_ROS_2_Specimen_001_11_011.fcs/Cells/Live/ROS+	22.5	7482
	JC_E106_ROS_2_Specimen_001_12_012.fcs		50000
>	JC_E106_ROS_2_Specimen_001_12_012.fcs/Cells	89	44515
> >	JC_E106_ROS_2_Specimen_001_12_012.fcs/Cells/Live	71.5	31817
> > >	JC_E106_ROS_2_Specimen_001_12_012.fcs/Cells/Live/ROS+	8.7	2768
	JC_E106_ROS_2_Specimen_001_13_013.fcs		50000
>	JC_E106_ROS_2_Specimen_001_13_013.fcs/Cells	81.3	40659
> >	JC_E106_ROS_2_Specimen_001_13_013.fcs/Cells/Live	65.7	26694
> > >	JC_E106_ROS_2_Specimen_001_13_013.fcs/Cells/Live/ROS+	6.68	1782
