# Supplementary material for: Fexinidazole results in specific effects on DNA synthesis and DNA damage in the African trypanosome
Source: PLoS Negl Trop Dis. 2025 Oct 24;19(10):e0013647. doi: 10.1371/journal.pntd.0013647 (PMC12574827; doi:10.1371/journal.pntd.0013647)
Supplement: S5 Data — (XLSX) [file pntd.0013647.s006.xlsx]

## Sheet: FIG 6_Data Summary
FIG 6- DNA Damage by gH2A_Phos
						EXP NUMBER USED IN EACH BIOREPLICATE						Pval: Unpaird T-test, two-tailed
	REP1	REP2	REP3	REP4		REP1 E#	REP2 E#	REP3 E#	REP4 E#
SAMPLE												Stats vs. UT
UT	4.67	2.86	5.62	2.16	3.22	E201	E203	E205	E204	E209		Symbol	Pval
BLE - 3hr	87.2	67.7	86.3	75.4	78.3	E201	E203	E205	E204			****	<0.0001
NIF15 - 3 hr	3.09	2.67	2.43	3.63		E201	E201	E203	E205			ns
NIF15 - 6 hr	2.92	3.31	2.16	4.66		E201	E201	E203	E206			ns
NIF 15 - 12 hr	6.03	6.39	4.65			E207	E207	E209				*	0.0237
BENZ 180 - 3 hr	3.29	2.02	2.12	9.27		E201	E201	E203	E205			ns
BENZ 180 - 6 hr	3.95	4.23	3.75	4.79		E201	E201	E203	E206			ns
BENZ 180 - 12 hr	8.94	10.4	7.36			E207	E207	E209				**	0.002
FEX50 - 3 hr	8.62	7.8	10.1	18.7		E201	E201	E203	E205			*	0.0199
FEX50 - 6 hr	20.7	26.1	40.5	20.8		E201	E201	E203	E206			**	0.0023
FEX50 - 12 hr	35.8	28.3	28.5			E207	E207	E209				****	<0.0001
								Stats vs. FEX
	REP1	REP2	REP3	REP4		AVG	STDEV	Symbol	Pval
SAMPLE
UT	4.67	2.86	5.62	2.16		3.8275	1.59577
BLE - 3hr	87.2	67.7	86.3	75.4		79.15	9.32899
NIF15 - 3 hr	3.09	2.67	2.43	3.63		2.955	0.526213	*	0.0162
NIF15 - 6 hr	2.92	3.31	2.16	4.66		3.2625	1.04691	**	0.023
NIF 15 - 12 hr	6.03	6.39	4.65			5.69	0.918477	***	0.0006
BENZ 180 - 3 hr	3.29	2.02	2.12	9.27		4.175	3.44525	ns	0.0577
BENZ 180 - 6 hr	3.95	4.23	3.75	4.79		4.18	0.451811	**	0.027
BENZ 180 - 12 hr	8.94	10.4	7.36			8.9	1.52039	**	0.001
FEX50 - 3 hr	8.62	7.8	10.1	18.7		11.305	5.02103
FEX50 - 6 hr	20.7	26.1	40.5	20.8		27.025	9.33073
FEX50 - 12 hr	35.8	28.3	28.5			30.8667	4.27356
								*Pval from Prism

## Sheet: E201_KB_3_6 hr counts
Depth	Name	Statistic	#Cells
	KB_gH2A_3_6_Timepoints_1_Specimen_001_1-UT_NO_001.fcs		30339
>	KB_gH2A_3_6_Timepoints_1_Specimen_001_1-UT_NO_001.fcs/Cells	97.7	29648
> >	KB_gH2A_3_6_Timepoints_1_Specimen_001_1-UT_NO_001.fcs/Cells/Singlets	1.13	335
> > >	KB_gH2A_3_6_Timepoints_1_Specimen_001_1-UT_NO_001.fcs/Cells/Singlets/gH2A-Damage	0	0
> > >	KB_gH2A_3_6_Timepoints_1_Specimen_001_1-UT_NO_001.fcs/Cells/Singlets/gH2A-Damage-DAPI	0	0
	KB_gH2A_3_6_Timepoints_1_Specimen_001_2-UT_ DAPI_002.fcs		30380
>	KB_gH2A_3_6_Timepoints_1_Specimen_001_2-UT_ DAPI_002.fcs/Cells	97.8	29710
> >	KB_gH2A_3_6_Timepoints_1_Specimen_001_2-UT_ DAPI_002.fcs/Cells/Singlets	89.2	26501
> > >	KB_gH2A_3_6_Timepoints_1_Specimen_001_2-UT_ DAPI_002.fcs/Cells/Singlets/gH2A-Damage	0	0
> > >	KB_gH2A_3_6_Timepoints_1_Specimen_001_2-UT_ DAPI_002.fcs/Cells/Singlets/gH2A-Damage-DAPI	0	0
	KB_gH2A_3_6_Timepoints_1_Specimen_001_3-UT_gH2A-488_003.fcs		31472
>	KB_gH2A_3_6_Timepoints_1_Specimen_001_3-UT_gH2A-488_003.fcs/Cells	94.8	29842
> >	KB_gH2A_3_6_Timepoints_1_Specimen_001_3-UT_gH2A-488_003.fcs/Cells/Singlets	15.6	4662
> > >	KB_gH2A_3_6_Timepoints_1_Specimen_001_3-UT_gH2A-488_003.fcs/Cells/Singlets/gH2A-Damage	89.2	4159
> > >	KB_gH2A_3_6_Timepoints_1_Specimen_001_3-UT_gH2A-488_003.fcs/Cells/Singlets/gH2A-Damage-DAPI	83	3868
	KB_gH2A_3_6_Timepoints_1_Specimen_001_4-UT_gH2A_DAPI_004.fcs		30628
>	KB_gH2A_3_6_Timepoints_1_Specimen_001_4-UT_gH2A_DAPI_004.fcs/Cells	96.7	29609
> >	KB_gH2A_3_6_Timepoints_1_Specimen_001_4-UT_gH2A_DAPI_004.fcs/Cells/Singlets	87.6	25946
> > >	KB_gH2A_3_6_Timepoints_1_Specimen_001_4-UT_gH2A_DAPI_004.fcs/Cells/Singlets/gH2A-Damage	7.63	1979
> > >	KB_gH2A_3_6_Timepoints_1_Specimen_001_4-UT_gH2A_DAPI_004.fcs/Cells/Singlets/gH2A-Damage-DAPI	4.67	1211
	KB_gH2A_3_6_Timepoints_1_Specimen_001_5-BLE_gH2A_DAPI_3 hr_005.fcs		30416
>	KB_gH2A_3_6_Timepoints_1_Specimen_001_5-BLE_gH2A_DAPI_3 hr_005.fcs/Cells	98.4	29933
> >	KB_gH2A_3_6_Timepoints_1_Specimen_001_5-BLE_gH2A_DAPI_3 hr_005.fcs/Cells/Singlets	91.7	27462
> > >	KB_gH2A_3_6_Timepoints_1_Specimen_001_5-BLE_gH2A_DAPI_3 hr_005.fcs/Cells/Singlets/gH2A-Damage	89.2	24488
> > >	KB_gH2A_3_6_Timepoints_1_Specimen_001_5-BLE_gH2A_DAPI_3 hr_005.fcs/Cells/Singlets/gH2A-Damage-DAPI	87.2	23948
	KB_gH2A_3_6_Timepoints_1_Specimen_001_6-NIF_3hr_1_006.fcs		30321
>	KB_gH2A_3_6_Timepoints_1_Specimen_001_6-NIF_3hr_1_006.fcs/Cells	98.9	29996
> >	KB_gH2A_3_6_Timepoints_1_Specimen_001_6-NIF_3hr_1_006.fcs/Cells/Singlets	94	28184
> > >	KB_gH2A_3_6_Timepoints_1_Specimen_001_6-NIF_3hr_1_006.fcs/Cells/Singlets/gH2A-Damage	4.17	1176
> > >	KB_gH2A_3_6_Timepoints_1_Specimen_001_6-NIF_3hr_1_006.fcs/Cells/Singlets/gH2A-Damage-DAPI	3.09	872
	KB_gH2A_3_6_Timepoints_1_Specimen_001_7-NIF_3hr_2_007.fcs		30157
>	KB_gH2A_3_6_Timepoints_1_Specimen_001_7-NIF_3hr_2_007.fcs/Cells	99	29853
> >	KB_gH2A_3_6_Timepoints_1_Specimen_001_7-NIF_3hr_2_007.fcs/Cells/Singlets	90.6	27042
> > >	KB_gH2A_3_6_Timepoints_1_Specimen_001_7-NIF_3hr_2_007.fcs/Cells/Singlets/gH2A-Damage	3.99	1078
> > >	KB_gH2A_3_6_Timepoints_1_Specimen_001_7-NIF_3hr_2_007.fcs/Cells/Singlets/gH2A-Damage-DAPI	2.67	721
	KB_gH2A_3_6_Timepoints_1_Specimen_001_8-BENZ_3hr_1_008.fcs		30258
>	KB_gH2A_3_6_Timepoints_1_Specimen_001_8-BENZ_3hr_1_008.fcs/Cells	98.7	29870
> >	KB_gH2A_3_6_Timepoints_1_Specimen_001_8-BENZ_3hr_1_008.fcs/Cells/Singlets	92	27467
> > >	KB_gH2A_3_6_Timepoints_1_Specimen_001_8-BENZ_3hr_1_008.fcs/Cells/Singlets/gH2A-Damage	4.97	1366
> > >	KB_gH2A_3_6_Timepoints_1_Specimen_001_8-BENZ_3hr_1_008.fcs/Cells/Singlets/gH2A-Damage-DAPI	3.29	905
	KB_gH2A_3_6_Timepoints_1_Specimen_001_9-BENZ_3hr_2_009.fcs		30296
>	KB_gH2A_3_6_Timepoints_1_Specimen_001_9-BENZ_3hr_2_009.fcs/Cells	97.6	29578
> >	KB_gH2A_3_6_Timepoints_1_Specimen_001_9-BENZ_3hr_2_009.fcs/Cells/Singlets	93.6	27672
> > >	KB_gH2A_3_6_Timepoints_1_Specimen_001_9-BENZ_3hr_2_009.fcs/Cells/Singlets/gH2A-Damage	3.13	866
> > >	KB_gH2A_3_6_Timepoints_1_Specimen_001_9-BENZ_3hr_2_009.fcs/Cells/Singlets/gH2A-Damage-DAPI	2.02	560
	KB_gH2A_3_6_Timepoints_1_Specimen_001_10-FEX_3hr_1_010.fcs		30268
>	KB_gH2A_3_6_Timepoints_1_Specimen_001_10-FEX_3hr_1_010.fcs/Cells	97.5	29497
> >	KB_gH2A_3_6_Timepoints_1_Specimen_001_10-FEX_3hr_1_010.fcs/Cells/Singlets	91.6	27026
> > >	KB_gH2A_3_6_Timepoints_1_Specimen_001_10-FEX_3hr_1_010.fcs/Cells/Singlets/gH2A-Damage	13	3519
> > >	KB_gH2A_3_6_Timepoints_1_Specimen_001_10-FEX_3hr_1_010.fcs/Cells/Singlets/gH2A-Damage-DAPI	8.62	2329
	KB_gH2A_3_6_Timepoints_1_Specimen_001_11-FEX_3hr_2_011.fcs		30314
>	KB_gH2A_3_6_Timepoints_1_Specimen_001_11-FEX_3hr_2_011.fcs/Cells	98	29712
> >	KB_gH2A_3_6_Timepoints_1_Specimen_001_11-FEX_3hr_2_011.fcs/Cells/Singlets	92.6	27499
> > >	KB_gH2A_3_6_Timepoints_1_Specimen_001_11-FEX_3hr_2_011.fcs/Cells/Singlets/gH2A-Damage	12	3293
> > >	KB_gH2A_3_6_Timepoints_1_Specimen_001_11-FEX_3hr_2_011.fcs/Cells/Singlets/gH2A-Damage-DAPI	7.8	2146
	KB_gH2A_3_6_Timepoints_1_Specimen_001_12-NIF_6hr_1_012.fcs		30174
>	KB_gH2A_3_6_Timepoints_1_Specimen_001_12-NIF_6hr_1_012.fcs/Cells	99	29861
> >	KB_gH2A_3_6_Timepoints_1_Specimen_001_12-NIF_6hr_1_012.fcs/Cells/Singlets	93.1	27788
> > >	KB_gH2A_3_6_Timepoints_1_Specimen_001_12-NIF_6hr_1_012.fcs/Cells/Singlets/gH2A-Damage	4.35	1210
> > >	KB_gH2A_3_6_Timepoints_1_Specimen_001_12-NIF_6hr_1_012.fcs/Cells/Singlets/gH2A-Damage-DAPI	2.92	811
	KB_gH2A_3_6_Timepoints_1_Specimen_001_13-NIF_6hr_2_013.fcs		30135
>	KB_gH2A_3_6_Timepoints_1_Specimen_001_13-NIF_6hr_2_013.fcs/Cells	99	29819
> >	KB_gH2A_3_6_Timepoints_1_Specimen_001_13-NIF_6hr_2_013.fcs/Cells/Singlets	91.5	27287
> > >	KB_gH2A_3_6_Timepoints_1_Specimen_001_13-NIF_6hr_2_013.fcs/Cells/Singlets/gH2A-Damage	4.81	1312
> > >	KB_gH2A_3_6_Timepoints_1_Specimen_001_13-NIF_6hr_2_013.fcs/Cells/Singlets/gH2A-Damage-DAPI	3.31	902
	KB_gH2A_3_6_Timepoints_1_Specimen_001_14-BENZ_6hr_1_014.fcs		30174
>	KB_gH2A_3_6_Timepoints_1_Specimen_001_14-BENZ_6hr_1_014.fcs/Cells	98.4	29684
> >	KB_gH2A_3_6_Timepoints_1_Specimen_001_14-BENZ_6hr_1_014.fcs/Cells/Singlets	92.6	27481
> > >	KB_gH2A_3_6_Timepoints_1_Specimen_001_14-BENZ_6hr_1_014.fcs/Cells/Singlets/gH2A-Damage	6.02	1653
> > >	KB_gH2A_3_6_Timepoints_1_Specimen_001_14-BENZ_6hr_1_014.fcs/Cells/Singlets/gH2A-Damage-DAPI	3.95	1085
	KB_gH2A_3_6_Timepoints_1_Specimen_001_15-BENZ_6hr_2_015.fcs		30246
>	KB_gH2A_3_6_Timepoints_1_Specimen_001_15-BENZ_6hr_2_015.fcs/Cells	98.5	29779
> >	KB_gH2A_3_6_Timepoints_1_Specimen_001_15-BENZ_6hr_2_015.fcs/Cells/Singlets	94	28004
> > >	KB_gH2A_3_6_Timepoints_1_Specimen_001_15-BENZ_6hr_2_015.fcs/Cells/Singlets/gH2A-Damage	27.7	7748
> > >	KB_gH2A_3_6_Timepoints_1_Specimen_001_15-BENZ_6hr_2_015.fcs/Cells/Singlets/gH2A-Damage-DAPI	20.7	5797
	KB_gH2A_3_6_Timepoints_1_Specimen_001_16-FEX_6hr_1_016.fcs		30259
>	KB_gH2A_3_6_Timepoints_1_Specimen_001_16-FEX_6hr_1_016.fcs/Cells	98.3	29752
> >	KB_gH2A_3_6_Timepoints_1_Specimen_001_16-FEX_6hr_1_016.fcs/Cells/Singlets	91.7	27281
> > >	KB_gH2A_3_6_Timepoints_1_Specimen_001_16-FEX_6hr_1_016.fcs/Cells/Singlets/gH2A-Damage	6.66	1817
> > >	KB_gH2A_3_6_Timepoints_1_Specimen_001_16-FEX_6hr_1_016.fcs/Cells/Singlets/gH2A-Damage-DAPI	4.23	1154
	KB_gH2A_3_6_Timepoints_1_Specimen_001_17-FEX_6hr_2_017.fcs		30232
>	KB_gH2A_3_6_Timepoints_1_Specimen_001_17-FEX_6hr_2_017.fcs/Cells	98.7	29848
> >	KB_gH2A_3_6_Timepoints_1_Specimen_001_17-FEX_6hr_2_017.fcs/Cells/Singlets	93.2	27820
> > >	KB_gH2A_3_6_Timepoints_1_Specimen_001_17-FEX_6hr_2_017.fcs/Cells/Singlets/gH2A-Damage	33.1	9202
> > >	KB_gH2A_3_6_Timepoints_1_Specimen_001_17-FEX_6hr_2_017.fcs/Cells/Singlets/gH2A-Damage-DAPI	26.1	7270

## Sheet: E203__KB_3&6hr
Depth	Name	Statistic	#Cells
	KB_gH2A_3_6_Timepoints_2_Specimen_001_1-UT_NO_001.fcs		30988
>	KB_gH2A_3_6_Timepoints_2_Specimen_001_1-UT_NO_001.fcs/Cells	95.9	29710
> >	KB_gH2A_3_6_Timepoints_2_Specimen_001_1-UT_NO_001.fcs/Cells/Singlets	2.43	722
> > >	KB_gH2A_3_6_Timepoints_2_Specimen_001_1-UT_NO_001.fcs/Cells/Singlets/gH2A-Damage	2.08	15
> > >	KB_gH2A_3_6_Timepoints_2_Specimen_001_1-UT_NO_001.fcs/Cells/Singlets/gH2A-Damage_DAPI	1.94	14
	KB_gH2A_3_6_Timepoints_2_Specimen_001_2-UT_ DAPI_002.fcs		30293
>	KB_gH2A_3_6_Timepoints_2_Specimen_001_2-UT_ DAPI_002.fcs/Cells	99	30001
> >	KB_gH2A_3_6_Timepoints_2_Specimen_001_2-UT_ DAPI_002.fcs/Cells/Singlets	90.6	27170
> > >	KB_gH2A_3_6_Timepoints_2_Specimen_001_2-UT_ DAPI_002.fcs/Cells/Singlets/gH2A-Damage	0.011	3
> > >	KB_gH2A_3_6_Timepoints_2_Specimen_001_2-UT_ DAPI_002.fcs/Cells/Singlets/gH2A-Damage_DAPI	0.011	3
	KB_gH2A_3_6_Timepoints_2_Specimen_001_3-UT_gH2A-488_003.fcs		30341
>	KB_gH2A_3_6_Timepoints_2_Specimen_001_3-UT_gH2A-488_003.fcs/Cells	98.9	30003
> >	KB_gH2A_3_6_Timepoints_2_Specimen_001_3-UT_gH2A-488_003.fcs/Cells/Singlets	16.3	4902
> > >	KB_gH2A_3_6_Timepoints_2_Specimen_001_3-UT_gH2A-488_003.fcs/Cells/Singlets/gH2A-Damage	10.4	512
> > >	KB_gH2A_3_6_Timepoints_2_Specimen_001_3-UT_gH2A-488_003.fcs/Cells/Singlets/gH2A-Damage_DAPI	6.41	314
	KB_gH2A_3_6_Timepoints_2_Specimen_001_4-UT_gH2A_DAPI_004.fcs		30371
>	KB_gH2A_3_6_Timepoints_2_Specimen_001_4-UT_gH2A_DAPI_004.fcs/Cells	98.9	30049
> >	KB_gH2A_3_6_Timepoints_2_Specimen_001_4-UT_gH2A_DAPI_004.fcs/Cells/Singlets	92.2	27720
> > >	KB_gH2A_3_6_Timepoints_2_Specimen_001_4-UT_gH2A_DAPI_004.fcs/Cells/Singlets/gH2A-Damage	7.6	2106
> > >	KB_gH2A_3_6_Timepoints_2_Specimen_001_4-UT_gH2A_DAPI_004.fcs/Cells/Singlets/gH2A-Damage_DAPI	2.86	794
	KB_gH2A_3_6_Timepoints_2_Specimen_001_5-BLE_gH2A_DAPI_3 hr_005.fcs		30258
>	KB_gH2A_3_6_Timepoints_2_Specimen_001_5-BLE_gH2A_DAPI_3 hr_005.fcs/Cells	99.3	30052
> >	KB_gH2A_3_6_Timepoints_2_Specimen_001_5-BLE_gH2A_DAPI_3 hr_005.fcs/Cells/Singlets	92.7	27861
> > >	KB_gH2A_3_6_Timepoints_2_Specimen_001_5-BLE_gH2A_DAPI_3 hr_005.fcs/Cells/Singlets/gH2A-Damage	74.2	20686
> > >	KB_gH2A_3_6_Timepoints_2_Specimen_001_5-BLE_gH2A_DAPI_3 hr_005.fcs/Cells/Singlets/gH2A-Damage_DAPI	67.7	18870
	KB_gH2A_3_6_Timepoints_2_Specimen_001_6-NIF_3hr_3_006.fcs		30249
>	KB_gH2A_3_6_Timepoints_2_Specimen_001_6-NIF_3hr_3_006.fcs/Cells	99.2	30006
> >	KB_gH2A_3_6_Timepoints_2_Specimen_001_6-NIF_3hr_3_006.fcs/Cells/Singlets	95.6	28680
> > >	KB_gH2A_3_6_Timepoints_2_Specimen_001_6-NIF_3hr_3_006.fcs/Cells/Singlets/gH2A-Damage	5.65	1619
> > >	KB_gH2A_3_6_Timepoints_2_Specimen_001_6-NIF_3hr_3_006.fcs/Cells/Singlets/gH2A-Damage_DAPI	2.43	697
	KB_gH2A_3_6_Timepoints_2_Specimen_001_7-BENZ_3hr_3_007.fcs		30164
>	KB_gH2A_3_6_Timepoints_2_Specimen_001_7-BENZ_3hr_3_007.fcs/Cells	99.4	29978
> >	KB_gH2A_3_6_Timepoints_2_Specimen_001_7-BENZ_3hr_3_007.fcs/Cells/Singlets	95.2	28527
> > >	KB_gH2A_3_6_Timepoints_2_Specimen_001_7-BENZ_3hr_3_007.fcs/Cells/Singlets/gH2A-Damage	5.04	1438
> > >	KB_gH2A_3_6_Timepoints_2_Specimen_001_7-BENZ_3hr_3_007.fcs/Cells/Singlets/gH2A-Damage_DAPI	2.12	604
	KB_gH2A_3_6_Timepoints_2_Specimen_001_8-FEX_3hr_3_008.fcs		30115
>	KB_gH2A_3_6_Timepoints_2_Specimen_001_8-FEX_3hr_3_008.fcs/Cells	99.5	29965
> >	KB_gH2A_3_6_Timepoints_2_Specimen_001_8-FEX_3hr_3_008.fcs/Cells/Singlets	93.5	28026
> > >	KB_gH2A_3_6_Timepoints_2_Specimen_001_8-FEX_3hr_3_008.fcs/Cells/Singlets/gH2A-Damage	21.9	6140
> > >	KB_gH2A_3_6_Timepoints_2_Specimen_001_8-FEX_3hr_3_008.fcs/Cells/Singlets/gH2A-Damage_DAPI	10.1	2835
	KB_gH2A_3_6_Timepoints_2_Specimen_001_9-NIF_6hr_3_009.fcs		30117
>	KB_gH2A_3_6_Timepoints_2_Specimen_001_9-NIF_6hr_3_009.fcs/Cells	99.6	30005
> >	KB_gH2A_3_6_Timepoints_2_Specimen_001_9-NIF_6hr_3_009.fcs/Cells/Singlets	95.1	28531
> > >	KB_gH2A_3_6_Timepoints_2_Specimen_001_9-NIF_6hr_3_009.fcs/Cells/Singlets/gH2A-Damage	4.47	1275
> > >	KB_gH2A_3_6_Timepoints_2_Specimen_001_9-NIF_6hr_3_009.fcs/Cells/Singlets/gH2A-Damage_DAPI	2.16	616
	KB_gH2A_3_6_Timepoints_2_Specimen_001_10-BENZ_6hr_3_010.fcs		30231
>	KB_gH2A_3_6_Timepoints_2_Specimen_001_10-BENZ_6hr_3_010.fcs/Cells	99.3	30013
> >	KB_gH2A_3_6_Timepoints_2_Specimen_001_10-BENZ_6hr_3_010.fcs/Cells/Singlets	94.2	28283
> > >	KB_gH2A_3_6_Timepoints_2_Specimen_001_10-BENZ_6hr_3_010.fcs/Cells/Singlets/gH2A-Damage	11.1	3131
> > >	KB_gH2A_3_6_Timepoints_2_Specimen_001_10-BENZ_6hr_3_010.fcs/Cells/Singlets/gH2A-Damage_DAPI	3.75	1062
	KB_gH2A_3_6_Timepoints_2_Specimen_001_11-FEX_6hr_3_011.fcs		30215
>	KB_gH2A_3_6_Timepoints_2_Specimen_001_11-FEX_6hr_3_011.fcs/Cells	99.3	30001
> >	KB_gH2A_3_6_Timepoints_2_Specimen_001_11-FEX_6hr_3_011.fcs/Cells/Singlets	93.8	28140
> > >	KB_gH2A_3_6_Timepoints_2_Specimen_001_11-FEX_6hr_3_011.fcs/Cells/Singlets/gH2A-Damage	53.7	15116
> > >	KB_gH2A_3_6_Timepoints_2_Specimen_001_11-FEX_6hr_3_011.fcs/Cells/Singlets/gH2A-Damage_DAPI	40.5	11395

## Sheet: E204_KB
Depth	Name	Statistic	#Cells
	KB_gH2A_PI_DAPI_Test_Specimen_001_1-UT_NO_001.fcs		84149
>	KB_gH2A_PI_DAPI_Test_Specimen_001_1-UT_NO_001.fcs/Cells	35.7	30049
> >	KB_gH2A_PI_DAPI_Test_Specimen_001_1-UT_NO_001.fcs/Cells/Singlets-DAPI	1.93	579
	KB_gH2A_PI_DAPI_Test_Specimen_001_2-UT_ DAPI_002.fcs		231819
>	KB_gH2A_PI_DAPI_Test_Specimen_001_2-UT_ DAPI_002.fcs/Cells	12.8	29706
> >	KB_gH2A_PI_DAPI_Test_Specimen_001_2-UT_ DAPI_002.fcs/Cells/Singlets-DAPI	90.2	26782
	KB_gH2A_PI_DAPI_Test_Specimen_001_3-UT_ PI_gH2A_30m_37C_003.fcs		184754
>	KB_gH2A_PI_DAPI_Test_Specimen_001_3-UT_ PI_gH2A_30m_37C_003.fcs/Cells	16.3	30092
> >	KB_gH2A_PI_DAPI_Test_Specimen_001_3-UT_ PI_gH2A_30m_37C_003.fcs/Cells/Singlets-PI	91.6	27565
	KB_gH2A_PI_DAPI_Test_Specimen_001_4-UT_gH2A-488_004.fcs		113722
>	KB_gH2A_PI_DAPI_Test_Specimen_001_4-UT_gH2A-488_004.fcs/Cells	26.4	30070
> >	KB_gH2A_PI_DAPI_Test_Specimen_001_4-UT_gH2A-488_004.fcs/Cells/Singlets-DAPI	96.8	29093
	KB_gH2A_PI_DAPI_Test_Specimen_001_5-UT_gH2A_DAPI_005.fcs		118597
>	KB_gH2A_PI_DAPI_Test_Specimen_001_5-UT_gH2A_DAPI_005.fcs/Cells	25.4	30161
> >	KB_gH2A_PI_DAPI_Test_Specimen_001_5-UT_gH2A_DAPI_005.fcs/Cells/Singlets-DAPI	95.4	28788
	KB_gH2A_PI_DAPI_Test_Specimen_001_6-UT_gH2A_PI_30m_RT_006.fcs		303480
>	KB_gH2A_PI_DAPI_Test_Specimen_001_6-UT_gH2A_PI_30m_RT_006.fcs/Cells	10.1	30501
> >	KB_gH2A_PI_DAPI_Test_Specimen_001_6-UT_gH2A_PI_30m_RT_006.fcs/Cells/Singlets-PI	85.7	26148
	KB_gH2A_PI_DAPI_Test_Specimen_001_7-BLE_gH2A_DAPI_007.fcs		355176
>	KB_gH2A_PI_DAPI_Test_Specimen_001_7-BLE_gH2A_DAPI_007.fcs/Cells	8.65	30723
> >	KB_gH2A_PI_DAPI_Test_Specimen_001_7-BLE_gH2A_DAPI_007.fcs/Cells/Singlets-DAPI	89.2	27412
	KB_gH2A_PI_DAPI_Test_Specimen_001_8-BLE_gH2A_PI_30m_RT_008.fcs		615588
>	KB_gH2A_PI_DAPI_Test_Specimen_001_8-BLE_gH2A_PI_30m_RT_008.fcs/Cells	5.09	31333
> >	KB_gH2A_PI_DAPI_Test_Specimen_001_8-BLE_gH2A_PI_30m_RT_008.fcs/Cells/Singlets-PI	76.6	24004
	KB_gH2A_PI_DAPI_Test_Specimen_001_9-BLE_gH2A_PI_45m_RT_009.fcs		108433
>	KB_gH2A_PI_DAPI_Test_Specimen_001_9-BLE_gH2A_PI_45m_RT_009.fcs/Cells	27.8	30124
> >	KB_gH2A_PI_DAPI_Test_Specimen_001_9-BLE_gH2A_PI_45m_RT_009.fcs/Cells/Singlets-PI	93.1	28039
	KB_gH2A_PI_DAPI_Test_Specimen_001_10-BLE_PI_30m_37C_010.fcs		382932
>	KB_gH2A_PI_DAPI_Test_Specimen_001_10-BLE_PI_30m_37C_010.fcs/Cells	8	30636
> >	KB_gH2A_PI_DAPI_Test_Specimen_001_10-BLE_PI_30m_37C_010.fcs/Cells/Singlets-PI	84.6	25930
	KB_gH2A_PI_DAPI_Test_Specimen_001_11-BLE_gH2A_PI_45m_37C_011.fcs		377837
>	KB_gH2A_PI_DAPI_Test_Specimen_001_11-BLE_gH2A_PI_45m_37C_011.fcs/Cells	8.14	30751
> >	KB_gH2A_PI_DAPI_Test_Specimen_001_11-BLE_gH2A_PI_45m_37C_011.fcs/Cells/Singlets-PI	82.5	25376

## Sheet: E205_KB_1,2,3hr
Depth	Name	Statistic	#Cells
	KB_gH2A_1_2_3_Timepoints_Specimen_001_1-UT_NO_001.fcs		33049
>	KB_gH2A_1_2_3_Timepoints_Specimen_001_1-UT_NO_001.fcs/Cells	90.7	29970
> >	KB_gH2A_1_2_3_Timepoints_Specimen_001_1-UT_NO_001.fcs/Cells/Singlets	2.9	868
> > >	KB_gH2A_1_2_3_Timepoints_Specimen_001_1-UT_NO_001.fcs/Cells/Singlets/Alexa Fluor 488-A subset	0.69	6
> > >	KB_gH2A_1_2_3_Timepoints_Specimen_001_1-UT_NO_001.fcs/Cells/Singlets/gH2A + DAPI	0.69	6
	KB_gH2A_1_2_3_Timepoints_Specimen_001_2-UT_ DAPI_002.fcs		37172
>	KB_gH2A_1_2_3_Timepoints_Specimen_001_2-UT_ DAPI_002.fcs/Cells	80.8	30039
> >	KB_gH2A_1_2_3_Timepoints_Specimen_001_2-UT_ DAPI_002.fcs/Cells/Singlets	93.8	28180
> > >	KB_gH2A_1_2_3_Timepoints_Specimen_001_2-UT_ DAPI_002.fcs/Cells/Singlets/Alexa Fluor 488-A subset	0	0
> > >	KB_gH2A_1_2_3_Timepoints_Specimen_001_2-UT_ DAPI_002.fcs/Cells/Singlets/gH2A + DAPI	0	0
	KB_gH2A_1_2_3_Timepoints_Specimen_001_3-UT_gH2A-488_003.fcs		31502
>	KB_gH2A_1_2_3_Timepoints_Specimen_001_3-UT_gH2A-488_003.fcs/Cells	95.1	29974
> >	KB_gH2A_1_2_3_Timepoints_Specimen_001_3-UT_gH2A-488_003.fcs/Cells/Singlets	0.5	151
> > >	KB_gH2A_1_2_3_Timepoints_Specimen_001_3-UT_gH2A-488_003.fcs/Cells/Singlets/Alexa Fluor 488-A subset	40.4	61
> > >	KB_gH2A_1_2_3_Timepoints_Specimen_001_3-UT_gH2A-488_003.fcs/Cells/Singlets/gH2A + DAPI	40.4	61
	KB_gH2A_1_2_3_Timepoints_Specimen_001_4-UT_gH2A_DAPI_004.fcs		35520
>	KB_gH2A_1_2_3_Timepoints_Specimen_001_4-UT_gH2A_DAPI_004.fcs/Cells	84.2	29900
> >	KB_gH2A_1_2_3_Timepoints_Specimen_001_4-UT_gH2A_DAPI_004.fcs/Cells/Singlets	95	28395
> > >	KB_gH2A_1_2_3_Timepoints_Specimen_001_4-UT_gH2A_DAPI_004.fcs/Cells/Singlets/Alexa Fluor 488-A subset	4.97	1410
> > >	KB_gH2A_1_2_3_Timepoints_Specimen_001_4-UT_gH2A_DAPI_004.fcs/Cells/Singlets/gH2A + DAPI	5.64	1602
	KB_gH2A_1_2_3_Timepoints_Specimen_001_5-BLE_gH2A_DAPI_3 hr_005.fcs		32572
>	KB_gH2A_1_2_3_Timepoints_Specimen_001_5-BLE_gH2A_DAPI_3 hr_005.fcs/Cells	91.8	29903
> >	KB_gH2A_1_2_3_Timepoints_Specimen_001_5-BLE_gH2A_DAPI_3 hr_005.fcs/Cells/Singlets	93.8	28037
> > >	KB_gH2A_1_2_3_Timepoints_Specimen_001_5-BLE_gH2A_DAPI_3 hr_005.fcs/Cells/Singlets/Alexa Fluor 488-A subset	85.8	24067
> > >	KB_gH2A_1_2_3_Timepoints_Specimen_001_5-BLE_gH2A_DAPI_3 hr_005.fcs/Cells/Singlets/gH2A + DAPI	86.3	24194
	KB_gH2A_1_2_3_Timepoints_Specimen_001_6-BLE_gH2A45min_DAPI_3 hr_006.fcs		35999
>	KB_gH2A_1_2_3_Timepoints_Specimen_001_6-BLE_gH2A45min_DAPI_3 hr_006.fcs/Cells	83.3	29987
> >	KB_gH2A_1_2_3_Timepoints_Specimen_001_6-BLE_gH2A45min_DAPI_3 hr_006.fcs/Cells/Singlets	94.8	28420
> > >	KB_gH2A_1_2_3_Timepoints_Specimen_001_6-BLE_gH2A45min_DAPI_3 hr_006.fcs/Cells/Singlets/Alexa Fluor 488-A subset	92	26134
> > >	KB_gH2A_1_2_3_Timepoints_Specimen_001_6-BLE_gH2A45min_DAPI_3 hr_006.fcs/Cells/Singlets/gH2A + DAPI	92.3	26230
	KB_gH2A_1_2_3_Timepoints_Specimen_001_7-BLE_gH2A_vortex_DAPI_3 hr_002_007.fcs		34409
>	KB_gH2A_1_2_3_Timepoints_Specimen_001_7-BLE_gH2A_vortex_DAPI_3 hr_002_007.fcs/Cells	87.4	30069
> >	KB_gH2A_1_2_3_Timepoints_Specimen_001_7-BLE_gH2A_vortex_DAPI_3 hr_002_007.fcs/Cells/Singlets	93	27961
> > >	KB_gH2A_1_2_3_Timepoints_Specimen_001_7-BLE_gH2A_vortex_DAPI_3 hr_002_007.fcs/Cells/Singlets/Alexa Fluor 488-A subset	90.2	25215
> > >	KB_gH2A_1_2_3_Timepoints_Specimen_001_7-BLE_gH2A_vortex_DAPI_3 hr_002_007.fcs/Cells/Singlets/gH2A + DAPI	90.6	25335
	KB_gH2A_1_2_3_Timepoints_Specimen_001_8-BLE_gH2A_1,3a,75_DAPI_3 hr_008.fcs		33275
>	KB_gH2A_1_2_3_Timepoints_Specimen_001_8-BLE_gH2A_1,3a,75_DAPI_3 hr_008.fcs/Cells	90.3	30041
> >	KB_gH2A_1_2_3_Timepoints_Specimen_001_8-BLE_gH2A_1,3a,75_DAPI_3 hr_008.fcs/Cells/Singlets	93	27924
> > >	KB_gH2A_1_2_3_Timepoints_Specimen_001_8-BLE_gH2A_1,3a,75_DAPI_3 hr_008.fcs/Cells/Singlets/Alexa Fluor 488-A subset	90.4	25231
> > >	KB_gH2A_1_2_3_Timepoints_Specimen_001_8-BLE_gH2A_1,3a,75_DAPI_3 hr_008.fcs/Cells/Singlets/gH2A + DAPI	90.7	25324
	KB_gH2A_1_2_3_Timepoints_Specimen_001_9-NIF_1hr_009.fcs		33399
>	KB_gH2A_1_2_3_Timepoints_Specimen_001_9-NIF_1hr_009.fcs/Cells	90	30062
> >	KB_gH2A_1_2_3_Timepoints_Specimen_001_9-NIF_1hr_009.fcs/Cells/Singlets	95.4	28677
> > >	KB_gH2A_1_2_3_Timepoints_Specimen_001_9-NIF_1hr_009.fcs/Cells/Singlets/Alexa Fluor 488-A subset	3.83	1098
> > >	KB_gH2A_1_2_3_Timepoints_Specimen_001_9-NIF_1hr_009.fcs/Cells/Singlets/gH2A + DAPI	4.21	1206
	KB_gH2A_1_2_3_Timepoints_Specimen_001_10-BENZ_1hr_010.fcs		33245
>	KB_gH2A_1_2_3_Timepoints_Specimen_001_10-BENZ_1hr_010.fcs/Cells	90.4	30067
> >	KB_gH2A_1_2_3_Timepoints_Specimen_001_10-BENZ_1hr_010.fcs/Cells/Singlets	95.4	28682
> > >	KB_gH2A_1_2_3_Timepoints_Specimen_001_10-BENZ_1hr_010.fcs/Cells/Singlets/Alexa Fluor 488-A subset	4.45	1276
> > >	KB_gH2A_1_2_3_Timepoints_Specimen_001_10-BENZ_1hr_010.fcs/Cells/Singlets/gH2A + DAPI	4.94	1416
	KB_gH2A_1_2_3_Timepoints_Specimen_001_11-FEX_1hr_011.fcs		32625
>	KB_gH2A_1_2_3_Timepoints_Specimen_001_11-FEX_1hr_011.fcs/Cells	92.1	30036
> >	KB_gH2A_1_2_3_Timepoints_Specimen_001_11-FEX_1hr_011.fcs/Cells/Singlets	95.7	28743
> > >	KB_gH2A_1_2_3_Timepoints_Specimen_001_11-FEX_1hr_011.fcs/Cells/Singlets/Alexa Fluor 488-A subset	4.1	1179
> > >	KB_gH2A_1_2_3_Timepoints_Specimen_001_11-FEX_1hr_011.fcs/Cells/Singlets/gH2A + DAPI	4.57	1314
	KB_gH2A_1_2_3_Timepoints_Specimen_001_12-NIF_2hr_012.fcs		32292
>	KB_gH2A_1_2_3_Timepoints_Specimen_001_12-NIF_2hr_012.fcs/Cells	92.9	29991
> >	KB_gH2A_1_2_3_Timepoints_Specimen_001_12-NIF_2hr_012.fcs/Cells/Singlets	95.1	28524
> > >	KB_gH2A_1_2_3_Timepoints_Specimen_001_12-NIF_2hr_012.fcs/Cells/Singlets/Alexa Fluor 488-A subset	2.75	783
> > >	KB_gH2A_1_2_3_Timepoints_Specimen_001_12-NIF_2hr_012.fcs/Cells/Singlets/gH2A + DAPI	2.96	844
	KB_gH2A_1_2_3_Timepoints_Specimen_001_13-BENZ_2hr_013.fcs		33611
>	KB_gH2A_1_2_3_Timepoints_Specimen_001_13-BENZ_2hr_013.fcs/Cells	89.6	30125
> >	KB_gH2A_1_2_3_Timepoints_Specimen_001_13-BENZ_2hr_013.fcs/Cells/Singlets	94.7	28541
> > >	KB_gH2A_1_2_3_Timepoints_Specimen_001_13-BENZ_2hr_013.fcs/Cells/Singlets/Alexa Fluor 488-A subset	4.41	1260
> > >	KB_gH2A_1_2_3_Timepoints_Specimen_001_13-BENZ_2hr_013.fcs/Cells/Singlets/gH2A + DAPI	4.86	1387
	KB_gH2A_1_2_3_Timepoints_Specimen_001_14-FEX_2hr_014.fcs		33195
>	KB_gH2A_1_2_3_Timepoints_Specimen_001_14-FEX_2hr_014.fcs/Cells	90.4	30017
> >	KB_gH2A_1_2_3_Timepoints_Specimen_001_14-FEX_2hr_014.fcs/Cells/Singlets	96	28825
> > >	KB_gH2A_1_2_3_Timepoints_Specimen_001_14-FEX_2hr_014.fcs/Cells/Singlets/Alexa Fluor 488-A subset	8.21	2367
> > >	KB_gH2A_1_2_3_Timepoints_Specimen_001_14-FEX_2hr_014.fcs/Cells/Singlets/gH2A + DAPI	9.23	2660
	KB_gH2A_1_2_3_Timepoints_Specimen_001_15-NIF_3hr_015.fcs		31849
>	KB_gH2A_1_2_3_Timepoints_Specimen_001_15-NIF_3hr_015.fcs/Cells	94.2	30006
> >	KB_gH2A_1_2_3_Timepoints_Specimen_001_15-NIF_3hr_015.fcs/Cells/Singlets	95.2	28574
> > >	KB_gH2A_1_2_3_Timepoints_Specimen_001_15-NIF_3hr_015.fcs/Cells/Singlets/Alexa Fluor 488-A subset	3.3	944
> > >	KB_gH2A_1_2_3_Timepoints_Specimen_001_15-NIF_3hr_015.fcs/Cells/Singlets/gH2A + DAPI	3.63	1038
	KB_gH2A_1_2_3_Timepoints_Specimen_001_16-BENZ_3hr_016.fcs		38119
>	KB_gH2A_1_2_3_Timepoints_Specimen_001_16-BENZ_3hr_016.fcs/Cells	78.4	29878
> >	KB_gH2A_1_2_3_Timepoints_Specimen_001_16-BENZ_3hr_016.fcs/Cells/Singlets	95.4	28505
> > >	KB_gH2A_1_2_3_Timepoints_Specimen_001_16-BENZ_3hr_016.fcs/Cells/Singlets/Alexa Fluor 488-A subset	8.21	2340
> > >	KB_gH2A_1_2_3_Timepoints_Specimen_001_16-BENZ_3hr_016.fcs/Cells/Singlets/gH2A + DAPI	9.27	2641
	KB_gH2A_1_2_3_Timepoints_Specimen_001_17-FEX_3hr_017.fcs		33894
>	KB_gH2A_1_2_3_Timepoints_Specimen_001_17-FEX_3hr_017.fcs/Cells	88.3	29944
> >	KB_gH2A_1_2_3_Timepoints_Specimen_001_17-FEX_3hr_017.fcs/Cells/Singlets	94.9	28429
> > >	KB_gH2A_1_2_3_Timepoints_Specimen_001_17-FEX_3hr_017.fcs/Cells/Singlets/Alexa Fluor 488-A subset	16.9	4815
> > >	KB_gH2A_1_2_3_Timepoints_Specimen_001_17-FEX_3hr_017.fcs/Cells/Singlets/gH2A + DAPI	18.7	5310

## Sheet: E206_KB_3&6hr
Depth	Name	Statistic	#Cells
	KB_gH2A_2_3_6_Timepoints_Specimen_001_1-UT_NO_001.fcs		36552
>	KB_gH2A_2_3_6_Timepoints_Specimen_001_1-UT_NO_001.fcs/Cells	82.3	30095
> >	KB_gH2A_2_3_6_Timepoints_Specimen_001_1-UT_NO_001.fcs/Cells/Singlets	0.44	131
> > >	KB_gH2A_2_3_6_Timepoints_Specimen_001_1-UT_NO_001.fcs/Cells/Singlets/gH2A-Damage	4.58	6
> > >	KB_gH2A_2_3_6_Timepoints_Specimen_001_1-UT_NO_001.fcs/Cells/Singlets/gH2A-Damage_DAPI	4.58	6
	KB_gH2A_2_3_6_Timepoints_Specimen_001_2-UT_ DAPI_002.fcs		38359
>	KB_gH2A_2_3_6_Timepoints_Specimen_001_2-UT_ DAPI_002.fcs/Cells	79.1	30354
> >	KB_gH2A_2_3_6_Timepoints_Specimen_001_2-UT_ DAPI_002.fcs/Cells/Singlets	95.3	28921
> > >	KB_gH2A_2_3_6_Timepoints_Specimen_001_2-UT_ DAPI_002.fcs/Cells/Singlets/gH2A-Damage	0.01	3
> > >	KB_gH2A_2_3_6_Timepoints_Specimen_001_2-UT_ DAPI_002.fcs/Cells/Singlets/gH2A-Damage_DAPI	0.00346	1
	KB_gH2A_2_3_6_Timepoints_Specimen_001_3-UT_gH2A-488_003.fcs		39273
>	KB_gH2A_2_3_6_Timepoints_Specimen_001_3-UT_gH2A-488_003.fcs/Cells	78.3	30764
> >	KB_gH2A_2_3_6_Timepoints_Specimen_001_3-UT_gH2A-488_003.fcs/Cells/Singlets	28.8	8870
> > >	KB_gH2A_2_3_6_Timepoints_Specimen_001_3-UT_gH2A-488_003.fcs/Cells/Singlets/gH2A-Damage	13	1151
> > >	KB_gH2A_2_3_6_Timepoints_Specimen_001_3-UT_gH2A-488_003.fcs/Cells/Singlets/gH2A-Damage_DAPI	5.29	469
	KB_gH2A_2_3_6_Timepoints_Specimen_001_4-UT_gH2A_DAPI_004.fcs		35063
>	KB_gH2A_2_3_6_Timepoints_Specimen_001_4-UT_gH2A_DAPI_004.fcs/Cells	87.6	30721
> >	KB_gH2A_2_3_6_Timepoints_Specimen_001_4-UT_gH2A_DAPI_004.fcs/Cells/Singlets	95	29179
> > >	KB_gH2A_2_3_6_Timepoints_Specimen_001_4-UT_gH2A_DAPI_004.fcs/Cells/Singlets/gH2A-Damage	5.86	1709
> > >	KB_gH2A_2_3_6_Timepoints_Specimen_001_4-UT_gH2A_DAPI_004.fcs/Cells/Singlets/gH2A-Damage_DAPI	2.16	629
	KB_gH2A_2_3_6_Timepoints_Specimen_001_5-BLE_gH2A_DAPI_3 hr_005.fcs		37293
>	KB_gH2A_2_3_6_Timepoints_Specimen_001_5-BLE_gH2A_DAPI_3 hr_005.fcs/Cells	81.8	30498
> >	KB_gH2A_2_3_6_Timepoints_Specimen_001_5-BLE_gH2A_DAPI_3 hr_005.fcs/Cells/Singlets	95.7	29196
> > >	KB_gH2A_2_3_6_Timepoints_Specimen_001_5-BLE_gH2A_DAPI_3 hr_005.fcs/Cells/Singlets/gH2A-Damage	81.8	23895
> > >	KB_gH2A_2_3_6_Timepoints_Specimen_001_5-BLE_gH2A_DAPI_3 hr_005.fcs/Cells/Singlets/gH2A-Damage_DAPI	75.4	22001
	KB_gH2A_2_3_6_Timepoints_Specimen_001_6-NIF_2hr_006.fcs		33151
>	KB_gH2A_2_3_6_Timepoints_Specimen_001_6-NIF_2hr_006.fcs/Cells	91.1	30209
> >	KB_gH2A_2_3_6_Timepoints_Specimen_001_6-NIF_2hr_006.fcs/Cells/Singlets	95	28689
> > >	KB_gH2A_2_3_6_Timepoints_Specimen_001_6-NIF_2hr_006.fcs/Cells/Singlets/gH2A-Damage	9.39	2695
> > >	KB_gH2A_2_3_6_Timepoints_Specimen_001_6-NIF_2hr_006.fcs/Cells/Singlets/gH2A-Damage_DAPI	2.48	711
	KB_gH2A_2_3_6_Timepoints_Specimen_001_7-BENZ_2hr_007.fcs		32942
>	KB_gH2A_2_3_6_Timepoints_Specimen_001_7-BENZ_2hr_007.fcs/Cells	91.6	30188
> >	KB_gH2A_2_3_6_Timepoints_Specimen_001_7-BENZ_2hr_007.fcs/Cells/Singlets	95.5	28830
> > >	KB_gH2A_2_3_6_Timepoints_Specimen_001_7-BENZ_2hr_007.fcs/Cells/Singlets/gH2A-Damage	9.54	2751
> > >	KB_gH2A_2_3_6_Timepoints_Specimen_001_7-BENZ_2hr_007.fcs/Cells/Singlets/gH2A-Damage_DAPI	2.24	646
	KB_gH2A_2_3_6_Timepoints_Specimen_001_8-FEX_2hr_008.fcs		33137
>	KB_gH2A_2_3_6_Timepoints_Specimen_001_8-FEX_2hr_008.fcs/Cells	91.2	30222
> >	KB_gH2A_2_3_6_Timepoints_Specimen_001_8-FEX_2hr_008.fcs/Cells/Singlets	95.2	28775
> > >	KB_gH2A_2_3_6_Timepoints_Specimen_001_8-FEX_2hr_008.fcs/Cells/Singlets/gH2A-Damage	26	7473
> > >	KB_gH2A_2_3_6_Timepoints_Specimen_001_8-FEX_2hr_008.fcs/Cells/Singlets/gH2A-Damage_DAPI	9.41	2707
	KB_gH2A_2_3_6_Timepoints_Specimen_001_9-NIF_3hr_009.fcs		33735
>	KB_gH2A_2_3_6_Timepoints_Specimen_001_9-NIF_3hr_009.fcs/Cells	90.1	30408
> >	KB_gH2A_2_3_6_Timepoints_Specimen_001_9-NIF_3hr_009.fcs/Cells/Singlets	95.1	28906
> > >	KB_gH2A_2_3_6_Timepoints_Specimen_001_9-NIF_3hr_009.fcs/Cells/Singlets/gH2A-Damage	21.3	6151
> > >	KB_gH2A_2_3_6_Timepoints_Specimen_001_9-NIF_3hr_009.fcs/Cells/Singlets/gH2A-Damage_DAPI	5.04	1456
	KB_gH2A_2_3_6_Timepoints_Specimen_001_10-BENZ_3hr_010.fcs		33203
>	KB_gH2A_2_3_6_Timepoints_Specimen_001_10-BENZ_3hr_010.fcs/Cells	90.9	30180
> >	KB_gH2A_2_3_6_Timepoints_Specimen_001_10-BENZ_3hr_010.fcs/Cells/Singlets	94.9	28650
> > >	KB_gH2A_2_3_6_Timepoints_Specimen_001_10-BENZ_3hr_010.fcs/Cells/Singlets/gH2A-Damage	13.4	3852
> > >	KB_gH2A_2_3_6_Timepoints_Specimen_001_10-BENZ_3hr_010.fcs/Cells/Singlets/gH2A-Damage_DAPI	3.18	910
	KB_gH2A_2_3_6_Timepoints_Specimen_001_11-FEX_3hr_011.fcs		34269
>	KB_gH2A_2_3_6_Timepoints_Specimen_001_11-FEX_3hr_011.fcs/Cells	88.8	30422
> >	KB_gH2A_2_3_6_Timepoints_Specimen_001_11-FEX_3hr_011.fcs/Cells/Singlets	94.5	28742
> > >	KB_gH2A_2_3_6_Timepoints_Specimen_001_11-FEX_3hr_011.fcs/Cells/Singlets/gH2A-Damage	29.4	8445
> > >	KB_gH2A_2_3_6_Timepoints_Specimen_001_11-FEX_3hr_011.fcs/Cells/Singlets/gH2A-Damage_DAPI	12.5	3594
	KB_gH2A_2_3_6_Timepoints_Specimen_001_12-NIF_6hr_012.fcs		33703
>	KB_gH2A_2_3_6_Timepoints_Specimen_001_12-NIF_6hr_012.fcs/Cells	89.8	30271
> >	KB_gH2A_2_3_6_Timepoints_Specimen_001_12-NIF_6hr_012.fcs/Cells/Singlets	95.4	28872
> > >	KB_gH2A_2_3_6_Timepoints_Specimen_001_12-NIF_6hr_012.fcs/Cells/Singlets/gH2A-Damage	19.9	5746
> > >	KB_gH2A_2_3_6_Timepoints_Specimen_001_12-NIF_6hr_012.fcs/Cells/Singlets/gH2A-Damage_DAPI	4.66	1345
	KB_gH2A_2_3_6_Timepoints_Specimen_001_13-BENZ_6hr_013.fcs		32822
>	KB_gH2A_2_3_6_Timepoints_Specimen_001_13-BENZ_6hr_013.fcs/Cells	91.7	30085
> >	KB_gH2A_2_3_6_Timepoints_Specimen_001_13-BENZ_6hr_013.fcs/Cells/Singlets	95.7	28799
> > >	KB_gH2A_2_3_6_Timepoints_Specimen_001_13-BENZ_6hr_013.fcs/Cells/Singlets/gH2A-Damage	20.5	5908
> > >	KB_gH2A_2_3_6_Timepoints_Specimen_001_13-BENZ_6hr_013.fcs/Cells/Singlets/gH2A-Damage_DAPI	4.79	1379
	KB_gH2A_2_3_6_Timepoints_Specimen_001_14-FEX_3hr_014.fcs		34474
>	KB_gH2A_2_3_6_Timepoints_Specimen_001_14-FEX_3hr_014.fcs/Cells	87.3	30101
> >	KB_gH2A_2_3_6_Timepoints_Specimen_001_14-FEX_3hr_014.fcs/Cells/Singlets	95.8	28840
> > >	KB_gH2A_2_3_6_Timepoints_Specimen_001_14-FEX_3hr_014.fcs/Cells/Singlets/gH2A-Damage	39.5	11402
> > >	KB_gH2A_2_3_6_Timepoints_Specimen_001_14-FEX_3hr_014.fcs/Cells/Singlets/gH2A-Damage_DAPI	20.8	5993

## Sheet: E207_KB
Depth	Name	Statistic	#Cells
	KB_gH2A_12hr_Timepoint_2_Specimen_001_1-UT_NO_001.fcs		32000
>	KB_gH2A_12hr_Timepoint_2_Specimen_001_1-UT_NO_001.fcs/Cells	93.8	30014
> >	KB_gH2A_12hr_Timepoint_2_Specimen_001_1-UT_NO_001.fcs/Cells/Singlets	0.00666	2
> > >	KB_gH2A_12hr_Timepoint_2_Specimen_001_1-UT_NO_001.fcs/Cells/Singlets/gH2A + 488	0	0
> > >	KB_gH2A_12hr_Timepoint_2_Specimen_001_1-UT_NO_001.fcs/Cells/Singlets/gH2A + DAPI	0	0
> > >	KB_gH2A_12hr_Timepoint_2_Specimen_001_1-UT_NO_001.fcs/Cells/Singlets/gH2A - 488	100	2
	KB_gH2A_12hr_Timepoint_2_Specimen_001_2-UT_ DAPI_002.fcs		33349
>	KB_gH2A_12hr_Timepoint_2_Specimen_001_2-UT_ DAPI_002.fcs/Cells	89.9	29980
> >	KB_gH2A_12hr_Timepoint_2_Specimen_001_2-UT_ DAPI_002.fcs/Cells/Singlets	92.8	27810
> > >	KB_gH2A_12hr_Timepoint_2_Specimen_001_2-UT_ DAPI_002.fcs/Cells/Singlets/gH2A + 488	0.0036	1
> > >	KB_gH2A_12hr_Timepoint_2_Specimen_001_2-UT_ DAPI_002.fcs/Cells/Singlets/gH2A + DAPI	0.0036	1
> > >	KB_gH2A_12hr_Timepoint_2_Specimen_001_2-UT_ DAPI_002.fcs/Cells/Singlets/gH2A - 488	100	27809
	KB_gH2A_12hr_Timepoint_2_Specimen_001_3-UT_gH2A-488_003.fcs		35986
>	KB_gH2A_12hr_Timepoint_2_Specimen_001_3-UT_gH2A-488_003.fcs/Cells	83.3	29989
> >	KB_gH2A_12hr_Timepoint_2_Specimen_001_3-UT_gH2A-488_003.fcs/Cells/Singlets	2.05	614
> > >	KB_gH2A_12hr_Timepoint_2_Specimen_001_3-UT_gH2A-488_003.fcs/Cells/Singlets/gH2A + 488	33.2	204
> > >	KB_gH2A_12hr_Timepoint_2_Specimen_001_3-UT_gH2A-488_003.fcs/Cells/Singlets/gH2A + DAPI	28.7	176
> > >	KB_gH2A_12hr_Timepoint_2_Specimen_001_3-UT_gH2A-488_003.fcs/Cells/Singlets/gH2A - 488	66.8	410
	KB_gH2A_12hr_Timepoint_2_Specimen_001_4-UT_gH2A_DAPI_004.fcs		34441
>	KB_gH2A_12hr_Timepoint_2_Specimen_001_4-UT_gH2A_DAPI_004.fcs/Cells	87.1	30014
> >	KB_gH2A_12hr_Timepoint_2_Specimen_001_4-UT_gH2A_DAPI_004.fcs/Cells/Singlets	95.2	28586
> > >	KB_gH2A_12hr_Timepoint_2_Specimen_001_4-UT_gH2A_DAPI_004.fcs/Cells/Singlets/gH2A + 488	11.7	3354
> > >	KB_gH2A_12hr_Timepoint_2_Specimen_001_4-UT_gH2A_DAPI_004.fcs/Cells/Singlets/gH2A + DAPI	6.54	1869
> > >	KB_gH2A_12hr_Timepoint_2_Specimen_001_4-UT_gH2A_DAPI_004.fcs/Cells/Singlets/gH2A - 488	88.3	25232
	KB_gH2A_12hr_Timepoint_2_Specimen_001_5-BLE_gH2A_DAPI_2hr_005.fcs		31305
>	KB_gH2A_12hr_Timepoint_2_Specimen_001_5-BLE_gH2A_DAPI_2hr_005.fcs/Cells	95.6	29927
> >	KB_gH2A_12hr_Timepoint_2_Specimen_001_5-BLE_gH2A_DAPI_2hr_005.fcs/Cells/Singlets	93.8	28063
> > >	KB_gH2A_12hr_Timepoint_2_Specimen_001_5-BLE_gH2A_DAPI_2hr_005.fcs/Cells/Singlets/gH2A + 488	85.4	23978
> > >	KB_gH2A_12hr_Timepoint_2_Specimen_001_5-BLE_gH2A_DAPI_2hr_005.fcs/Cells/Singlets/gH2A + DAPI	81.6	22907
> > >	KB_gH2A_12hr_Timepoint_2_Specimen_001_5-BLE_gH2A_DAPI_2hr_005.fcs/Cells/Singlets/gH2A - 488	14.6	4085
	KB_gH2A_12hr_Timepoint_2_Specimen_001_6-NIF_12hr_4_006.fcs		34027
>	KB_gH2A_12hr_Timepoint_2_Specimen_001_6-NIF_12hr_4_006.fcs/Cells	88.1	29967
> >	KB_gH2A_12hr_Timepoint_2_Specimen_001_6-NIF_12hr_4_006.fcs/Cells/Singlets	95.3	28564
> > >	KB_gH2A_12hr_Timepoint_2_Specimen_001_6-NIF_12hr_4_006.fcs/Cells/Singlets/gH2A + 488	8.3	2372
> > >	KB_gH2A_12hr_Timepoint_2_Specimen_001_6-NIF_12hr_4_006.fcs/Cells/Singlets/gH2A + DAPI	6.03	1721
> > >	KB_gH2A_12hr_Timepoint_2_Specimen_001_6-NIF_12hr_4_006.fcs/Cells/Singlets/gH2A - 488	91.7	26192
	KB_gH2A_12hr_Timepoint_2_Specimen_001_7-BENZ_12hr_4_007.fcs		32931
>	KB_gH2A_12hr_Timepoint_2_Specimen_001_7-BENZ_12hr_4_007.fcs/Cells	91.2	30030
> >	KB_gH2A_12hr_Timepoint_2_Specimen_001_7-BENZ_12hr_4_007.fcs/Cells/Singlets	95.7	28727
> > >	KB_gH2A_12hr_Timepoint_2_Specimen_001_7-BENZ_12hr_4_007.fcs/Cells/Singlets/gH2A + 488	13.3	3815
> > >	KB_gH2A_12hr_Timepoint_2_Specimen_001_7-BENZ_12hr_4_007.fcs/Cells/Singlets/gH2A + DAPI	8.94	2567
> > >	KB_gH2A_12hr_Timepoint_2_Specimen_001_7-BENZ_12hr_4_007.fcs/Cells/Singlets/gH2A - 488	86.7	24912
	KB_gH2A_12hr_Timepoint_2_Specimen_001_8-FEX_12hr_4_008.fcs		32835
>	KB_gH2A_12hr_Timepoint_2_Specimen_001_8-FEX_12hr_4_008.fcs/Cells	91.4	30006
> >	KB_gH2A_12hr_Timepoint_2_Specimen_001_8-FEX_12hr_4_008.fcs/Cells/Singlets	95.4	28613
> > >	KB_gH2A_12hr_Timepoint_2_Specimen_001_8-FEX_12hr_4_008.fcs/Cells/Singlets/gH2A + 488	39.4	11281
> > >	KB_gH2A_12hr_Timepoint_2_Specimen_001_8-FEX_12hr_4_008.fcs/Cells/Singlets/gH2A + DAPI	35.8	10241
> > >	KB_gH2A_12hr_Timepoint_2_Specimen_001_8-FEX_12hr_4_008.fcs/Cells/Singlets/gH2A - 488	60.6	17332
	KB_gH2A_12hr_Timepoint_2_Specimen_001_9-NIF_12hr_5_009.fcs		33108
>	KB_gH2A_12hr_Timepoint_2_Specimen_001_9-NIF_12hr_5_009.fcs/Cells	90.6	30008
> >	KB_gH2A_12hr_Timepoint_2_Specimen_001_9-NIF_12hr_5_009.fcs/Cells/Singlets	95.3	28596
> > >	KB_gH2A_12hr_Timepoint_2_Specimen_001_9-NIF_12hr_5_009.fcs/Cells/Singlets/gH2A + 488	9.62	2752
> > >	KB_gH2A_12hr_Timepoint_2_Specimen_001_9-NIF_12hr_5_009.fcs/Cells/Singlets/gH2A + DAPI	6.39	1827
> > >	KB_gH2A_12hr_Timepoint_2_Specimen_001_9-NIF_12hr_5_009.fcs/Cells/Singlets/gH2A - 488	90.4	25844
	KB_gH2A_12hr_Timepoint_2_Specimen_001_10-BENZ_12hr_5_010.fcs		32253
>	KB_gH2A_12hr_Timepoint_2_Specimen_001_10-BENZ_12hr_5_010.fcs/Cells	93.1	30033
> >	KB_gH2A_12hr_Timepoint_2_Specimen_001_10-BENZ_12hr_5_010.fcs/Cells/Singlets	94.6	28408
> > >	KB_gH2A_12hr_Timepoint_2_Specimen_001_10-BENZ_12hr_5_010.fcs/Cells/Singlets/gH2A + 488	15	4268
> > >	KB_gH2A_12hr_Timepoint_2_Specimen_001_10-BENZ_12hr_5_010.fcs/Cells/Singlets/gH2A + DAPI	10.4	2952
> > >	KB_gH2A_12hr_Timepoint_2_Specimen_001_10-BENZ_12hr_5_010.fcs/Cells/Singlets/gH2A - 488	85	24140
	KB_gH2A_12hr_Timepoint_2_Specimen_001_11-FEX_12hr_5_011.fcs		32442
>	KB_gH2A_12hr_Timepoint_2_Specimen_001_11-FEX_12hr_5_011.fcs/Cells	92.5	30011
> >	KB_gH2A_12hr_Timepoint_2_Specimen_001_11-FEX_12hr_5_011.fcs/Cells/Singlets	95.8	28742
> > >	KB_gH2A_12hr_Timepoint_2_Specimen_001_11-FEX_12hr_5_011.fcs/Cells/Singlets/gH2A + 488	31.7	9116
> > >	KB_gH2A_12hr_Timepoint_2_Specimen_001_11-FEX_12hr_5_011.fcs/Cells/Singlets/gH2A + DAPI	28.3	8145
> > >	KB_gH2A_12hr_Timepoint_2_Specimen_001_11-FEX_12hr_5_011.fcs/Cells/Singlets/gH2A - 488	68.3	19626

## Sheet: E209_KB
Depth	Name	Statistic	#Cells
	KB_E209_gH2A_12hr_24hr_Timepoints_1_Specimen_001_1-UT_NO_001.fcs		34310
>	KB_E209_gH2A_12hr_24hr_Timepoints_1_Specimen_001_1-UT_NO_001.fcs/Cells	89.1	30567
> >	KB_E209_gH2A_12hr_24hr_Timepoints_1_Specimen_001_1-UT_NO_001.fcs/Cells/Singlets	0.00981	3
> > >	KB_E209_gH2A_12hr_24hr_Timepoints_1_Specimen_001_1-UT_NO_001.fcs/Cells/Singlets/DAPI gH2A +	0	0
> > >	KB_E209_gH2A_12hr_24hr_Timepoints_1_Specimen_001_1-UT_NO_001.fcs/Cells/Singlets/gH2A +	0	0
	KB_E209_gH2A_12hr_24hr_Timepoints_1_Specimen_001_2-UT_ DAPI_002.fcs		35294
>	KB_E209_gH2A_12hr_24hr_Timepoints_1_Specimen_001_2-UT_ DAPI_002.fcs/Cells	85.2	30057
> >	KB_E209_gH2A_12hr_24hr_Timepoints_1_Specimen_001_2-UT_ DAPI_002.fcs/Cells/Singlets	92.5	27804
> > >	KB_E209_gH2A_12hr_24hr_Timepoints_1_Specimen_001_2-UT_ DAPI_002.fcs/Cells/Singlets/DAPI gH2A +	0.00719	2
> > >	KB_E209_gH2A_12hr_24hr_Timepoints_1_Specimen_001_2-UT_ DAPI_002.fcs/Cells/Singlets/gH2A +	0.00719	2
	KB_E209_gH2A_12hr_24hr_Timepoints_1_Specimen_001_3-UT_gH2A-488_003.fcs		34440
>	KB_E209_gH2A_12hr_24hr_Timepoints_1_Specimen_001_3-UT_gH2A-488_003.fcs/Cells	87.2	30027
> >	KB_E209_gH2A_12hr_24hr_Timepoints_1_Specimen_001_3-UT_gH2A-488_003.fcs/Cells/Singlets	0.27	82
> > >	KB_E209_gH2A_12hr_24hr_Timepoints_1_Specimen_001_3-UT_gH2A-488_003.fcs/Cells/Singlets/DAPI gH2A +	29.3	24
> > >	KB_E209_gH2A_12hr_24hr_Timepoints_1_Specimen_001_3-UT_gH2A-488_003.fcs/Cells/Singlets/gH2A +	20.7	17
	KB_E209_gH2A_12hr_24hr_Timepoints_1_Specimen_001_4-UT_gH2A_DAPI_004.fcs		34700
>	KB_E209_gH2A_12hr_24hr_Timepoints_1_Specimen_001_4-UT_gH2A_DAPI_004.fcs/Cells	86.4	29981
> >	KB_E209_gH2A_12hr_24hr_Timepoints_1_Specimen_001_4-UT_gH2A_DAPI_004.fcs/Cells/Singlets	94.7	28399
> > >	KB_E209_gH2A_12hr_24hr_Timepoints_1_Specimen_001_4-UT_gH2A_DAPI_004.fcs/Cells/Singlets/DAPI gH2A +	3.22	915
> > >	KB_E209_gH2A_12hr_24hr_Timepoints_1_Specimen_001_4-UT_gH2A_DAPI_004.fcs/Cells/Singlets/gH2A +	5.5	1563
	KB_E209_gH2A_12hr_24hr_Timepoints_1_Specimen_001_5-BLE_gH2A_DAPI_3hr_005.fcs		31206
>	KB_E209_gH2A_12hr_24hr_Timepoints_1_Specimen_001_5-BLE_gH2A_DAPI_3hr_005.fcs/Cells	96	29958
> >	KB_E209_gH2A_12hr_24hr_Timepoints_1_Specimen_001_5-BLE_gH2A_DAPI_3hr_005.fcs/Cells/Singlets	93.3	27963
> > >	KB_E209_gH2A_12hr_24hr_Timepoints_1_Specimen_001_5-BLE_gH2A_DAPI_3hr_005.fcs/Cells/Singlets/DAPI gH2A +	78.3	21903
> > >	KB_E209_gH2A_12hr_24hr_Timepoints_1_Specimen_001_5-BLE_gH2A_DAPI_3hr_005.fcs/Cells/Singlets/gH2A +	73.2	20469
	KB_E209_gH2A_12hr_24hr_Timepoints_1_Specimen_001_6-NIF_12hr_6_006.fcs		32027
>	KB_E209_gH2A_12hr_24hr_Timepoints_1_Specimen_001_6-NIF_12hr_6_006.fcs/Cells	93.3	29871
> >	KB_E209_gH2A_12hr_24hr_Timepoints_1_Specimen_001_6-NIF_12hr_6_006.fcs/Cells/Singlets	95.1	28419
> > >	KB_E209_gH2A_12hr_24hr_Timepoints_1_Specimen_001_6-NIF_12hr_6_006.fcs/Cells/Singlets/DAPI gH2A +	4.65	1321
> > >	KB_E209_gH2A_12hr_24hr_Timepoints_1_Specimen_001_6-NIF_12hr_6_006.fcs/Cells/Singlets/gH2A +	5.7	1619
	KB_E209_gH2A_12hr_24hr_Timepoints_1_Specimen_001_7-BENZ_12hr_6_007.fcs		32205
>	KB_E209_gH2A_12hr_24hr_Timepoints_1_Specimen_001_7-BENZ_12hr_6_007.fcs/Cells	93.3	30041
> >	KB_E209_gH2A_12hr_24hr_Timepoints_1_Specimen_001_7-BENZ_12hr_6_007.fcs/Cells/Singlets	95.6	28712
> > >	KB_E209_gH2A_12hr_24hr_Timepoints_1_Specimen_001_7-BENZ_12hr_6_007.fcs/Cells/Singlets/DAPI gH2A +	7.36	2112
> > >	KB_E209_gH2A_12hr_24hr_Timepoints_1_Specimen_001_7-BENZ_12hr_6_007.fcs/Cells/Singlets/gH2A +	8.64	2481
	KB_E209_gH2A_12hr_24hr_Timepoints_1_Specimen_001_8-FEX_12hr_6_008.fcs		32471
>	KB_E209_gH2A_12hr_24hr_Timepoints_1_Specimen_001_8-FEX_12hr_6_008.fcs/Cells	92.4	29995
> >	KB_E209_gH2A_12hr_24hr_Timepoints_1_Specimen_001_8-FEX_12hr_6_008.fcs/Cells/Singlets	95.6	28662
> > >	KB_E209_gH2A_12hr_24hr_Timepoints_1_Specimen_001_8-FEX_12hr_6_008.fcs/Cells/Singlets/DAPI gH2A +	28.5	8160
> > >	KB_E209_gH2A_12hr_24hr_Timepoints_1_Specimen_001_8-FEX_12hr_6_008.fcs/Cells/Singlets/gH2A +	27.8	7968
	KB_E209_gH2A_12hr_24hr_Timepoints_1_Specimen_001_9-NIF_12hr_7_009.fcs		31427
>	KB_E209_gH2A_12hr_24hr_Timepoints_1_Specimen_001_9-NIF_12hr_7_009.fcs/Cells	95.1	29902
> >	KB_E209_gH2A_12hr_24hr_Timepoints_1_Specimen_001_9-NIF_12hr_7_009.fcs/Cells/Singlets	94.7	28311
> > >	KB_E209_gH2A_12hr_24hr_Timepoints_1_Specimen_001_9-NIF_12hr_7_009.fcs/Cells/Singlets/DAPI gH2A +	4.86	1376
> > >	KB_E209_gH2A_12hr_24hr_Timepoints_1_Specimen_001_9-NIF_12hr_7_009.fcs/Cells/Singlets/gH2A +	5.97	1689
	KB_E209_gH2A_12hr_24hr_Timepoints_1_Specimen_001_10-BENZ_12hr_7_010.fcs		32422
>	KB_E209_gH2A_12hr_24hr_Timepoints_1_Specimen_001_10-BENZ_12hr_7_010.fcs/Cells	92.7	30047
> >	KB_E209_gH2A_12hr_24hr_Timepoints_1_Specimen_001_10-BENZ_12hr_7_010.fcs/Cells/Singlets	95.4	28654
> > >	KB_E209_gH2A_12hr_24hr_Timepoints_1_Specimen_001_10-BENZ_12hr_7_010.fcs/Cells/Singlets/DAPI gH2A +	5.69	1631
> > >	KB_E209_gH2A_12hr_24hr_Timepoints_1_Specimen_001_10-BENZ_12hr_7_010.fcs/Cells/Singlets/gH2A +	6.68	1914
	KB_E209_gH2A_12hr_24hr_Timepoints_1_Specimen_001_11-FEX_12hr_7_011.fcs		38257
>	KB_E209_gH2A_12hr_24hr_Timepoints_1_Specimen_001_11-FEX_12hr_7_011.fcs/Cells	78.2	29902
> >	KB_E209_gH2A_12hr_24hr_Timepoints_1_Specimen_001_11-FEX_12hr_7_011.fcs/Cells/Singlets	93.9	28071
> > >	KB_E209_gH2A_12hr_24hr_Timepoints_1_Specimen_001_11-FEX_12hr_7_011.fcs/Cells/Singlets/DAPI gH2A +	30.6	8584
> > >	KB_E209_gH2A_12hr_24hr_Timepoints_1_Specimen_001_11-FEX_12hr_7_011.fcs/Cells/Singlets/gH2A +	28.1	7891
	KB_E209_gH2A_12hr_24hr_Timepoints_1_Specimen_001_12-NIF_24hr_4_012.fcs		32708
>	KB_E209_gH2A_12hr_24hr_Timepoints_1_Specimen_001_12-NIF_24hr_4_012.fcs/Cells	91.4	29887
> >	KB_E209_gH2A_12hr_24hr_Timepoints_1_Specimen_001_12-NIF_24hr_4_012.fcs/Cells/Singlets	93.6	27962
> > >	KB_E209_gH2A_12hr_24hr_Timepoints_1_Specimen_001_12-NIF_24hr_4_012.fcs/Cells/Singlets/DAPI gH2A +	8.68	2426
> > >	KB_E209_gH2A_12hr_24hr_Timepoints_1_Specimen_001_12-NIF_24hr_4_012.fcs/Cells/Singlets/gH2A +	8.36	2338
	KB_E209_gH2A_12hr_24hr_Timepoints_1_Specimen_001_13-BENZ_24hr_4_013.fcs		31318
>	KB_E209_gH2A_12hr_24hr_Timepoints_1_Specimen_001_13-BENZ_24hr_4_013.fcs/Cells	95.8	30006
> >	KB_E209_gH2A_12hr_24hr_Timepoints_1_Specimen_001_13-BENZ_24hr_4_013.fcs/Cells/Singlets	94.4	28330
> > >	KB_E209_gH2A_12hr_24hr_Timepoints_1_Specimen_001_13-BENZ_24hr_4_013.fcs/Cells/Singlets/DAPI gH2A +	9.78	2772
> > >	KB_E209_gH2A_12hr_24hr_Timepoints_1_Specimen_001_13-BENZ_24hr_4_013.fcs/Cells/Singlets/gH2A +	11	3124
	KB_E209_gH2A_12hr_24hr_Timepoints_1_Specimen_001_14-FEX_24hr_4_014.fcs		32721
>	KB_E209_gH2A_12hr_24hr_Timepoints_1_Specimen_001_14-FEX_24hr_4_014.fcs/Cells	91.3	29885
> >	KB_E209_gH2A_12hr_24hr_Timepoints_1_Specimen_001_14-FEX_24hr_4_014.fcs/Cells/Singlets	91.9	27450
> > >	KB_E209_gH2A_12hr_24hr_Timepoints_1_Specimen_001_14-FEX_24hr_4_014.fcs/Cells/Singlets/DAPI gH2A +	31.9	8750
> > >	KB_E209_gH2A_12hr_24hr_Timepoints_1_Specimen_001_14-FEX_24hr_4_014.fcs/Cells/Singlets/gH2A +	31.2	8562
	KB_E209_gH2A_12hr_24hr_Timepoints_1_Specimen_001_15-NIF_24hr_5_015.fcs		31498
>	KB_E209_gH2A_12hr_24hr_Timepoints_1_Specimen_001_15-NIF_24hr_5_015.fcs/Cells	94.9	29879
> >	KB_E209_gH2A_12hr_24hr_Timepoints_1_Specimen_001_15-NIF_24hr_5_015.fcs/Cells/Singlets	92.8	27731
> > >	KB_E209_gH2A_12hr_24hr_Timepoints_1_Specimen_001_15-NIF_24hr_5_015.fcs/Cells/Singlets/DAPI gH2A +	7.24	2007
> > >	KB_E209_gH2A_12hr_24hr_Timepoints_1_Specimen_001_15-NIF_24hr_5_015.fcs/Cells/Singlets/gH2A +	7.72	2141
	KB_E209_gH2A_12hr_24hr_Timepoints_1_Specimen_001_16-BENZ_24hr_5_016.fcs		31754
>	KB_E209_gH2A_12hr_24hr_Timepoints_1_Specimen_001_16-BENZ_24hr_5_016.fcs/Cells	94.6	30035
> >	KB_E209_gH2A_12hr_24hr_Timepoints_1_Specimen_001_16-BENZ_24hr_5_016.fcs/Cells/Singlets	94.6	28409
> > >	KB_E209_gH2A_12hr_24hr_Timepoints_1_Specimen_001_16-BENZ_24hr_5_016.fcs/Cells/Singlets/DAPI gH2A +	11.6	3284
> > >	KB_E209_gH2A_12hr_24hr_Timepoints_1_Specimen_001_16-BENZ_24hr_5_016.fcs/Cells/Singlets/gH2A +	9.71	2759
	KB_E209_gH2A_12hr_24hr_Timepoints_1_Specimen_001_17-FEX_24hr_5_017.fcs		34719
>	KB_E209_gH2A_12hr_24hr_Timepoints_1_Specimen_001_17-FEX_24hr_5_017.fcs/Cells	86.1	29909
> >	KB_E209_gH2A_12hr_24hr_Timepoints_1_Specimen_001_17-FEX_24hr_5_017.fcs/Cells/Singlets	93.1	27856
> > >	KB_E209_gH2A_12hr_24hr_Timepoints_1_Specimen_001_17-FEX_24hr_5_017.fcs/Cells/Singlets/DAPI gH2A +	23.4	6508
> > >	KB_E209_gH2A_12hr_24hr_Timepoints_1_Specimen_001_17-FEX_24hr_5_017.fcs/Cells/Singlets/gH2A +	23.8	6638
