# Supplementary material for: Fexinidazole results in specific effects on DNA synthesis and DNA damage in the African trypanosome
Source: PLoS Negl Trop Dis. 2025 Oct 24;19(10):e0013647. doi: 10.1371/journal.pntd.0013647 (PMC12574827; doi:10.1371/journal.pntd.0013647)
Supplement: S6 Data — (XLSX) [file pntd.0013647.s007.xlsx]

## Sheet: FIG 7 - SUP DATA
FIG 7 - Percent DNA Damage by Cell Cycle Stage
	UT				AVG	STDEV
G1	0.0136391	0.0075258	0.00743646	0.00920657	0.00945197	0.00290771
Sphase	0.0118634	0.0111772	0.0105793	0.0199525	0.0133931	0.00440429
G2	0.0356567	0.0335646	0.0628811	0.0307492	0.0407129	0.014915
Mnuc	0.26614	0.265576	0.581159	0.171397	0.321068	0.179021
Total	0.0461343	0.0283189	0.0561719	0.0212824	0.0379769	0.0160165
	BLE				AVG	STDEV	pval
G1	0.630718	0.815417	0.562047	0.827952	0.709034	0.133163	0.00186928
Sphase	0.714801	0.901504	0.867797	0.827082	0.827796	0.0812428	0.00027684
G2	0.726846	0.926848	0.856804	0.787672	0.824542	0.0864316	0.00034102
Mnuc	0.872818	0.965385	0.935519	0.958835	0.933139	0.0422073	0.00724604
Total	0.857476	0.672266	0.688039	0.810533	0.757079	0.0910981	0.000612487
NIF	NIF 3				NIF 6				NIF12				AVG-3hr	STDEV-3hr	Pval-3hr	AVG-6hr	STDEV-6hr	Pval-6hr	AVG-12hr	STDEV-12hr	Pval-12hr
G1	0.0170895	0.0121803	0.00736789	0.00812869	0.0114152	0.0106445	0.0084898	0.0102262	0.0197475	0.0135162	0.0261346	0.0227	0.0111916	0.00446338	0.294655	0.0101939	0.00123824	0.549581	0.0205246	0.00535184	0.0371579
Sphase	0.0126874	0.00833642	0.00900901	0.00796717	0.00960846	0.0126273	0.0112587	0.021601	0.0412521	0.0619308	0.0551091	0.0708955	0.00950001	0.00216828	0.258924	0.0137739	0.00536207	0.701675	0.0572969	0.0124982	0.00322595
G2	0.0318077	0.0234865	0.0294658	0.041091	0.0276947	0.0332557	0.0372485	0.0545398	0.102816	0.122885	0.0772786	0.077894	0.0314627	0.00731277	0.385054	0.0381847	0.0115859	0.821105	0.0952183	0.0219479	0.0416208
Mnuc	0.170334	0.107676	0.478693	0.324855	0.12197	0.125493	0.103286	0.385885	0.507143	0.561017	0.0752315	0.0748175	0.270389	0.166176	0.518401	0.184159	0.134837	0.404232	0.304552	0.265947	0.934399
Total	0.0295203	0.0263294	0.0277894	0.0361517	0.0286814	0.0317734	0.0213452	0.0464826	0.0598306	0.0630857	0.0456737	0.0478966	0.0299477	0.00433679	0.45357	0.0320707	0.0105564	0.680233	0.0541216	0.00862296	0.200875
BENZ	BENZ 3				BENZ 6				BENZ 12				AVG-3hr	STDEV-3hr	Pval-3hr	AVG-6hr	STDEV-6hr	Pval-6hr	AVG-12hr	STDEV-12hr	Pval-12hr
G1	0.00848547	0.00764648	0.00621861	0.00867487	0.0109721	0.00997169	0.00969058	0.00860281	0.013454	0.0110855	0.0221062	0.0221278	0.00775636	0.00111833	0.247718	0.0098093	0.000974381	0.78965	0.0171934	0.00576695	0.12037
Sphase	0.0111111	0.00844842	0.0126751	0.013737	0.0152174	0.0173996	0.0164731	0.0229192	0.0411778	0.0417696	0.10153	0.0954755	0.0114929	0.00229841	0.35614	0.0180023	0.0033977	0.0120216	0.0699882	0.0330192	0.0366548
G2	0.0299424	0.0236253	0.0330084	0.102578	0.0311526	0.0371478	0.0642903	0.0730724	0.162801	0.1527	0.126233	0.0889426	0.0472886	0.0370662	0.788048	0.0514158	0.0204037	0.390026	0.132669	0.0329778	0.0147516
Mnuc	0.13246	0.0895009	0.174455	0.680915	0.152919	0.180579	0.279933	0.429744	0.615385	0.756672	0.109226	0.0776294	0.269333	0.276571	0.809346	0.260794	0.125142	0.640744	0.389728	0.347206	0.774475
Total	0.0318928	0.0186831	0.0206471	0.0923347	0.0360613	0.0403211	0.0373369	0.0475364	0.0888363	0.103351	0.0724087	0.0555594	0.0408894	0.0347871	0.908826	0.0403139	0.00513522	0.834743	0.0800389	0.0206423	0.0418387
FEX	FEX 3				FEX 6				FEX 12				AVG-3hr	STDEV-3hr	Pval-3hr	AVG-6hr	STDEV-6hr	Pval-6hr	AVG-12hr	STDEV-12hr	Pval-12hr
G1	0.00813498	0.00898627	0.00809195	0.0084991	0.00950319	0.012491	0.0143156	0.0124037	0.0295823	0.0246167	0.0452387	0.0585009	0.00842807	0.00041453	0.558209	0.0121784	0.00198937	0.339822	0.0394847	0.0154255	0.0346541
Sphase	0.0472687	0.0525223	0.054269	0.103793	0.109371	0.165289	0.273009	0.153662	0.394212	0.325422	0.561042	0.644221	0.0644634	0.0263883	0.0351738	0.175333	0.0694312	0.0197265	0.481224	0.146952	0.0074002
G2	0.112247	0.0990798	0.187182	0.314009	0.30498	0.350421	0.7141	0.379685	0.712369	0.573613	0.570193	0.611271	0.178129	0.0985469	0.0429861	0.437296	0.187078	0.0194491	0.616862	0.0663359	0.000562351
Mnuc	0.340768	0.301067	0.415663	0.103874	0.594458	0.622203	0.720395	0.636792	0.830216	0.756672	0.430409	0.46594	0.290343	0.133083	0.0333636	0.643462	0.0542107	0.0176718	0.620809	0.202111	0.158798
Total	0.0843262	0.0764028	0.0999216	0.185726	0.203542	0.255751	0.404478	0.204889	0.355293	0.281539	0.281776	0.301984	0.111594	0.0503777	0.129727	0.267165	0.0947121	0.0122936	0.305148	0.0347762	0.000658598
	*	**	***
NS	pval<0.05	pval<0.005	pval<0.0005

## Sheet: FIG 7 - FEXvNITRO Stats
FEX vs. NIF or BENZ Statistical Significance
REFERENCE DATA FOR FEX STATISTICAL ANALYSES
FEX	FEX 3				FEX 6				FEX 12
G1	0.00813498	0.00898627	0.00809195	0.0084991	0.00950319	0.012491	0.0143156	0.0124037	0.0295823	0.0246167	0.0452387	0.0585009
Sphase	0.0472687	0.0525223	0.054269	0.103793	0.109371	0.165289	0.273009	0.153662	0.394212	0.325422	0.561042	0.644221
G2	0.112247	0.0990798	0.187182	0.314009	0.30498	0.350421	0.7141	0.379685	0.712369	0.573613	0.570193	0.611271
Mnuc	0.340768	0.301067	0.415663	0.103874	0.594458	0.622203	0.720395	0.636792	0.830216	0.756672	0.430409	0.46594
Total	0.0843262	0.0764028	0.0999216	0.185726	0.203542	0.255751	0.404478	0.204889	0.355293	0.281539	0.281776	0.301984
NIF	NIF 3				NIF 6				NIF12				Pval-3hr	Pval-6hr	Pval-12hr
G1	0.0170895	0.0121803	0.00736789	0.00812869	0.0114152	0.0106445	0.0084898	0.0102262	0.0197475	0.0135162	0.0261346	0.0227	0.306104	0.298291	0.0503939
Sphase	0.0126874	0.00833642	0.00900901	0.00796717	0.00960846	0.0126273	0.0112587	0.021601	0.0412521	0.0619308	0.0551091	0.0708955	0.028491	0.0193196	0.00925445
G2	0.0318077	0.0234865	0.0294658	0.041091	0.0276947	0.0332557	0.0372485	0.0545398	0.102816	0.122885	0.0772786	0.077894	0.0500281	0.0233753	0.000591682
Mnuc	0.170334	0.107676	0.478693	0.324855	0.12197	0.125493	0.103286	0.385885	0.507143	0.561017	0.0752315	0.0748175	0.85319	0.00919564	0.00503518
Total	0.0295203	0.0263294	0.0277894	0.0361517	0.0286814	0.0317734	0.0213452	0.0464826	0.0598306	0.0630857	0.0456737	0.0478966	0.0386574	0.0194825	0.000616849
BENZ	BENZ 3				BENZ 6				BENZ 12				Pval-3hr	Pval-6hr	Pval-12hr
G1	0.00848547	0.00764648	0.00621861	0.00867487	0.0109721	0.00997169	0.00969058	0.00860281	0.013454	0.0110855	0.0221062	0.0221278	0.310481	0.177712	0.0223061
Sphase	0.0111111	0.00844842	0.0126751	0.013737	0.0152174	0.0173996	0.0164731	0.0229192	0.0411778	0.0417696	0.10153	0.0954755	0.0239139	0.0204165	0.00588078
G2	0.0299424	0.0236253	0.0330084	0.102578	0.0311526	0.0371478	0.0642903	0.0730724	0.162801	0.1527	0.126233	0.0889426	0.0269353	0.022229	0.00055711
Mnuc	0.13246	0.0895009	0.174455	0.680915	0.152919	0.180579	0.279933	0.429744	0.615385	0.756672	0.109226	0.0776294	0.922768	0.00727682	0.0724447
Total	0.0318928	0.0186831	0.0206471	0.0923347	0.0360613	0.0403211	0.0373369	0.0475364	0.0888363	0.103351	0.0724087	0.0555594	0.00507129	0.0184074	0.00141844
	*	**
NS	pval<0.05	pval<0.005

## Sheet: FIG 7 - ALL DATA 
gH2A-P DNA Damage analysis- Damage cells per cell cycle stage
EXP #	Drug - Time - Rep	Total singlets	#G1	% G1	#DDG1	%DDG1	#Sphase	% Sphase	#DDSphase	%DDSphase	#G2	% G2 (jo)	#DDG2	%DDG2	#Mnuc	% Mnuc (jo)	#DDMnuc	%DDMnuc	Total singlets	Total %	Total #DD	%DD Total
E201	UT-R1	25946	5059	0.194982	69	0.0136391	4889	0.18843	58	0.0118634	13013	0.501542	464	0.0356567	2277	0.0877592	606	0.26614	25946	0.972713	1197	0.0461343
E201	BLE-3hr-R1	27462	8834	0.321681	6614	0.748698	4452	0.162115	4146	0.931267	10592	0.385697	9896	0.93429	2993	0.108987	2892	0.966255	27462	0.978479	23548	0.857476
E201	NIF-3hr-R1	28184	7607	0.269905	130	0.0170895	6069	0.215335	77	0.0126874	12104	0.429464	385	0.0318077	1409	0.0499929	240	0.170334	28184	0.964696	832	0.0295203
E201	NIF-3hr-R2	27042	6568	0.242881	80	0.0121803	5398	0.199615	45	0.00833642	11794	0.436136	277	0.0234865	2879	0.106464	310	0.107676	27042	0.985097	712	0.0263294
E201	BENZ-3hr-R1	27467	7778	0.283176	66	0.00848547	5670	0.20643	63	0.0111111	10420	0.379364	312	0.0299424	3284	0.119562	435	0.13246	27467	0.988532	876	0.0318928
E201	BENZ-3hr-R2	27672	11247	0.40644	86	0.00764648	6155	0.222427	52	0.00844842	7238	0.261564	171	0.0236253	2324	0.0839838	208	0.0895009	27672	0.974415	517	0.0186831
E201	FEX-3hr-R1	27026	9957	0.368423	81	0.00813498	4485	0.165951	212	0.0472687	9390	0.347443	1054	0.112247	2735	0.101199	932	0.340768	27026	0.983016	2279	0.0843262
E201	FEX-3hr-R2	27499	9904	0.360159	89	0.00898627	4817	0.17517	253	0.0525223	9780	0.355649	969	0.0990798	2624	0.0954217	790	0.301067	27499	0.9864	2101	0.0764028
E201	NIF-6hr-R1	27788	7709	0.277422	88	0.0114152	4163	0.149813	40	0.00960846	12710	0.457392	352	0.0276947	2599	0.0935296	317	0.12197	27788	0.978156	797	0.0286814
E201	NIF-6hr-R2	27287	6858	0.251328	73	0.0106445	4910	0.179939	62	0.0126273	12449	0.456225	414	0.0332557	2534	0.0928647	318	0.125493	27287	0.980357	867	0.0317734
E201	BENZ-6hr-R1	27481	9114	0.331647	100	0.0109721	3680	0.133911	56	0.0152174	10914	0.397147	340	0.0311526	3237	0.11779	495	0.152919	27481	0.980496	991	0.0360613
E201	BENZ-6hr-R2**	27281	8123	0.297753	81	0.00997169	5230	0.191709	91	0.0173996	10364	0.379898	385	0.0371478	3007	0.110223	543	0.180579	27281	0.979583	1100	0.0403211
E201	FEX-6hr-R1	28004	8313	0.29685	79	0.00950319	4151	0.148229	454	0.109371	13073	0.466826	3987	0.30498	1985	0.0708827	1180	0.594458	28004	0.982788	5700	0.203542
E201	FEX-6hr-R2**	27820	6965	0.250359	87	0.012491	4114	0.147879	680	0.165289	13909	0.499964	4874	0.350421	2369	0.0851546	1474	0.622203	27820	0.983357	7115	0.255751
E203	UT-R2	27720	12889	0.464971	97	0.0075258	4205	0.151696	47	0.0111772	8938	0.322439	300	0.0335646	1284	0.0463203	341	0.265576	27720	0.985426	785	0.0283189
E203	BLE-3hr-R2	27861	13640	0.489573	8603	0.630718	3878	0.139191	2772	0.714801	9156	0.328631	6655	0.726846	802	0.0287858	700	0.872818	27861	0.986181	18730	0.672266
E203	NIF-3hr-R3	28680	11808	0.411715	87	0.00736789	3996	0.139331	36	0.00900901	11437	0.39878	337	0.0294658	704	0.0245467	337	0.478693	28680	0.974372	797	0.0277894
E203	BENZ-3hr-R3	28527	12543	0.439689	78	0.00621861	4497	0.15764	57	0.0126751	10361	0.3632	342	0.0330084	642	0.022505	112	0.174455	28527	0.983034	589	0.0206471
E203	FEX-3hr-R3	28062	10875	0.387535	88	0.00809195	4275	0.152341	232	0.054269	11796	0.420355	2208	0.187182	664	0.0236619	276	0.415663	28062	0.983893	2804	0.0999216
E203	NIF-6hr-R3	28531	12250	0.429358	104	0.0084898	4441	0.155655	50	0.0112587	11034	0.386737	411	0.0372485	426	0.0149311	44	0.103286	28531	0.986681	609	0.0213452
E203	BENZ-6hr-R3	28283	11764	0.415939	114	0.00969058	4735	0.167415	78	0.0164731	10857	0.38387	698	0.0642903	593	0.0209667	166	0.279933	28283	0.988191	1056	0.0373369
E203	FEX-6hr-R3	28140	9570	0.340085	137	0.0143156	4194	0.149041	1145	0.273009	13837	0.49172	9881	0.7141	304	0.0108031	219	0.720395	28140	0.991649	11382	0.404478
E205	UT-R3	28395	12237	0.430956	91	0.00743646	3970	0.139813	42	0.0105793	10496	0.369643	660	0.0628811	1380	0.0486001	802	0.581159	28395	0.989012	1595	0.0561719
E205	BLE-3hr-R3	28037	13154	0.469166	10726	0.815417	3391	0.120947	3057	0.901504	9036	0.322288	8375	0.926848	2080	0.0741877	2008	0.965385	28037	0.986589	24166	0.861932
E205	NIF-3hr-R4	28574	11687	0.409008	95	0.00812869	4142	0.144957	33	0.00796717	11146	0.390075	458	0.041091	1376	0.0481557	447	0.324855	28574	0.992196	1033	0.0361517
E205	BENZ-3hr-R4	28505	11297	0.396316	98	0.00867487	3931	0.137906	54	0.013737	10821	0.379618	1110	0.102578	2012	0.0705841	1370	0.680915	28505	0.984424	2632	0.0923347
E205	FEX-3hr-R4	28429	11060	0.389039	94	0.0084991	3796	0.133526	394	0.103793	11350	0.39924	3564	0.314009	11822	0.415843	1228	0.103874	28429	1.33765	5280	0.185726
E206	UT-R4	29179	15641	0.536036	144	0.00920657	4210	0.144282	84	0.0199525	7675	0.263032	236	0.0307492	916	0.0313924	157	0.171397	29179	0.974742	621	0.0212824
E206	BLE-3hr-R4	29196	15730	0.538772	8841	0.562047	3245	0.111145	2816	0.867797	8841	0.302815	7575	0.856804	915	0.0313399	856	0.935519	29196	0.984073	20088	0.688039
E206	NIF-6hr-R4	28871	12908	0.447092	132	0.0102262	3935	0.136296	85	0.021601	12908	0.447092	704	0.0545398	1091	0.0377888	421	0.385885	28871	1.06827	1342	0.0464826
E206	BENZ-6hr-R4	28799	13019	0.452064	112	0.00860281	4145	0.143929	95	0.0229192	10168	0.353068	743	0.0730724	975	0.0338553	419	0.429744	28799	0.982916	1369	0.0475364
E206	FEX-6hr-R4	28840	11287	0.391366	140	0.0124037	3768	0.130652	579	0.153662	12247	0.424653	4650	0.379685	848	0.0294036	540	0.636792	28840	0.976075	5909	0.204889
E207	UT-R5	28568	12560	0.439653	112	0.0089172	4804	0.16816	75	0.015612	10293	0.360298	112	0.0108812	674	0.0235928	456	0.676558	28568	0.991704	755	0.0264282
E207	BLE-3hr-R4	28063	11119	0.396216	9206	0.827952	4586	0.163418	3793	0.827082	11162	0.397748	8792	0.787672	996	0.0354916	955	0.958835	28063	0.992873	22746	0.810533
E207	NIF-12hr-R1	28564	14179	0.496394	280	0.0197475	4121	0.144273	170	0.0412521	9483	0.331991	975	0.102816	560	0.0196051	284	0.507143	28564	0.992263	1709	0.0598306
E207	BENZ-12hr-R1	28727	12264	0.426915	165	0.013454	4347	0.151321	179	0.0411778	11253	0.391722	1832	0.162801	611	0.0212692	376	0.615385	28727	0.991228	2552	0.0888363
E207	FEX-12hr-R1	28613	13454	0.470206	398	0.0295823	3110	0.108692	1226	0.394212	11181	0.390766	7965	0.712369	695	0.0242897	577	0.830216	28613	0.993954	10166	0.355293
E207	NIF-12hr-R2	28596	15241	0.532977	206	0.0135162	4392	0.153588	272	0.0619308	8097	0.283151	995	0.122885	590	0.0206323	331	0.561017	28596	0.990348	1804	0.0630857
E207	BENZ-12hr-R2	28408	11727	0.412806	130	0.0110855	4046	0.142425	169	0.0417696	10740	0.378063	1640	0.1527	1578	0.0555477	997	0.631812	28408	0.988841	2936	0.103351
E207	FEX-12hr-R2	28742	13893	0.483369	342	0.0246167	3202	0.111405	1042	0.325422	10854	0.377636	6226	0.573613	637	0.0221627	482	0.756672	28742	0.994572	8092	0.281539
E209	NIF-12hr-R3	28419	14961	0.526444	391	0.0261346	4355	0.153243	240	0.0551091	7790	0.274112	602	0.0772786	864	0.0304022	65	0.0752315	28419	0.984201	1298	0.0456737
E209	BENZ-12hr-R3	28712	13028	0.453748	288	0.0221062	5033	0.175293	511	0.10153	9324	0.324742	1177	0.126233	943	0.0328434	103	0.109226	28712	0.986626	2079	0.0724087
E209	FEX-12hr-R3	28622	15164	0.529802	686	0.0452387	3686	0.128782	2068	0.561042	8669	0.302879	4943	0.570193	855	0.0298721	368	0.430409	28622	0.991335	8065	0.281776
E209	NIF-12hr-R4	28311	14185	0.501042	322	0.0227	4288	0.151461	304	0.0708955	8319	0.293843	648	0.077894	1096	0.0387129	82	0.0748175	28311	0.985059	1356	0.0478966
E209	BENZ-12hr-R4	28654	13648	0.476303	302	0.0221278	5216	0.182034	498	0.0954755	7859	0.274272	699	0.0889426	1198	0.0418092	93	0.0776294	28654	0.974419	1592	0.0555594
E209	FEX-12hr-R4	28071	15316	0.545616	896	0.0585009	3980	0.141783	2564	0.644221	7648	0.272452	4675	0.611271	734	0.026148	342	0.46594	28071	0.986	8477	0.301984

## Sheet: E207_FIG 7 representative
SAMPLE TABLES FOR FIG 7A - Counts and Percents
Untreated		Total #	Total %	# DNA Damage	%DNA Damage	BLE		Total #	Total %	# DNA Damage	%DNA Damage
	Singlets	28568	0.991704	755	0.0264282		Singlets	28063	0.992873	22746	0.810533
	G1	12560	0.439653	112	0.0089172		G1	11119	0.396216	9206	0.827952
	Sphase	4804	0.16816	75	0.015612		Sphase	4586	0.163418	3793	0.827082
	G2	10293	0.360298	112	0.0108812		G2	11162	0.397748	8792	0.787672
	MultiN	674	0.0235928	456	0.676558		MultiN	996	0.0354916	955	0.958835
REP1							REP 2
NIF 15		Total #	Total %	# DNA Damage	%DNA Damage			Total #	Total %	# DNA Damage	%DNA Damage
	Singlets	28564	0.992263	1709	0.0598306		Singlets	28596	0.990348	1804	0.0630857
	G1	14179	0.496394	280	0.0197475		G1	15241	0.532977	206	0.0135162
	Sphase	4121	0.144273	170	0.0412521		Sphase	4392	0.153588	272	0.0619308
	G2	9483	0.331991	975	0.102816		G2	8097	0.283151	995	0.122885
	MultiN	560	0.0196051	284	0.507143		MultiN	590	0.0206323	331	0.561017
BENZ 180		Total #	Total %	# DNA Damage	%DNA Damage			Total #	Total %	# DNA Damage	%DNA Damage
	Singlets	28727	0.991228	2552	0.0888363		Singlets	28408	0.988841	2936	0.103351
	G1	12264	0.426915	165	0.013454		G1	11727	0.412806	130	0.0110855
	Sphase	4347	0.151321	179	0.0411778		Sphase	4046	0.142425	169	0.0417696
	G2	11253	0.391722	1832	0.162801		G2	10740	0.378063	1640	0.1527
	MultiN	611	0.0212692	376	0.615385		MultiN	10854	0.377636	6226	0.573613
FEX 50		Total #	Total %	# DNA Damage	%DNA Damage			Total #	Total %	# DNA Damage	%DNA Damage
	Singlets	28613	0.993954	10166	0.355293		Singlets	28742	0.994572	8092	0.281539
	G1	13454	0.470206	398	0.0295823		G1	13893	0.483369	342	0.0246167
	Sphase	3110	0.108692	1226	0.394212		Sphase	3202	0.111405	1042	0.325422
	G2	11181	0.390766	7965	0.712369		G2	10854	0.377636	6226	0.573613
	MultiN	695	0.0242897	577	0.830216		MultiN	637	0.0221627	482	0.756672

## Sheet: E201_gH2A_CC gate
Depth	Name	Statistic	#Cells
	KB_gH2A_3_6_Timepoints_1_Specimen_001_1-UT_NO_001.fcs		30339
>	KB_gH2A_3_6_Timepoints_1_Specimen_001_1-UT_NO_001.fcs/Cells	97.7	29648
> >	KB_gH2A_3_6_Timepoints_1_Specimen_001_1-UT_NO_001.fcs/Cells/Singlets	1.13	335
> > >	KB_gH2A_3_6_Timepoints_1_Specimen_001_1-UT_NO_001.fcs/Cells/Singlets/G1All	13.4	45
> > > >	KB_gH2A_3_6_Timepoints_1_Specimen_001_1-UT_NO_001.fcs/Cells/Singlets/G1All/gH2A-Damage-DAPI	0	0
> > >	KB_gH2A_3_6_Timepoints_1_Specimen_001_1-UT_NO_001.fcs/Cells/Singlets/G2ALL	0.3	1
> > > >	KB_gH2A_3_6_Timepoints_1_Specimen_001_1-UT_NO_001.fcs/Cells/Singlets/G2ALL/gH2A-Damage-DAPI	0	0
> > >	KB_gH2A_3_6_Timepoints_1_Specimen_001_1-UT_NO_001.fcs/Cells/Singlets/gH2A-Damage	0	0
> > >	KB_gH2A_3_6_Timepoints_1_Specimen_001_1-UT_NO_001.fcs/Cells/Singlets/gH2A-Damage-DAPI	0	0
> > >	KB_gH2A_3_6_Timepoints_1_Specimen_001_1-UT_NO_001.fcs/Cells/Singlets/MnucALL	0	0
> > > >	KB_gH2A_3_6_Timepoints_1_Specimen_001_1-UT_NO_001.fcs/Cells/Singlets/MnucALL/gH2A-Damage-DAPI	0	0
> > >	KB_gH2A_3_6_Timepoints_1_Specimen_001_1-UT_NO_001.fcs/Cells/Singlets/SphseALL	0.9	3
> > > >	KB_gH2A_3_6_Timepoints_1_Specimen_001_1-UT_NO_001.fcs/Cells/Singlets/SphseALL/gH2A-Damage-DAPI	0	0
	KB_gH2A_3_6_Timepoints_1_Specimen_001_2-UT_ DAPI_002.fcs		30380
>	KB_gH2A_3_6_Timepoints_1_Specimen_001_2-UT_ DAPI_002.fcs/Cells	97.8	29710
> >	KB_gH2A_3_6_Timepoints_1_Specimen_001_2-UT_ DAPI_002.fcs/Cells/Singlets	89.2	26501
> > >	KB_gH2A_3_6_Timepoints_1_Specimen_001_2-UT_ DAPI_002.fcs/Cells/Singlets/G1All	10.3	2732
> > > >	KB_gH2A_3_6_Timepoints_1_Specimen_001_2-UT_ DAPI_002.fcs/Cells/Singlets/G1All/gH2A-Damage-DAPI	0	0
> > >	KB_gH2A_3_6_Timepoints_1_Specimen_001_2-UT_ DAPI_002.fcs/Cells/Singlets/G2ALL	25.1	6640
> > > >	KB_gH2A_3_6_Timepoints_1_Specimen_001_2-UT_ DAPI_002.fcs/Cells/Singlets/G2ALL/gH2A-Damage-DAPI	0	0
> > >	KB_gH2A_3_6_Timepoints_1_Specimen_001_2-UT_ DAPI_002.fcs/Cells/Singlets/gH2A-Damage	0	0
> > >	KB_gH2A_3_6_Timepoints_1_Specimen_001_2-UT_ DAPI_002.fcs/Cells/Singlets/gH2A-Damage-DAPI	0	0
> > >	KB_gH2A_3_6_Timepoints_1_Specimen_001_2-UT_ DAPI_002.fcs/Cells/Singlets/MnucALL	5.97	1582
> > > >	KB_gH2A_3_6_Timepoints_1_Specimen_001_2-UT_ DAPI_002.fcs/Cells/Singlets/MnucALL/gH2A-Damage-DAPI	0	0
> > >	KB_gH2A_3_6_Timepoints_1_Specimen_001_2-UT_ DAPI_002.fcs/Cells/Singlets/SphseALL	14.8	3913
> > > >	KB_gH2A_3_6_Timepoints_1_Specimen_001_2-UT_ DAPI_002.fcs/Cells/Singlets/SphseALL/gH2A-Damage-DAPI	0	0
	KB_gH2A_3_6_Timepoints_1_Specimen_001_3-UT_gH2A-488_003.fcs		31472
>	KB_gH2A_3_6_Timepoints_1_Specimen_001_3-UT_gH2A-488_003.fcs/Cells	94.8	29842
> >	KB_gH2A_3_6_Timepoints_1_Specimen_001_3-UT_gH2A-488_003.fcs/Cells/Singlets	15.6	4662
> > >	KB_gH2A_3_6_Timepoints_1_Specimen_001_3-UT_gH2A-488_003.fcs/Cells/Singlets/G1All	18.7	871
> > > >	KB_gH2A_3_6_Timepoints_1_Specimen_001_3-UT_gH2A-488_003.fcs/Cells/Singlets/G1All/gH2A-Damage-DAPI	93.5	814
> > >	KB_gH2A_3_6_Timepoints_1_Specimen_001_3-UT_gH2A-488_003.fcs/Cells/Singlets/G2ALL	0.28	13
> > > >	KB_gH2A_3_6_Timepoints_1_Specimen_001_3-UT_gH2A-488_003.fcs/Cells/Singlets/G2ALL/gH2A-Damage-DAPI	69.2	9
> > >	KB_gH2A_3_6_Timepoints_1_Specimen_001_3-UT_gH2A-488_003.fcs/Cells/Singlets/gH2A-Damage	89.2	4159
> > >	KB_gH2A_3_6_Timepoints_1_Specimen_001_3-UT_gH2A-488_003.fcs/Cells/Singlets/gH2A-Damage-DAPI	83	3868
> > >	KB_gH2A_3_6_Timepoints_1_Specimen_001_3-UT_gH2A-488_003.fcs/Cells/Singlets/MnucALL	0.13	6
> > > >	KB_gH2A_3_6_Timepoints_1_Specimen_001_3-UT_gH2A-488_003.fcs/Cells/Singlets/MnucALL/gH2A-Damage-DAPI	83.3	5
> > >	KB_gH2A_3_6_Timepoints_1_Specimen_001_3-UT_gH2A-488_003.fcs/Cells/Singlets/SphseALL	1.39	65
> > > >	KB_gH2A_3_6_Timepoints_1_Specimen_001_3-UT_gH2A-488_003.fcs/Cells/Singlets/SphseALL/gH2A-Damage-DAPI	93.8	61
	KB_gH2A_3_6_Timepoints_1_Specimen_001_4-UT_gH2A_DAPI_004.fcs		30628
>	KB_gH2A_3_6_Timepoints_1_Specimen_001_4-UT_gH2A_DAPI_004.fcs/Cells	96.7	29609
> >	KB_gH2A_3_6_Timepoints_1_Specimen_001_4-UT_gH2A_DAPI_004.fcs/Cells/Singlets	87.6	25946
> > >	KB_gH2A_3_6_Timepoints_1_Specimen_001_4-UT_gH2A_DAPI_004.fcs/Cells/Singlets/G1All	19.5	5059
> > > >	KB_gH2A_3_6_Timepoints_1_Specimen_001_4-UT_gH2A_DAPI_004.fcs/Cells/Singlets/G1All/gH2A-Damage-DAPI	1.36	69
> > >	KB_gH2A_3_6_Timepoints_1_Specimen_001_4-UT_gH2A_DAPI_004.fcs/Cells/Singlets/G2ALL	50.2	13013
> > > >	KB_gH2A_3_6_Timepoints_1_Specimen_001_4-UT_gH2A_DAPI_004.fcs/Cells/Singlets/G2ALL/gH2A-Damage-DAPI	3.57	464
> > >	KB_gH2A_3_6_Timepoints_1_Specimen_001_4-UT_gH2A_DAPI_004.fcs/Cells/Singlets/gH2A-Damage	7.63	1979
> > >	KB_gH2A_3_6_Timepoints_1_Specimen_001_4-UT_gH2A_DAPI_004.fcs/Cells/Singlets/gH2A-Damage-DAPI	4.67	1211
> > >	KB_gH2A_3_6_Timepoints_1_Specimen_001_4-UT_gH2A_DAPI_004.fcs/Cells/Singlets/MnucALL	8.78	2277
> > > >	KB_gH2A_3_6_Timepoints_1_Specimen_001_4-UT_gH2A_DAPI_004.fcs/Cells/Singlets/MnucALL/gH2A-Damage-DAPI	26.6	606
> > >	KB_gH2A_3_6_Timepoints_1_Specimen_001_4-UT_gH2A_DAPI_004.fcs/Cells/Singlets/SphseALL	18.8	4889
> > > >	KB_gH2A_3_6_Timepoints_1_Specimen_001_4-UT_gH2A_DAPI_004.fcs/Cells/Singlets/SphseALL/gH2A-Damage-DAPI	1.19	58
	KB_gH2A_3_6_Timepoints_1_Specimen_001_5-BLE_gH2A_DAPI_3 hr_005.fcs		30416
>	KB_gH2A_3_6_Timepoints_1_Specimen_001_5-BLE_gH2A_DAPI_3 hr_005.fcs/Cells	98.4	29933
> >	KB_gH2A_3_6_Timepoints_1_Specimen_001_5-BLE_gH2A_DAPI_3 hr_005.fcs/Cells/Singlets	91.7	27462
> > >	KB_gH2A_3_6_Timepoints_1_Specimen_001_5-BLE_gH2A_DAPI_3 hr_005.fcs/Cells/Singlets/G1All	32.2	8834
> > > >	KB_gH2A_3_6_Timepoints_1_Specimen_001_5-BLE_gH2A_DAPI_3 hr_005.fcs/Cells/Singlets/G1All/gH2A-Damage-DAPI	74.9	6614
> > >	KB_gH2A_3_6_Timepoints_1_Specimen_001_5-BLE_gH2A_DAPI_3 hr_005.fcs/Cells/Singlets/G2ALL	38.6	10592
> > > >	KB_gH2A_3_6_Timepoints_1_Specimen_001_5-BLE_gH2A_DAPI_3 hr_005.fcs/Cells/Singlets/G2ALL/gH2A-Damage-DAPI	93.4	9896
> > >	KB_gH2A_3_6_Timepoints_1_Specimen_001_5-BLE_gH2A_DAPI_3 hr_005.fcs/Cells/Singlets/gH2A-Damage	89.2	24488
> > >	KB_gH2A_3_6_Timepoints_1_Specimen_001_5-BLE_gH2A_DAPI_3 hr_005.fcs/Cells/Singlets/gH2A-Damage-DAPI	87.2	23948
> > >	KB_gH2A_3_6_Timepoints_1_Specimen_001_5-BLE_gH2A_DAPI_3 hr_005.fcs/Cells/Singlets/MnucALL	10.9	2993
> > > >	KB_gH2A_3_6_Timepoints_1_Specimen_001_5-BLE_gH2A_DAPI_3 hr_005.fcs/Cells/Singlets/MnucALL/gH2A-Damage-DAPI	96.6	2892
> > >	KB_gH2A_3_6_Timepoints_1_Specimen_001_5-BLE_gH2A_DAPI_3 hr_005.fcs/Cells/Singlets/SphseALL	16.2	4452
> > > >	KB_gH2A_3_6_Timepoints_1_Specimen_001_5-BLE_gH2A_DAPI_3 hr_005.fcs/Cells/Singlets/SphseALL/gH2A-Damage-DAPI	93.1	4146
	KB_gH2A_3_6_Timepoints_1_Specimen_001_6-NIF_3hr_1_006.fcs		30321
>	KB_gH2A_3_6_Timepoints_1_Specimen_001_6-NIF_3hr_1_006.fcs/Cells	98.9	29996
> >	KB_gH2A_3_6_Timepoints_1_Specimen_001_6-NIF_3hr_1_006.fcs/Cells/Singlets	94	28184
> > >	KB_gH2A_3_6_Timepoints_1_Specimen_001_6-NIF_3hr_1_006.fcs/Cells/Singlets/G1All	27	7607
> > > >	KB_gH2A_3_6_Timepoints_1_Specimen_001_6-NIF_3hr_1_006.fcs/Cells/Singlets/G1All/gH2A-Damage-DAPI	1.71	130
> > >	KB_gH2A_3_6_Timepoints_1_Specimen_001_6-NIF_3hr_1_006.fcs/Cells/Singlets/G2ALL	42.9	12104
> > > >	KB_gH2A_3_6_Timepoints_1_Specimen_001_6-NIF_3hr_1_006.fcs/Cells/Singlets/G2ALL/gH2A-Damage-DAPI	3.18	385
> > >	KB_gH2A_3_6_Timepoints_1_Specimen_001_6-NIF_3hr_1_006.fcs/Cells/Singlets/gH2A-Damage	4.17	1176
> > >	KB_gH2A_3_6_Timepoints_1_Specimen_001_6-NIF_3hr_1_006.fcs/Cells/Singlets/gH2A-Damage-DAPI	3.09	872
> > >	KB_gH2A_3_6_Timepoints_1_Specimen_001_6-NIF_3hr_1_006.fcs/Cells/Singlets/MnucALL	5	1409
> > > >	KB_gH2A_3_6_Timepoints_1_Specimen_001_6-NIF_3hr_1_006.fcs/Cells/Singlets/MnucALL/gH2A-Damage-DAPI	17	240
> > >	KB_gH2A_3_6_Timepoints_1_Specimen_001_6-NIF_3hr_1_006.fcs/Cells/Singlets/SphseALL	21.6	6096
> > > >	KB_gH2A_3_6_Timepoints_1_Specimen_001_6-NIF_3hr_1_006.fcs/Cells/Singlets/SphseALL/gH2A-Damage-DAPI	1.26	77
	KB_gH2A_3_6_Timepoints_1_Specimen_001_7-NIF_3hr_2_007.fcs		30157
>	KB_gH2A_3_6_Timepoints_1_Specimen_001_7-NIF_3hr_2_007.fcs/Cells	99	29853
> >	KB_gH2A_3_6_Timepoints_1_Specimen_001_7-NIF_3hr_2_007.fcs/Cells/Singlets	90.6	27042
> > >	KB_gH2A_3_6_Timepoints_1_Specimen_001_7-NIF_3hr_2_007.fcs/Cells/Singlets/G1All	24.3	6568
> > > >	KB_gH2A_3_6_Timepoints_1_Specimen_001_7-NIF_3hr_2_007.fcs/Cells/Singlets/G1All/gH2A-Damage-DAPI	1.22	80
> > >	KB_gH2A_3_6_Timepoints_1_Specimen_001_7-NIF_3hr_2_007.fcs/Cells/Singlets/G2ALL	43.6	11794
> > > >	KB_gH2A_3_6_Timepoints_1_Specimen_001_7-NIF_3hr_2_007.fcs/Cells/Singlets/G2ALL/gH2A-Damage-DAPI	2.35	277
> > >	KB_gH2A_3_6_Timepoints_1_Specimen_001_7-NIF_3hr_2_007.fcs/Cells/Singlets/gH2A-Damage	3.99	1078
> > >	KB_gH2A_3_6_Timepoints_1_Specimen_001_7-NIF_3hr_2_007.fcs/Cells/Singlets/gH2A-Damage-DAPI	2.67	721
> > >	KB_gH2A_3_6_Timepoints_1_Specimen_001_7-NIF_3hr_2_007.fcs/Cells/Singlets/MnucALL	10.6	2879
> > > >	KB_gH2A_3_6_Timepoints_1_Specimen_001_7-NIF_3hr_2_007.fcs/Cells/Singlets/MnucALL/gH2A-Damage-DAPI	10.8	310
> > >	KB_gH2A_3_6_Timepoints_1_Specimen_001_7-NIF_3hr_2_007.fcs/Cells/Singlets/SphseALL	20	5398
> > > >	KB_gH2A_3_6_Timepoints_1_Specimen_001_7-NIF_3hr_2_007.fcs/Cells/Singlets/SphseALL/gH2A-Damage-DAPI	0.83	45
	KB_gH2A_3_6_Timepoints_1_Specimen_001_8-BENZ_3hr_1_008.fcs		30258
>	KB_gH2A_3_6_Timepoints_1_Specimen_001_8-BENZ_3hr_1_008.fcs/Cells	98.7	29870
> >	KB_gH2A_3_6_Timepoints_1_Specimen_001_8-BENZ_3hr_1_008.fcs/Cells/Singlets	92	27467
> > >	KB_gH2A_3_6_Timepoints_1_Specimen_001_8-BENZ_3hr_1_008.fcs/Cells/Singlets/G1All	28.3	7778
> > > >	KB_gH2A_3_6_Timepoints_1_Specimen_001_8-BENZ_3hr_1_008.fcs/Cells/Singlets/G1All/gH2A-Damage-DAPI	0.85	66
> > >	KB_gH2A_3_6_Timepoints_1_Specimen_001_8-BENZ_3hr_1_008.fcs/Cells/Singlets/G2ALL	37.9	10420
> > > >	KB_gH2A_3_6_Timepoints_1_Specimen_001_8-BENZ_3hr_1_008.fcs/Cells/Singlets/G2ALL/gH2A-Damage-DAPI	2.99	312
> > >	KB_gH2A_3_6_Timepoints_1_Specimen_001_8-BENZ_3hr_1_008.fcs/Cells/Singlets/gH2A-Damage	4.97	1366
> > >	KB_gH2A_3_6_Timepoints_1_Specimen_001_8-BENZ_3hr_1_008.fcs/Cells/Singlets/gH2A-Damage-DAPI	3.29	905
> > >	KB_gH2A_3_6_Timepoints_1_Specimen_001_8-BENZ_3hr_1_008.fcs/Cells/Singlets/MnucALL	12	3284
> > > >	KB_gH2A_3_6_Timepoints_1_Specimen_001_8-BENZ_3hr_1_008.fcs/Cells/Singlets/MnucALL/gH2A-Damage-DAPI	13.2	435
> > >	KB_gH2A_3_6_Timepoints_1_Specimen_001_8-BENZ_3hr_1_008.fcs/Cells/Singlets/SphseALL	20.6	5670
> > > >	KB_gH2A_3_6_Timepoints_1_Specimen_001_8-BENZ_3hr_1_008.fcs/Cells/Singlets/SphseALL/gH2A-Damage-DAPI	1.11	63
	KB_gH2A_3_6_Timepoints_1_Specimen_001_9-BENZ_3hr_2_009.fcs		30296
>	KB_gH2A_3_6_Timepoints_1_Specimen_001_9-BENZ_3hr_2_009.fcs/Cells	97.6	29578
> >	KB_gH2A_3_6_Timepoints_1_Specimen_001_9-BENZ_3hr_2_009.fcs/Cells/Singlets	93.6	27672
> > >	KB_gH2A_3_6_Timepoints_1_Specimen_001_9-BENZ_3hr_2_009.fcs/Cells/Singlets/G1All	40.6	11247
> > > >	KB_gH2A_3_6_Timepoints_1_Specimen_001_9-BENZ_3hr_2_009.fcs/Cells/Singlets/G1All/gH2A-Damage-DAPI	0.76	86
> > >	KB_gH2A_3_6_Timepoints_1_Specimen_001_9-BENZ_3hr_2_009.fcs/Cells/Singlets/G2ALL	26.2	7238
> > > >	KB_gH2A_3_6_Timepoints_1_Specimen_001_9-BENZ_3hr_2_009.fcs/Cells/Singlets/G2ALL/gH2A-Damage-DAPI	2.36	171
> > >	KB_gH2A_3_6_Timepoints_1_Specimen_001_9-BENZ_3hr_2_009.fcs/Cells/Singlets/gH2A-Damage	3.13	866
> > >	KB_gH2A_3_6_Timepoints_1_Specimen_001_9-BENZ_3hr_2_009.fcs/Cells/Singlets/gH2A-Damage-DAPI	2.02	560
> > >	KB_gH2A_3_6_Timepoints_1_Specimen_001_9-BENZ_3hr_2_009.fcs/Cells/Singlets/MnucALL	8.4	2324
> > > >	KB_gH2A_3_6_Timepoints_1_Specimen_001_9-BENZ_3hr_2_009.fcs/Cells/Singlets/MnucALL/gH2A-Damage-DAPI	8.95	208
> > >	KB_gH2A_3_6_Timepoints_1_Specimen_001_9-BENZ_3hr_2_009.fcs/Cells/Singlets/SphseALL	22.2	6155
> > > >	KB_gH2A_3_6_Timepoints_1_Specimen_001_9-BENZ_3hr_2_009.fcs/Cells/Singlets/SphseALL/gH2A-Damage-DAPI	0.84	52
	KB_gH2A_3_6_Timepoints_1_Specimen_001_10-FEX_3hr_1_010.fcs		30268
>	KB_gH2A_3_6_Timepoints_1_Specimen_001_10-FEX_3hr_1_010.fcs/Cells	97.5	29497
> >	KB_gH2A_3_6_Timepoints_1_Specimen_001_10-FEX_3hr_1_010.fcs/Cells/Singlets	91.6	27026
> > >	KB_gH2A_3_6_Timepoints_1_Specimen_001_10-FEX_3hr_1_010.fcs/Cells/Singlets/G1All	36.8	9957
> > > >	KB_gH2A_3_6_Timepoints_1_Specimen_001_10-FEX_3hr_1_010.fcs/Cells/Singlets/G1All/gH2A-Damage-DAPI	0.81	81
> > >	KB_gH2A_3_6_Timepoints_1_Specimen_001_10-FEX_3hr_1_010.fcs/Cells/Singlets/G2ALL	34.7	9390
> > > >	KB_gH2A_3_6_Timepoints_1_Specimen_001_10-FEX_3hr_1_010.fcs/Cells/Singlets/G2ALL/gH2A-Damage-DAPI	11.2	1054
> > >	KB_gH2A_3_6_Timepoints_1_Specimen_001_10-FEX_3hr_1_010.fcs/Cells/Singlets/gH2A-Damage	13	3519
> > >	KB_gH2A_3_6_Timepoints_1_Specimen_001_10-FEX_3hr_1_010.fcs/Cells/Singlets/gH2A-Damage-DAPI	8.62	2329
> > >	KB_gH2A_3_6_Timepoints_1_Specimen_001_10-FEX_3hr_1_010.fcs/Cells/Singlets/MnucALL	10.1	2735
> > > >	KB_gH2A_3_6_Timepoints_1_Specimen_001_10-FEX_3hr_1_010.fcs/Cells/Singlets/MnucALL/gH2A-Damage-DAPI	34.1	932
> > >	KB_gH2A_3_6_Timepoints_1_Specimen_001_10-FEX_3hr_1_010.fcs/Cells/Singlets/SphseALL	16.6	4485
> > > >	KB_gH2A_3_6_Timepoints_1_Specimen_001_10-FEX_3hr_1_010.fcs/Cells/Singlets/SphseALL/gH2A-Damage-DAPI	4.73	212
	KB_gH2A_3_6_Timepoints_1_Specimen_001_11-FEX_3hr_2_011.fcs		30314
>	KB_gH2A_3_6_Timepoints_1_Specimen_001_11-FEX_3hr_2_011.fcs/Cells	98	29712
> >	KB_gH2A_3_6_Timepoints_1_Specimen_001_11-FEX_3hr_2_011.fcs/Cells/Singlets	92.6	27499
> > >	KB_gH2A_3_6_Timepoints_1_Specimen_001_11-FEX_3hr_2_011.fcs/Cells/Singlets/G1All	36	9904
> > > >	KB_gH2A_3_6_Timepoints_1_Specimen_001_11-FEX_3hr_2_011.fcs/Cells/Singlets/G1All/gH2A-Damage-DAPI	0.9	89
> > >	KB_gH2A_3_6_Timepoints_1_Specimen_001_11-FEX_3hr_2_011.fcs/Cells/Singlets/G2ALL	35.6	9780
> > > >	KB_gH2A_3_6_Timepoints_1_Specimen_001_11-FEX_3hr_2_011.fcs/Cells/Singlets/G2ALL/gH2A-Damage-DAPI	9.91	969
> > >	KB_gH2A_3_6_Timepoints_1_Specimen_001_11-FEX_3hr_2_011.fcs/Cells/Singlets/gH2A-Damage	12	3293
> > >	KB_gH2A_3_6_Timepoints_1_Specimen_001_11-FEX_3hr_2_011.fcs/Cells/Singlets/gH2A-Damage-DAPI	7.91	2174
> > >	KB_gH2A_3_6_Timepoints_1_Specimen_001_11-FEX_3hr_2_011.fcs/Cells/Singlets/MnucALL	9.54	2624
> > > >	KB_gH2A_3_6_Timepoints_1_Specimen_001_11-FEX_3hr_2_011.fcs/Cells/Singlets/MnucALL/gH2A-Damage-DAPI	30.1	790
> > >	KB_gH2A_3_6_Timepoints_1_Specimen_001_11-FEX_3hr_2_011.fcs/Cells/Singlets/SphseALL	17.5	4817
> > > >	KB_gH2A_3_6_Timepoints_1_Specimen_001_11-FEX_3hr_2_011.fcs/Cells/Singlets/SphseALL/gH2A-Damage-DAPI	5.25	253
	KB_gH2A_3_6_Timepoints_1_Specimen_001_12-NIF_6hr_1_012.fcs		30174
>	KB_gH2A_3_6_Timepoints_1_Specimen_001_12-NIF_6hr_1_012.fcs/Cells	99	29861
> >	KB_gH2A_3_6_Timepoints_1_Specimen_001_12-NIF_6hr_1_012.fcs/Cells/Singlets	93.1	27788
> > >	KB_gH2A_3_6_Timepoints_1_Specimen_001_12-NIF_6hr_1_012.fcs/Cells/Singlets/G1All	27.7	7709
> > > >	KB_gH2A_3_6_Timepoints_1_Specimen_001_12-NIF_6hr_1_012.fcs/Cells/Singlets/G1All/gH2A-Damage-DAPI	1.14	88
> > >	KB_gH2A_3_6_Timepoints_1_Specimen_001_12-NIF_6hr_1_012.fcs/Cells/Singlets/G2ALL	45.7	12710
> > > >	KB_gH2A_3_6_Timepoints_1_Specimen_001_12-NIF_6hr_1_012.fcs/Cells/Singlets/G2ALL/gH2A-Damage-DAPI	2.77	352
> > >	KB_gH2A_3_6_Timepoints_1_Specimen_001_12-NIF_6hr_1_012.fcs/Cells/Singlets/gH2A-Damage	4.35	1210
> > >	KB_gH2A_3_6_Timepoints_1_Specimen_001_12-NIF_6hr_1_012.fcs/Cells/Singlets/gH2A-Damage-DAPI	2.92	811
> > >	KB_gH2A_3_6_Timepoints_1_Specimen_001_12-NIF_6hr_1_012.fcs/Cells/Singlets/MnucALL	9.35	2599
> > > >	KB_gH2A_3_6_Timepoints_1_Specimen_001_12-NIF_6hr_1_012.fcs/Cells/Singlets/MnucALL/gH2A-Damage-DAPI	12.2	317
> > >	KB_gH2A_3_6_Timepoints_1_Specimen_001_12-NIF_6hr_1_012.fcs/Cells/Singlets/SphseALL	15	4163
> > > >	KB_gH2A_3_6_Timepoints_1_Specimen_001_12-NIF_6hr_1_012.fcs/Cells/Singlets/SphseALL/gH2A-Damage-DAPI	0.96	40
	KB_gH2A_3_6_Timepoints_1_Specimen_001_13-NIF_6hr_2_013.fcs		30135
>	KB_gH2A_3_6_Timepoints_1_Specimen_001_13-NIF_6hr_2_013.fcs/Cells	99	29819
> >	KB_gH2A_3_6_Timepoints_1_Specimen_001_13-NIF_6hr_2_013.fcs/Cells/Singlets	91.5	27287
> > >	KB_gH2A_3_6_Timepoints_1_Specimen_001_13-NIF_6hr_2_013.fcs/Cells/Singlets/G1All	25.1	6858
> > > >	KB_gH2A_3_6_Timepoints_1_Specimen_001_13-NIF_6hr_2_013.fcs/Cells/Singlets/G1All/gH2A-Damage-DAPI	1.06	73
> > >	KB_gH2A_3_6_Timepoints_1_Specimen_001_13-NIF_6hr_2_013.fcs/Cells/Singlets/G2ALL	45.6	12449
> > > >	KB_gH2A_3_6_Timepoints_1_Specimen_001_13-NIF_6hr_2_013.fcs/Cells/Singlets/G2ALL/gH2A-Damage-DAPI	3.33	414
> > >	KB_gH2A_3_6_Timepoints_1_Specimen_001_13-NIF_6hr_2_013.fcs/Cells/Singlets/gH2A-Damage	4.81	1312
> > >	KB_gH2A_3_6_Timepoints_1_Specimen_001_13-NIF_6hr_2_013.fcs/Cells/Singlets/gH2A-Damage-DAPI	3.31	902
> > >	KB_gH2A_3_6_Timepoints_1_Specimen_001_13-NIF_6hr_2_013.fcs/Cells/Singlets/MnucALL	9.29	2534
> > > >	KB_gH2A_3_6_Timepoints_1_Specimen_001_13-NIF_6hr_2_013.fcs/Cells/Singlets/MnucALL/gH2A-Damage-DAPI	12.5	318
> > >	KB_gH2A_3_6_Timepoints_1_Specimen_001_13-NIF_6hr_2_013.fcs/Cells/Singlets/SphseALL	18	4910
> > > >	KB_gH2A_3_6_Timepoints_1_Specimen_001_13-NIF_6hr_2_013.fcs/Cells/Singlets/SphseALL/gH2A-Damage-DAPI	1.24	61
	KB_gH2A_3_6_Timepoints_1_Specimen_001_14-BENZ_6hr_1_014.fcs		30174
>	KB_gH2A_3_6_Timepoints_1_Specimen_001_14-BENZ_6hr_1_014.fcs/Cells	98.4	29684
> >	KB_gH2A_3_6_Timepoints_1_Specimen_001_14-BENZ_6hr_1_014.fcs/Cells/Singlets	92.6	27481
> > >	KB_gH2A_3_6_Timepoints_1_Specimen_001_14-BENZ_6hr_1_014.fcs/Cells/Singlets/G1All	33.2	9114
> > > >	KB_gH2A_3_6_Timepoints_1_Specimen_001_14-BENZ_6hr_1_014.fcs/Cells/Singlets/G1All/gH2A-Damage-DAPI	1.1	100
> > >	KB_gH2A_3_6_Timepoints_1_Specimen_001_14-BENZ_6hr_1_014.fcs/Cells/Singlets/G2ALL	39.7	10914
> > > >	KB_gH2A_3_6_Timepoints_1_Specimen_001_14-BENZ_6hr_1_014.fcs/Cells/Singlets/G2ALL/gH2A-Damage-DAPI	3.12	340
> > >	KB_gH2A_3_6_Timepoints_1_Specimen_001_14-BENZ_6hr_1_014.fcs/Cells/Singlets/gH2A-Damage	6.02	1653
> > >	KB_gH2A_3_6_Timepoints_1_Specimen_001_14-BENZ_6hr_1_014.fcs/Cells/Singlets/gH2A-Damage-DAPI	4.01	1101
> > >	KB_gH2A_3_6_Timepoints_1_Specimen_001_14-BENZ_6hr_1_014.fcs/Cells/Singlets/MnucALL	11.8	3237
> > > >	KB_gH2A_3_6_Timepoints_1_Specimen_001_14-BENZ_6hr_1_014.fcs/Cells/Singlets/MnucALL/gH2A-Damage-DAPI	15.3	495
> > >	KB_gH2A_3_6_Timepoints_1_Specimen_001_14-BENZ_6hr_1_014.fcs/Cells/Singlets/SphseALL	13.4	3680
> > > >	KB_gH2A_3_6_Timepoints_1_Specimen_001_14-BENZ_6hr_1_014.fcs/Cells/Singlets/SphseALL/gH2A-Damage-DAPI	1.52	56
	KB_gH2A_3_6_Timepoints_1_Specimen_001_15-BENZ_6hr_2_015.fcs		30246
>	KB_gH2A_3_6_Timepoints_1_Specimen_001_15-BENZ_6hr_2_015.fcs/Cells	98.5	29779
> >	KB_gH2A_3_6_Timepoints_1_Specimen_001_15-BENZ_6hr_2_015.fcs/Cells/Singlets	94	28004
> > >	KB_gH2A_3_6_Timepoints_1_Specimen_001_15-BENZ_6hr_2_015.fcs/Cells/Singlets/G1All	29.7	8313
> > > >	KB_gH2A_3_6_Timepoints_1_Specimen_001_15-BENZ_6hr_2_015.fcs/Cells/Singlets/G1All/gH2A-Damage-DAPI	0.95	79
> > >	KB_gH2A_3_6_Timepoints_1_Specimen_001_15-BENZ_6hr_2_015.fcs/Cells/Singlets/G2ALL	46.7	13073
> > > >	KB_gH2A_3_6_Timepoints_1_Specimen_001_15-BENZ_6hr_2_015.fcs/Cells/Singlets/G2ALL/gH2A-Damage-DAPI	30.5	3987
> > >	KB_gH2A_3_6_Timepoints_1_Specimen_001_15-BENZ_6hr_2_015.fcs/Cells/Singlets/gH2A-Damage	27.7	7748
> > >	KB_gH2A_3_6_Timepoints_1_Specimen_001_15-BENZ_6hr_2_015.fcs/Cells/Singlets/gH2A-Damage-DAPI	20.9	5851
> > >	KB_gH2A_3_6_Timepoints_1_Specimen_001_15-BENZ_6hr_2_015.fcs/Cells/Singlets/MnucALL	7.09	1985
> > > >	KB_gH2A_3_6_Timepoints_1_Specimen_001_15-BENZ_6hr_2_015.fcs/Cells/Singlets/MnucALL/gH2A-Damage-DAPI	59.4	1180
> > >	KB_gH2A_3_6_Timepoints_1_Specimen_001_15-BENZ_6hr_2_015.fcs/Cells/Singlets/SphseALL	14.8	4152
> > > >	KB_gH2A_3_6_Timepoints_1_Specimen_001_15-BENZ_6hr_2_015.fcs/Cells/Singlets/SphseALL/gH2A-Damage-DAPI	10.9	454
	KB_gH2A_3_6_Timepoints_1_Specimen_001_16-FEX_6hr_1_016.fcs		30259
>	KB_gH2A_3_6_Timepoints_1_Specimen_001_16-FEX_6hr_1_016.fcs/Cells	98.3	29752
> >	KB_gH2A_3_6_Timepoints_1_Specimen_001_16-FEX_6hr_1_016.fcs/Cells/Singlets	91.7	27281
> > >	KB_gH2A_3_6_Timepoints_1_Specimen_001_16-FEX_6hr_1_016.fcs/Cells/Singlets/G1All	29.8	8123
> > > >	KB_gH2A_3_6_Timepoints_1_Specimen_001_16-FEX_6hr_1_016.fcs/Cells/Singlets/G1All/gH2A-Damage-DAPI	1	81
> > >	KB_gH2A_3_6_Timepoints_1_Specimen_001_16-FEX_6hr_1_016.fcs/Cells/Singlets/G2ALL	38	10364
> > > >	KB_gH2A_3_6_Timepoints_1_Specimen_001_16-FEX_6hr_1_016.fcs/Cells/Singlets/G2ALL/gH2A-Damage-DAPI	3.71	385
> > >	KB_gH2A_3_6_Timepoints_1_Specimen_001_16-FEX_6hr_1_016.fcs/Cells/Singlets/gH2A-Damage	6.66	1817
> > >	KB_gH2A_3_6_Timepoints_1_Specimen_001_16-FEX_6hr_1_016.fcs/Cells/Singlets/gH2A-Damage-DAPI	4.23	1154
> > >	KB_gH2A_3_6_Timepoints_1_Specimen_001_16-FEX_6hr_1_016.fcs/Cells/Singlets/MnucALL	11	3007
> > > >	KB_gH2A_3_6_Timepoints_1_Specimen_001_16-FEX_6hr_1_016.fcs/Cells/Singlets/MnucALL/gH2A-Damage-DAPI	18.1	543
> > >	KB_gH2A_3_6_Timepoints_1_Specimen_001_16-FEX_6hr_1_016.fcs/Cells/Singlets/SphseALL	19.2	5230
> > > >	KB_gH2A_3_6_Timepoints_1_Specimen_001_16-FEX_6hr_1_016.fcs/Cells/Singlets/SphseALL/gH2A-Damage-DAPI	1.74	91
	KB_gH2A_3_6_Timepoints_1_Specimen_001_17-FEX_6hr_2_017.fcs		30232
>	KB_gH2A_3_6_Timepoints_1_Specimen_001_17-FEX_6hr_2_017.fcs/Cells	98.7	29848
> >	KB_gH2A_3_6_Timepoints_1_Specimen_001_17-FEX_6hr_2_017.fcs/Cells/Singlets	93.2	27820
> > >	KB_gH2A_3_6_Timepoints_1_Specimen_001_17-FEX_6hr_2_017.fcs/Cells/Singlets/G1All	25	6965
> > > >	KB_gH2A_3_6_Timepoints_1_Specimen_001_17-FEX_6hr_2_017.fcs/Cells/Singlets/G1All/gH2A-Damage-DAPI	1.25	87
> > >	KB_gH2A_3_6_Timepoints_1_Specimen_001_17-FEX_6hr_2_017.fcs/Cells/Singlets/G2ALL	50	13909
> > > >	KB_gH2A_3_6_Timepoints_1_Specimen_001_17-FEX_6hr_2_017.fcs/Cells/Singlets/G2ALL/gH2A-Damage-DAPI	35	4874
> > >	KB_gH2A_3_6_Timepoints_1_Specimen_001_17-FEX_6hr_2_017.fcs/Cells/Singlets/gH2A-Damage	33.1	9202
> > >	KB_gH2A_3_6_Timepoints_1_Specimen_001_17-FEX_6hr_2_017.fcs/Cells/Singlets/gH2A-Damage-DAPI	26.3	7324
> > >	KB_gH2A_3_6_Timepoints_1_Specimen_001_17-FEX_6hr_2_017.fcs/Cells/Singlets/MnucALL	8.52	2369
> > > >	KB_gH2A_3_6_Timepoints_1_Specimen_001_17-FEX_6hr_2_017.fcs/Cells/Singlets/MnucALL/gH2A-Damage-DAPI	62.2	1474
> > >	KB_gH2A_3_6_Timepoints_1_Specimen_001_17-FEX_6hr_2_017.fcs/Cells/Singlets/SphseALL	14.8	4114
> > > >	KB_gH2A_3_6_Timepoints_1_Specimen_001_17-FEX_6hr_2_017.fcs/Cells/Singlets/SphseALL/gH2A-Damage-DAPI	16.5	680

## Sheet: E203_gH2A_CC gate
Depth	Name	Statistic	#Cells
	KB_gH2A_3_6_Timepoints_2_Specimen_001_1-UT_NO_001.fcs		30988
>	KB_gH2A_3_6_Timepoints_2_Specimen_001_1-UT_NO_001.fcs/Cells	95.9	29710
> >	KB_gH2A_3_6_Timepoints_2_Specimen_001_1-UT_NO_001.fcs/Cells/Singlets	2.43	722
> > >	KB_gH2A_3_6_Timepoints_2_Specimen_001_1-UT_NO_001.fcs/Cells/Singlets/G1	2.77	20
> > > >	KB_gH2A_3_6_Timepoints_2_Specimen_001_1-UT_NO_001.fcs/Cells/Singlets/G1/gH2A-Damage_DAPI	20	4
> > >	KB_gH2A_3_6_Timepoints_2_Specimen_001_1-UT_NO_001.fcs/Cells/Singlets/G2	0.14	1
> > > >	KB_gH2A_3_6_Timepoints_2_Specimen_001_1-UT_NO_001.fcs/Cells/Singlets/G2/gH2A-Damage_DAPI	100	1
> > >	KB_gH2A_3_6_Timepoints_2_Specimen_001_1-UT_NO_001.fcs/Cells/Singlets/gH2A-Damage	2.08	15
> > >	KB_gH2A_3_6_Timepoints_2_Specimen_001_1-UT_NO_001.fcs/Cells/Singlets/gH2A-Damage_DAPI	1.94	14
> > >	KB_gH2A_3_6_Timepoints_2_Specimen_001_1-UT_NO_001.fcs/Cells/Singlets/MNuc	0	0
> > > >	KB_gH2A_3_6_Timepoints_2_Specimen_001_1-UT_NO_001.fcs/Cells/Singlets/MNuc/gH2A-Damage_DAPI	0	0
> > >	KB_gH2A_3_6_Timepoints_2_Specimen_001_1-UT_NO_001.fcs/Cells/Singlets/Sphase	0.28	2
> > > >	KB_gH2A_3_6_Timepoints_2_Specimen_001_1-UT_NO_001.fcs/Cells/Singlets/Sphase/gH2A-Damage_DAPI	0	0
	KB_gH2A_3_6_Timepoints_2_Specimen_001_2-UT_ DAPI_002.fcs		30293
>	KB_gH2A_3_6_Timepoints_2_Specimen_001_2-UT_ DAPI_002.fcs/Cells	99	30001
> >	KB_gH2A_3_6_Timepoints_2_Specimen_001_2-UT_ DAPI_002.fcs/Cells/Singlets	90.6	27170
> > >	KB_gH2A_3_6_Timepoints_2_Specimen_001_2-UT_ DAPI_002.fcs/Cells/Singlets/G1	45.6	12380
> > > >	KB_gH2A_3_6_Timepoints_2_Specimen_001_2-UT_ DAPI_002.fcs/Cells/Singlets/G1/gH2A-Damage_DAPI	0.016	2
> > >	KB_gH2A_3_6_Timepoints_2_Specimen_001_2-UT_ DAPI_002.fcs/Cells/Singlets/G2	34.1	9258
> > > >	KB_gH2A_3_6_Timepoints_2_Specimen_001_2-UT_ DAPI_002.fcs/Cells/Singlets/G2/gH2A-Damage_DAPI	0	0
> > >	KB_gH2A_3_6_Timepoints_2_Specimen_001_2-UT_ DAPI_002.fcs/Cells/Singlets/gH2A-Damage	0.011	3
> > >	KB_gH2A_3_6_Timepoints_2_Specimen_001_2-UT_ DAPI_002.fcs/Cells/Singlets/gH2A-Damage_DAPI	0.011	3
> > >	KB_gH2A_3_6_Timepoints_2_Specimen_001_2-UT_ DAPI_002.fcs/Cells/Singlets/MNuc	2.83	770
> > > >	KB_gH2A_3_6_Timepoints_2_Specimen_001_2-UT_ DAPI_002.fcs/Cells/Singlets/MNuc/gH2A-Damage_DAPI	0	0
> > >	KB_gH2A_3_6_Timepoints_2_Specimen_001_2-UT_ DAPI_002.fcs/Cells/Singlets/Sphase	15.5	4218
> > > >	KB_gH2A_3_6_Timepoints_2_Specimen_001_2-UT_ DAPI_002.fcs/Cells/Singlets/Sphase/gH2A-Damage_DAPI	0	0
	KB_gH2A_3_6_Timepoints_2_Specimen_001_3-UT_gH2A-488_003.fcs		30341
>	KB_gH2A_3_6_Timepoints_2_Specimen_001_3-UT_gH2A-488_003.fcs/Cells	98.9	30003
> >	KB_gH2A_3_6_Timepoints_2_Specimen_001_3-UT_gH2A-488_003.fcs/Cells/Singlets	16.3	4902
> > >	KB_gH2A_3_6_Timepoints_2_Specimen_001_3-UT_gH2A-488_003.fcs/Cells/Singlets/G1	0.94	46
> > > >	KB_gH2A_3_6_Timepoints_2_Specimen_001_3-UT_gH2A-488_003.fcs/Cells/Singlets/G1/gH2A-Damage_DAPI	19.6	9
> > >	KB_gH2A_3_6_Timepoints_2_Specimen_001_3-UT_gH2A-488_003.fcs/Cells/Singlets/G2	0.02	1
> > > >	KB_gH2A_3_6_Timepoints_2_Specimen_001_3-UT_gH2A-488_003.fcs/Cells/Singlets/G2/gH2A-Damage_DAPI	0	0
> > >	KB_gH2A_3_6_Timepoints_2_Specimen_001_3-UT_gH2A-488_003.fcs/Cells/Singlets/gH2A-Damage	10.4	512
> > >	KB_gH2A_3_6_Timepoints_2_Specimen_001_3-UT_gH2A-488_003.fcs/Cells/Singlets/gH2A-Damage_DAPI	6.41	314
> > >	KB_gH2A_3_6_Timepoints_2_Specimen_001_3-UT_gH2A-488_003.fcs/Cells/Singlets/MNuc	0	0
> > > >	KB_gH2A_3_6_Timepoints_2_Specimen_001_3-UT_gH2A-488_003.fcs/Cells/Singlets/MNuc/gH2A-Damage_DAPI	0	0
> > >	KB_gH2A_3_6_Timepoints_2_Specimen_001_3-UT_gH2A-488_003.fcs/Cells/Singlets/Sphase	0.041	2
> > > >	KB_gH2A_3_6_Timepoints_2_Specimen_001_3-UT_gH2A-488_003.fcs/Cells/Singlets/Sphase/gH2A-Damage_DAPI	50	1
	KB_gH2A_3_6_Timepoints_2_Specimen_001_4-UT_gH2A_DAPI_004.fcs		30371
>	KB_gH2A_3_6_Timepoints_2_Specimen_001_4-UT_gH2A_DAPI_004.fcs/Cells	98.9	30049
> >	KB_gH2A_3_6_Timepoints_2_Specimen_001_4-UT_gH2A_DAPI_004.fcs/Cells/Singlets	92.2	27720
> > >	KB_gH2A_3_6_Timepoints_2_Specimen_001_4-UT_gH2A_DAPI_004.fcs/Cells/Singlets/G1	46.5	12889
> > > >	KB_gH2A_3_6_Timepoints_2_Specimen_001_4-UT_gH2A_DAPI_004.fcs/Cells/Singlets/G1/gH2A-Damage_DAPI	0.75	97
> > >	KB_gH2A_3_6_Timepoints_2_Specimen_001_4-UT_gH2A_DAPI_004.fcs/Cells/Singlets/G2	32.2	8938
> > > >	KB_gH2A_3_6_Timepoints_2_Specimen_001_4-UT_gH2A_DAPI_004.fcs/Cells/Singlets/G2/gH2A-Damage_DAPI	3.36	300
> > >	KB_gH2A_3_6_Timepoints_2_Specimen_001_4-UT_gH2A_DAPI_004.fcs/Cells/Singlets/gH2A-Damage	7.6	2106
> > >	KB_gH2A_3_6_Timepoints_2_Specimen_001_4-UT_gH2A_DAPI_004.fcs/Cells/Singlets/gH2A-Damage_DAPI	2.86	794
> > >	KB_gH2A_3_6_Timepoints_2_Specimen_001_4-UT_gH2A_DAPI_004.fcs/Cells/Singlets/MNuc	4.63	1284
> > > >	KB_gH2A_3_6_Timepoints_2_Specimen_001_4-UT_gH2A_DAPI_004.fcs/Cells/Singlets/MNuc/gH2A-Damage_DAPI	26.6	341
> > >	KB_gH2A_3_6_Timepoints_2_Specimen_001_4-UT_gH2A_DAPI_004.fcs/Cells/Singlets/Sphase	15.2	4205
> > > >	KB_gH2A_3_6_Timepoints_2_Specimen_001_4-UT_gH2A_DAPI_004.fcs/Cells/Singlets/Sphase/gH2A-Damage_DAPI	1.12	47
	KB_gH2A_3_6_Timepoints_2_Specimen_001_5-BLE_gH2A_DAPI_3 hr_005.fcs		30258
>	KB_gH2A_3_6_Timepoints_2_Specimen_001_5-BLE_gH2A_DAPI_3 hr_005.fcs/Cells	99.3	30052
> >	KB_gH2A_3_6_Timepoints_2_Specimen_001_5-BLE_gH2A_DAPI_3 hr_005.fcs/Cells/Singlets	92.7	27861
> > >	KB_gH2A_3_6_Timepoints_2_Specimen_001_5-BLE_gH2A_DAPI_3 hr_005.fcs/Cells/Singlets/G1	49	13640
> > > >	KB_gH2A_3_6_Timepoints_2_Specimen_001_5-BLE_gH2A_DAPI_3 hr_005.fcs/Cells/Singlets/G1/gH2A-Damage_DAPI	63.1	8603
> > >	KB_gH2A_3_6_Timepoints_2_Specimen_001_5-BLE_gH2A_DAPI_3 hr_005.fcs/Cells/Singlets/G2	32.9	9156
> > > >	KB_gH2A_3_6_Timepoints_2_Specimen_001_5-BLE_gH2A_DAPI_3 hr_005.fcs/Cells/Singlets/G2/gH2A-Damage_DAPI	72.7	6655
> > >	KB_gH2A_3_6_Timepoints_2_Specimen_001_5-BLE_gH2A_DAPI_3 hr_005.fcs/Cells/Singlets/gH2A-Damage	74.2	20686
> > >	KB_gH2A_3_6_Timepoints_2_Specimen_001_5-BLE_gH2A_DAPI_3 hr_005.fcs/Cells/Singlets/gH2A-Damage_DAPI	67.5	18818
> > >	KB_gH2A_3_6_Timepoints_2_Specimen_001_5-BLE_gH2A_DAPI_3 hr_005.fcs/Cells/Singlets/MNuc	2.88	802
> > > >	KB_gH2A_3_6_Timepoints_2_Specimen_001_5-BLE_gH2A_DAPI_3 hr_005.fcs/Cells/Singlets/MNuc/gH2A-Damage_DAPI	87.3	700
> > >	KB_gH2A_3_6_Timepoints_2_Specimen_001_5-BLE_gH2A_DAPI_3 hr_005.fcs/Cells/Singlets/Sphase	13.9	3878
> > > >	KB_gH2A_3_6_Timepoints_2_Specimen_001_5-BLE_gH2A_DAPI_3 hr_005.fcs/Cells/Singlets/Sphase/gH2A-Damage_DAPI	71.5	2772
	KB_gH2A_3_6_Timepoints_2_Specimen_001_6-NIF_3hr_3_006.fcs		30249
>	KB_gH2A_3_6_Timepoints_2_Specimen_001_6-NIF_3hr_3_006.fcs/Cells	99.2	30006
> >	KB_gH2A_3_6_Timepoints_2_Specimen_001_6-NIF_3hr_3_006.fcs/Cells/Singlets	95.6	28680
> > >	KB_gH2A_3_6_Timepoints_2_Specimen_001_6-NIF_3hr_3_006.fcs/Cells/Singlets/G1	41.2	11808
> > > >	KB_gH2A_3_6_Timepoints_2_Specimen_001_6-NIF_3hr_3_006.fcs/Cells/Singlets/G1/gH2A-Damage_DAPI	0.74	87
> > >	KB_gH2A_3_6_Timepoints_2_Specimen_001_6-NIF_3hr_3_006.fcs/Cells/Singlets/G2	39.9	11437
> > > >	KB_gH2A_3_6_Timepoints_2_Specimen_001_6-NIF_3hr_3_006.fcs/Cells/Singlets/G2/gH2A-Damage_DAPI	2.95	337
> > >	KB_gH2A_3_6_Timepoints_2_Specimen_001_6-NIF_3hr_3_006.fcs/Cells/Singlets/gH2A-Damage	5.65	1619
> > >	KB_gH2A_3_6_Timepoints_2_Specimen_001_6-NIF_3hr_3_006.fcs/Cells/Singlets/gH2A-Damage_DAPI	2.38	682
> > >	KB_gH2A_3_6_Timepoints_2_Specimen_001_6-NIF_3hr_3_006.fcs/Cells/Singlets/MNuc	2.45	704
> > > >	KB_gH2A_3_6_Timepoints_2_Specimen_001_6-NIF_3hr_3_006.fcs/Cells/Singlets/MNuc/gH2A-Damage_DAPI	16.3	115
> > >	KB_gH2A_3_6_Timepoints_2_Specimen_001_6-NIF_3hr_3_006.fcs/Cells/Singlets/Sphase	13.9	3996
> > > >	KB_gH2A_3_6_Timepoints_2_Specimen_001_6-NIF_3hr_3_006.fcs/Cells/Singlets/Sphase/gH2A-Damage_DAPI	0.9	36
	KB_gH2A_3_6_Timepoints_2_Specimen_001_7-BENZ_3hr_3_007.fcs		30164
>	KB_gH2A_3_6_Timepoints_2_Specimen_001_7-BENZ_3hr_3_007.fcs/Cells	99.4	29978
> >	KB_gH2A_3_6_Timepoints_2_Specimen_001_7-BENZ_3hr_3_007.fcs/Cells/Singlets	95.2	28527
> > >	KB_gH2A_3_6_Timepoints_2_Specimen_001_7-BENZ_3hr_3_007.fcs/Cells/Singlets/G1	44	12543
> > > >	KB_gH2A_3_6_Timepoints_2_Specimen_001_7-BENZ_3hr_3_007.fcs/Cells/Singlets/G1/gH2A-Damage_DAPI	0.62	78
> > >	KB_gH2A_3_6_Timepoints_2_Specimen_001_7-BENZ_3hr_3_007.fcs/Cells/Singlets/G2	36.3	10361
> > > >	KB_gH2A_3_6_Timepoints_2_Specimen_001_7-BENZ_3hr_3_007.fcs/Cells/Singlets/G2/gH2A-Damage_DAPI	3.3	342
> > >	KB_gH2A_3_6_Timepoints_2_Specimen_001_7-BENZ_3hr_3_007.fcs/Cells/Singlets/gH2A-Damage	5.04	1438
> > >	KB_gH2A_3_6_Timepoints_2_Specimen_001_7-BENZ_3hr_3_007.fcs/Cells/Singlets/gH2A-Damage_DAPI	2.06	587
> > >	KB_gH2A_3_6_Timepoints_2_Specimen_001_7-BENZ_3hr_3_007.fcs/Cells/Singlets/MNuc	2.25	642
> > > >	KB_gH2A_3_6_Timepoints_2_Specimen_001_7-BENZ_3hr_3_007.fcs/Cells/Singlets/MNuc/gH2A-Damage_DAPI	17.4	112
> > >	KB_gH2A_3_6_Timepoints_2_Specimen_001_7-BENZ_3hr_3_007.fcs/Cells/Singlets/Sphase	15.8	4497
> > > >	KB_gH2A_3_6_Timepoints_2_Specimen_001_7-BENZ_3hr_3_007.fcs/Cells/Singlets/Sphase/gH2A-Damage_DAPI	1.27	57
	KB_gH2A_3_6_Timepoints_2_Specimen_001_8-FEX_3hr_3_008.fcs		30115
>	KB_gH2A_3_6_Timepoints_2_Specimen_001_8-FEX_3hr_3_008.fcs/Cells	99.5	29965
> >	KB_gH2A_3_6_Timepoints_2_Specimen_001_8-FEX_3hr_3_008.fcs/Cells/Singlets	93.5	28026
> > >	KB_gH2A_3_6_Timepoints_2_Specimen_001_8-FEX_3hr_3_008.fcs/Cells/Singlets/G1	38.8	10875
> > > >	KB_gH2A_3_6_Timepoints_2_Specimen_001_8-FEX_3hr_3_008.fcs/Cells/Singlets/G1/gH2A-Damage_DAPI	0.81	88
> > >	KB_gH2A_3_6_Timepoints_2_Specimen_001_8-FEX_3hr_3_008.fcs/Cells/Singlets/G2	42.1	11796
> > > >	KB_gH2A_3_6_Timepoints_2_Specimen_001_8-FEX_3hr_3_008.fcs/Cells/Singlets/G2/gH2A-Damage_DAPI	18.7	2208
> > >	KB_gH2A_3_6_Timepoints_2_Specimen_001_8-FEX_3hr_3_008.fcs/Cells/Singlets/gH2A-Damage	21.9	6140
> > >	KB_gH2A_3_6_Timepoints_2_Specimen_001_8-FEX_3hr_3_008.fcs/Cells/Singlets/gH2A-Damage_DAPI	9.8	2747
> > >	KB_gH2A_3_6_Timepoints_2_Specimen_001_8-FEX_3hr_3_008.fcs/Cells/Singlets/MNuc	2.37	664
> > > >	KB_gH2A_3_6_Timepoints_2_Specimen_001_8-FEX_3hr_3_008.fcs/Cells/Singlets/MNuc/gH2A-Damage_DAPI	41.6	276
> > >	KB_gH2A_3_6_Timepoints_2_Specimen_001_8-FEX_3hr_3_008.fcs/Cells/Singlets/Sphase	15.3	4275
> > > >	KB_gH2A_3_6_Timepoints_2_Specimen_001_8-FEX_3hr_3_008.fcs/Cells/Singlets/Sphase/gH2A-Damage_DAPI	5.43	232
	KB_gH2A_3_6_Timepoints_2_Specimen_001_9-NIF_6hr_3_009.fcs		30117
>	KB_gH2A_3_6_Timepoints_2_Specimen_001_9-NIF_6hr_3_009.fcs/Cells	99.6	30005
> >	KB_gH2A_3_6_Timepoints_2_Specimen_001_9-NIF_6hr_3_009.fcs/Cells/Singlets	95.1	28531
> > >	KB_gH2A_3_6_Timepoints_2_Specimen_001_9-NIF_6hr_3_009.fcs/Cells/Singlets/G1	42.9	12250
> > > >	KB_gH2A_3_6_Timepoints_2_Specimen_001_9-NIF_6hr_3_009.fcs/Cells/Singlets/G1/gH2A-Damage_DAPI	0.85	104
> > >	KB_gH2A_3_6_Timepoints_2_Specimen_001_9-NIF_6hr_3_009.fcs/Cells/Singlets/G2	38.7	11034
> > > >	KB_gH2A_3_6_Timepoints_2_Specimen_001_9-NIF_6hr_3_009.fcs/Cells/Singlets/G2/gH2A-Damage_DAPI	3.72	411
> > >	KB_gH2A_3_6_Timepoints_2_Specimen_001_9-NIF_6hr_3_009.fcs/Cells/Singlets/gH2A-Damage	4.47	1275
> > >	KB_gH2A_3_6_Timepoints_2_Specimen_001_9-NIF_6hr_3_009.fcs/Cells/Singlets/gH2A-Damage_DAPI	2.12	604
> > >	KB_gH2A_3_6_Timepoints_2_Specimen_001_9-NIF_6hr_3_009.fcs/Cells/Singlets/MNuc	1.49	425
> > > >	KB_gH2A_3_6_Timepoints_2_Specimen_001_9-NIF_6hr_3_009.fcs/Cells/Singlets/MNuc/gH2A-Damage_DAPI	10.4	44
> > >	KB_gH2A_3_6_Timepoints_2_Specimen_001_9-NIF_6hr_3_009.fcs/Cells/Singlets/Sphase	15.6	4441
> > > >	KB_gH2A_3_6_Timepoints_2_Specimen_001_9-NIF_6hr_3_009.fcs/Cells/Singlets/Sphase/gH2A-Damage_DAPI	1.13	50
	KB_gH2A_3_6_Timepoints_2_Specimen_001_10-BENZ_6hr_3_010.fcs		30231
>	KB_gH2A_3_6_Timepoints_2_Specimen_001_10-BENZ_6hr_3_010.fcs/Cells	99.3	30013
> >	KB_gH2A_3_6_Timepoints_2_Specimen_001_10-BENZ_6hr_3_010.fcs/Cells/Singlets	94.2	28283
> > >	KB_gH2A_3_6_Timepoints_2_Specimen_001_10-BENZ_6hr_3_010.fcs/Cells/Singlets/G1	41.6	11764
> > > >	KB_gH2A_3_6_Timepoints_2_Specimen_001_10-BENZ_6hr_3_010.fcs/Cells/Singlets/G1/gH2A-Damage_DAPI	0.97	114
> > >	KB_gH2A_3_6_Timepoints_2_Specimen_001_10-BENZ_6hr_3_010.fcs/Cells/Singlets/G2	38.4	10857
> > > >	KB_gH2A_3_6_Timepoints_2_Specimen_001_10-BENZ_6hr_3_010.fcs/Cells/Singlets/G2/gH2A-Damage_DAPI	6.43	698
> > >	KB_gH2A_3_6_Timepoints_2_Specimen_001_10-BENZ_6hr_3_010.fcs/Cells/Singlets/gH2A-Damage	11.1	3131
> > >	KB_gH2A_3_6_Timepoints_2_Specimen_001_10-BENZ_6hr_3_010.fcs/Cells/Singlets/gH2A-Damage_DAPI	3.66	1034
> > >	KB_gH2A_3_6_Timepoints_2_Specimen_001_10-BENZ_6hr_3_010.fcs/Cells/Singlets/MNuc	2.1	593
> > > >	KB_gH2A_3_6_Timepoints_2_Specimen_001_10-BENZ_6hr_3_010.fcs/Cells/Singlets/MNuc/gH2A-Damage_DAPI	28	166
> > >	KB_gH2A_3_6_Timepoints_2_Specimen_001_10-BENZ_6hr_3_010.fcs/Cells/Singlets/Sphase	16.7	4735
> > > >	KB_gH2A_3_6_Timepoints_2_Specimen_001_10-BENZ_6hr_3_010.fcs/Cells/Singlets/Sphase/gH2A-Damage_DAPI	1.65	78
	KB_gH2A_3_6_Timepoints_2_Specimen_001_11-FEX_6hr_3_011.fcs		30215
>	KB_gH2A_3_6_Timepoints_2_Specimen_001_11-FEX_6hr_3_011.fcs/Cells	99.3	30001
> >	KB_gH2A_3_6_Timepoints_2_Specimen_001_11-FEX_6hr_3_011.fcs/Cells/Singlets	93.8	28140
> > >	KB_gH2A_3_6_Timepoints_2_Specimen_001_11-FEX_6hr_3_011.fcs/Cells/Singlets/G1	34	9570
> > > >	KB_gH2A_3_6_Timepoints_2_Specimen_001_11-FEX_6hr_3_011.fcs/Cells/Singlets/G1/gH2A-Damage_DAPI	1.43	137
> > >	KB_gH2A_3_6_Timepoints_2_Specimen_001_11-FEX_6hr_3_011.fcs/Cells/Singlets/G2	49.2	13837
> > > >	KB_gH2A_3_6_Timepoints_2_Specimen_001_11-FEX_6hr_3_011.fcs/Cells/Singlets/G2/gH2A-Damage_DAPI	71.4	9881
> > >	KB_gH2A_3_6_Timepoints_2_Specimen_001_11-FEX_6hr_3_011.fcs/Cells/Singlets/gH2A-Damage	53.7	15116
> > >	KB_gH2A_3_6_Timepoints_2_Specimen_001_11-FEX_6hr_3_011.fcs/Cells/Singlets/gH2A-Damage_DAPI	40	11242
> > >	KB_gH2A_3_6_Timepoints_2_Specimen_001_11-FEX_6hr_3_011.fcs/Cells/Singlets/MNuc	1.08	304
> > > >	KB_gH2A_3_6_Timepoints_2_Specimen_001_11-FEX_6hr_3_011.fcs/Cells/Singlets/MNuc/gH2A-Damage_DAPI	72	219
> > >	KB_gH2A_3_6_Timepoints_2_Specimen_001_11-FEX_6hr_3_011.fcs/Cells/Singlets/Sphase	14.9	4194
> > > >	KB_gH2A_3_6_Timepoints_2_Specimen_001_11-FEX_6hr_3_011.fcs/Cells/Singlets/Sphase/gH2A-Damage_DAPI	27.3	1145

## Sheet: E205_gH2A_CC gate
Depth	Name	Statistic	#Cells
	KB_gH2A_1_2_3_Timepoints_Specimen_001_1-UT_NO_001.fcs		33049
>	KB_gH2A_1_2_3_Timepoints_Specimen_001_1-UT_NO_001.fcs/Cells	90.7	29970
> >	KB_gH2A_1_2_3_Timepoints_Specimen_001_1-UT_NO_001.fcs/Cells/Singlets	2.9	868
> > >	KB_gH2A_1_2_3_Timepoints_Specimen_001_1-UT_NO_001.fcs/Cells/Singlets/Alexa Fluor 488-A subset	0.69	6
> > >	KB_gH2A_1_2_3_Timepoints_Specimen_001_1-UT_NO_001.fcs/Cells/Singlets/G1	15.6	135
> > > >	KB_gH2A_1_2_3_Timepoints_Specimen_001_1-UT_NO_001.fcs/Cells/Singlets/G1/gH2A + DAPI	0.74	1
> > >	KB_gH2A_1_2_3_Timepoints_Specimen_001_1-UT_NO_001.fcs/Cells/Singlets/G2All	0	0
> > > >	KB_gH2A_1_2_3_Timepoints_Specimen_001_1-UT_NO_001.fcs/Cells/Singlets/G2All/gH2A + DAPI	0	0
> > >	KB_gH2A_1_2_3_Timepoints_Specimen_001_1-UT_NO_001.fcs/Cells/Singlets/gH2A + DAPI	0.69	6
> > >	KB_gH2A_1_2_3_Timepoints_Specimen_001_1-UT_NO_001.fcs/Cells/Singlets/MNuc	0	0
> > > >	KB_gH2A_1_2_3_Timepoints_Specimen_001_1-UT_NO_001.fcs/Cells/Singlets/MNuc/gH2A + DAPI	0	0
> > >	KB_gH2A_1_2_3_Timepoints_Specimen_001_1-UT_NO_001.fcs/Cells/Singlets/Sphase	0.92	8
> > > >	KB_gH2A_1_2_3_Timepoints_Specimen_001_1-UT_NO_001.fcs/Cells/Singlets/Sphase/gH2A + DAPI	0	0
	KB_gH2A_1_2_3_Timepoints_Specimen_001_2-UT_ DAPI_002.fcs		37172
>	KB_gH2A_1_2_3_Timepoints_Specimen_001_2-UT_ DAPI_002.fcs/Cells	80.8	30039
> >	KB_gH2A_1_2_3_Timepoints_Specimen_001_2-UT_ DAPI_002.fcs/Cells/Singlets	93.8	28180
> > >	KB_gH2A_1_2_3_Timepoints_Specimen_001_2-UT_ DAPI_002.fcs/Cells/Singlets/Alexa Fluor 488-A subset	0	0
> > >	KB_gH2A_1_2_3_Timepoints_Specimen_001_2-UT_ DAPI_002.fcs/Cells/Singlets/G1	29.7	8379
> > > >	KB_gH2A_1_2_3_Timepoints_Specimen_001_2-UT_ DAPI_002.fcs/Cells/Singlets/G1/gH2A + DAPI	0	0
> > >	KB_gH2A_1_2_3_Timepoints_Specimen_001_2-UT_ DAPI_002.fcs/Cells/Singlets/G2All	35.7	10064
> > > >	KB_gH2A_1_2_3_Timepoints_Specimen_001_2-UT_ DAPI_002.fcs/Cells/Singlets/G2All/gH2A + DAPI	0	0
> > >	KB_gH2A_1_2_3_Timepoints_Specimen_001_2-UT_ DAPI_002.fcs/Cells/Singlets/gH2A + DAPI	0	0
> > >	KB_gH2A_1_2_3_Timepoints_Specimen_001_2-UT_ DAPI_002.fcs/Cells/Singlets/MNuc	10.9	3065
> > > >	KB_gH2A_1_2_3_Timepoints_Specimen_001_2-UT_ DAPI_002.fcs/Cells/Singlets/MNuc/gH2A + DAPI	0	0
> > >	KB_gH2A_1_2_3_Timepoints_Specimen_001_2-UT_ DAPI_002.fcs/Cells/Singlets/Sphase	17.2	4861
> > > >	KB_gH2A_1_2_3_Timepoints_Specimen_001_2-UT_ DAPI_002.fcs/Cells/Singlets/Sphase/gH2A + DAPI	0	0
	KB_gH2A_1_2_3_Timepoints_Specimen_001_3-UT_gH2A-488_003.fcs		31502
>	KB_gH2A_1_2_3_Timepoints_Specimen_001_3-UT_gH2A-488_003.fcs/Cells	95.1	29974
> >	KB_gH2A_1_2_3_Timepoints_Specimen_001_3-UT_gH2A-488_003.fcs/Cells/Singlets	0.5	151
> > >	KB_gH2A_1_2_3_Timepoints_Specimen_001_3-UT_gH2A-488_003.fcs/Cells/Singlets/Alexa Fluor 488-A subset	40.4	61
> > >	KB_gH2A_1_2_3_Timepoints_Specimen_001_3-UT_gH2A-488_003.fcs/Cells/Singlets/G1	10.6	16
> > > >	KB_gH2A_1_2_3_Timepoints_Specimen_001_3-UT_gH2A-488_003.fcs/Cells/Singlets/G1/gH2A + DAPI	62.5	10
> > >	KB_gH2A_1_2_3_Timepoints_Specimen_001_3-UT_gH2A-488_003.fcs/Cells/Singlets/G2All	0	0
> > > >	KB_gH2A_1_2_3_Timepoints_Specimen_001_3-UT_gH2A-488_003.fcs/Cells/Singlets/G2All/gH2A + DAPI	0	0
> > >	KB_gH2A_1_2_3_Timepoints_Specimen_001_3-UT_gH2A-488_003.fcs/Cells/Singlets/gH2A + DAPI	40.4	61
> > >	KB_gH2A_1_2_3_Timepoints_Specimen_001_3-UT_gH2A-488_003.fcs/Cells/Singlets/MNuc	1.32	2
> > > >	KB_gH2A_1_2_3_Timepoints_Specimen_001_3-UT_gH2A-488_003.fcs/Cells/Singlets/MNuc/gH2A + DAPI	50	1
> > >	KB_gH2A_1_2_3_Timepoints_Specimen_001_3-UT_gH2A-488_003.fcs/Cells/Singlets/Sphase	0.66	1
> > > >	KB_gH2A_1_2_3_Timepoints_Specimen_001_3-UT_gH2A-488_003.fcs/Cells/Singlets/Sphase/gH2A + DAPI	0	0
	KB_gH2A_1_2_3_Timepoints_Specimen_001_4-UT_gH2A_DAPI_004.fcs		35520
>	KB_gH2A_1_2_3_Timepoints_Specimen_001_4-UT_gH2A_DAPI_004.fcs/Cells	84.2	29900
> >	KB_gH2A_1_2_3_Timepoints_Specimen_001_4-UT_gH2A_DAPI_004.fcs/Cells/Singlets	95	28395
> > >	KB_gH2A_1_2_3_Timepoints_Specimen_001_4-UT_gH2A_DAPI_004.fcs/Cells/Singlets/Alexa Fluor 488-A subset	4.97	1410
> > >	KB_gH2A_1_2_3_Timepoints_Specimen_001_4-UT_gH2A_DAPI_004.fcs/Cells/Singlets/G1	43.1	12237
> > > >	KB_gH2A_1_2_3_Timepoints_Specimen_001_4-UT_gH2A_DAPI_004.fcs/Cells/Singlets/G1/gH2A + DAPI	0.74	91
> > >	KB_gH2A_1_2_3_Timepoints_Specimen_001_4-UT_gH2A_DAPI_004.fcs/Cells/Singlets/G2All	37	10496
> > > >	KB_gH2A_1_2_3_Timepoints_Specimen_001_4-UT_gH2A_DAPI_004.fcs/Cells/Singlets/G2All/gH2A + DAPI	6.29	660
> > >	KB_gH2A_1_2_3_Timepoints_Specimen_001_4-UT_gH2A_DAPI_004.fcs/Cells/Singlets/gH2A + DAPI	5.63	1599
> > >	KB_gH2A_1_2_3_Timepoints_Specimen_001_4-UT_gH2A_DAPI_004.fcs/Cells/Singlets/MNuc	4.86	1380
> > > >	KB_gH2A_1_2_3_Timepoints_Specimen_001_4-UT_gH2A_DAPI_004.fcs/Cells/Singlets/MNuc/gH2A + DAPI	58.1	802
> > >	KB_gH2A_1_2_3_Timepoints_Specimen_001_4-UT_gH2A_DAPI_004.fcs/Cells/Singlets/Sphase	14	3970
> > > >	KB_gH2A_1_2_3_Timepoints_Specimen_001_4-UT_gH2A_DAPI_004.fcs/Cells/Singlets/Sphase/gH2A + DAPI	1.06	42
	KB_gH2A_1_2_3_Timepoints_Specimen_001_5-BLE_gH2A_DAPI_3 hr_005.fcs		32572
>	KB_gH2A_1_2_3_Timepoints_Specimen_001_5-BLE_gH2A_DAPI_3 hr_005.fcs/Cells	91.8	29903
> >	KB_gH2A_1_2_3_Timepoints_Specimen_001_5-BLE_gH2A_DAPI_3 hr_005.fcs/Cells/Singlets	93.8	28037
> > >	KB_gH2A_1_2_3_Timepoints_Specimen_001_5-BLE_gH2A_DAPI_3 hr_005.fcs/Cells/Singlets/Alexa Fluor 488-A subset	85.8	24067
> > >	KB_gH2A_1_2_3_Timepoints_Specimen_001_5-BLE_gH2A_DAPI_3 hr_005.fcs/Cells/Singlets/G1	46.9	13154
> > > >	KB_gH2A_1_2_3_Timepoints_Specimen_001_5-BLE_gH2A_DAPI_3 hr_005.fcs/Cells/Singlets/G1/gH2A + DAPI	81.5	10726
> > >	KB_gH2A_1_2_3_Timepoints_Specimen_001_5-BLE_gH2A_DAPI_3 hr_005.fcs/Cells/Singlets/G2All	32.2	9036
> > > >	KB_gH2A_1_2_3_Timepoints_Specimen_001_5-BLE_gH2A_DAPI_3 hr_005.fcs/Cells/Singlets/G2All/gH2A + DAPI	92.7	8375
> > >	KB_gH2A_1_2_3_Timepoints_Specimen_001_5-BLE_gH2A_DAPI_3 hr_005.fcs/Cells/Singlets/gH2A + DAPI	86.3	24193
> > >	KB_gH2A_1_2_3_Timepoints_Specimen_001_5-BLE_gH2A_DAPI_3 hr_005.fcs/Cells/Singlets/MNuc	7.42	2080
> > > >	KB_gH2A_1_2_3_Timepoints_Specimen_001_5-BLE_gH2A_DAPI_3 hr_005.fcs/Cells/Singlets/MNuc/gH2A + DAPI	96.5	2008
> > >	KB_gH2A_1_2_3_Timepoints_Specimen_001_5-BLE_gH2A_DAPI_3 hr_005.fcs/Cells/Singlets/Sphase	12.1	3391
> > > >	KB_gH2A_1_2_3_Timepoints_Specimen_001_5-BLE_gH2A_DAPI_3 hr_005.fcs/Cells/Singlets/Sphase/gH2A + DAPI	90.2	3057
	KB_gH2A_1_2_3_Timepoints_Specimen_001_6-BLE_gH2A45min_DAPI_3 hr_006.fcs		35999
>	KB_gH2A_1_2_3_Timepoints_Specimen_001_6-BLE_gH2A45min_DAPI_3 hr_006.fcs/Cells	83.3	29987
> >	KB_gH2A_1_2_3_Timepoints_Specimen_001_6-BLE_gH2A45min_DAPI_3 hr_006.fcs/Cells/Singlets	94.8	28420
> > >	KB_gH2A_1_2_3_Timepoints_Specimen_001_6-BLE_gH2A45min_DAPI_3 hr_006.fcs/Cells/Singlets/Alexa Fluor 488-A subset	92	26134
> > >	KB_gH2A_1_2_3_Timepoints_Specimen_001_6-BLE_gH2A45min_DAPI_3 hr_006.fcs/Cells/Singlets/G1	49.4	14030
> > > >	KB_gH2A_1_2_3_Timepoints_Specimen_001_6-BLE_gH2A45min_DAPI_3 hr_006.fcs/Cells/Singlets/G1/gH2A + DAPI	87.9	12336
> > >	KB_gH2A_1_2_3_Timepoints_Specimen_001_6-BLE_gH2A45min_DAPI_3 hr_006.fcs/Cells/Singlets/G2All	30.7	8729
> > > >	KB_gH2A_1_2_3_Timepoints_Specimen_001_6-BLE_gH2A45min_DAPI_3 hr_006.fcs/Cells/Singlets/G2All/gH2A + DAPI	98.5	8596
> > >	KB_gH2A_1_2_3_Timepoints_Specimen_001_6-BLE_gH2A45min_DAPI_3 hr_006.fcs/Cells/Singlets/gH2A + DAPI	92.3	26229
> > >	KB_gH2A_1_2_3_Timepoints_Specimen_001_6-BLE_gH2A45min_DAPI_3 hr_006.fcs/Cells/Singlets/MNuc	5.63	1600
> > > >	KB_gH2A_1_2_3_Timepoints_Specimen_001_6-BLE_gH2A45min_DAPI_3 hr_006.fcs/Cells/Singlets/MNuc/gH2A + DAPI	98.4	1575
> > >	KB_gH2A_1_2_3_Timepoints_Specimen_001_6-BLE_gH2A45min_DAPI_3 hr_006.fcs/Cells/Singlets/Sphase	13	3686
> > > >	KB_gH2A_1_2_3_Timepoints_Specimen_001_6-BLE_gH2A45min_DAPI_3 hr_006.fcs/Cells/Singlets/Sphase/gH2A + DAPI	97.5	3595
	KB_gH2A_1_2_3_Timepoints_Specimen_001_7-BLE_gH2A_vortex_DAPI_3 hr_002_007.fcs		34409
>	KB_gH2A_1_2_3_Timepoints_Specimen_001_7-BLE_gH2A_vortex_DAPI_3 hr_002_007.fcs/Cells	87.4	30069
> >	KB_gH2A_1_2_3_Timepoints_Specimen_001_7-BLE_gH2A_vortex_DAPI_3 hr_002_007.fcs/Cells/Singlets	93	27961
> > >	KB_gH2A_1_2_3_Timepoints_Specimen_001_7-BLE_gH2A_vortex_DAPI_3 hr_002_007.fcs/Cells/Singlets/Alexa Fluor 488-A subset	90.2	25215
> > >	KB_gH2A_1_2_3_Timepoints_Specimen_001_7-BLE_gH2A_vortex_DAPI_3 hr_002_007.fcs/Cells/Singlets/G1	37.6	10508
> > > >	KB_gH2A_1_2_3_Timepoints_Specimen_001_7-BLE_gH2A_vortex_DAPI_3 hr_002_007.fcs/Cells/Singlets/G1/gH2A + DAPI	85.2	8958
> > >	KB_gH2A_1_2_3_Timepoints_Specimen_001_7-BLE_gH2A_vortex_DAPI_3 hr_002_007.fcs/Cells/Singlets/G2All	36.1	10084
> > > >	KB_gH2A_1_2_3_Timepoints_Specimen_001_7-BLE_gH2A_vortex_DAPI_3 hr_002_007.fcs/Cells/Singlets/G2All/gH2A + DAPI	97.4	9818
> > >	KB_gH2A_1_2_3_Timepoints_Specimen_001_7-BLE_gH2A_vortex_DAPI_3 hr_002_007.fcs/Cells/Singlets/gH2A + DAPI	90.6	25334
> > >	KB_gH2A_1_2_3_Timepoints_Specimen_001_7-BLE_gH2A_vortex_DAPI_3 hr_002_007.fcs/Cells/Singlets/MNuc	10.8	3025
> > > >	KB_gH2A_1_2_3_Timepoints_Specimen_001_7-BLE_gH2A_vortex_DAPI_3 hr_002_007.fcs/Cells/Singlets/MNuc/gH2A + DAPI	98.2	2970
> > >	KB_gH2A_1_2_3_Timepoints_Specimen_001_7-BLE_gH2A_vortex_DAPI_3 hr_002_007.fcs/Cells/Singlets/Sphase	15.5	4327
> > > >	KB_gH2A_1_2_3_Timepoints_Specimen_001_7-BLE_gH2A_vortex_DAPI_3 hr_002_007.fcs/Cells/Singlets/Sphase/gH2A + DAPI	87.4	3782
	KB_gH2A_1_2_3_Timepoints_Specimen_001_8-BLE_gH2A_1,3a,75_DAPI_3 hr_008.fcs		33275
>	KB_gH2A_1_2_3_Timepoints_Specimen_001_8-BLE_gH2A_1,3a,75_DAPI_3 hr_008.fcs/Cells	90.3	30041
> >	KB_gH2A_1_2_3_Timepoints_Specimen_001_8-BLE_gH2A_1,3a,75_DAPI_3 hr_008.fcs/Cells/Singlets	93	27924
> > >	KB_gH2A_1_2_3_Timepoints_Specimen_001_8-BLE_gH2A_1,3a,75_DAPI_3 hr_008.fcs/Cells/Singlets/Alexa Fluor 488-A subset	90.4	25231
> > >	KB_gH2A_1_2_3_Timepoints_Specimen_001_8-BLE_gH2A_1,3a,75_DAPI_3 hr_008.fcs/Cells/Singlets/G1	9.53	2661
> > > >	KB_gH2A_1_2_3_Timepoints_Specimen_001_8-BLE_gH2A_1,3a,75_DAPI_3 hr_008.fcs/Cells/Singlets/G1/gH2A + DAPI	81.6	2171
> > >	KB_gH2A_1_2_3_Timepoints_Specimen_001_8-BLE_gH2A_1,3a,75_DAPI_3 hr_008.fcs/Cells/Singlets/G2All	24.7	6895
> > > >	KB_gH2A_1_2_3_Timepoints_Specimen_001_8-BLE_gH2A_1,3a,75_DAPI_3 hr_008.fcs/Cells/Singlets/G2All/gH2A + DAPI	95.1	6556
> > >	KB_gH2A_1_2_3_Timepoints_Specimen_001_8-BLE_gH2A_1,3a,75_DAPI_3 hr_008.fcs/Cells/Singlets/gH2A + DAPI	90.7	25320
> > >	KB_gH2A_1_2_3_Timepoints_Specimen_001_8-BLE_gH2A_1,3a,75_DAPI_3 hr_008.fcs/Cells/Singlets/MNuc	29.9	8339
> > > >	KB_gH2A_1_2_3_Timepoints_Specimen_001_8-BLE_gH2A_1,3a,75_DAPI_3 hr_008.fcs/Cells/Singlets/MNuc/gH2A + DAPI	98.2	8190
> > >	KB_gH2A_1_2_3_Timepoints_Specimen_001_8-BLE_gH2A_1,3a,75_DAPI_3 hr_008.fcs/Cells/Singlets/Sphase	35.5	9916
> > > >	KB_gH2A_1_2_3_Timepoints_Specimen_001_8-BLE_gH2A_1,3a,75_DAPI_3 hr_008.fcs/Cells/Singlets/Sphase/gH2A + DAPI	86.5	8573
	KB_gH2A_1_2_3_Timepoints_Specimen_001_9-NIF_1hr_009.fcs		33399
>	KB_gH2A_1_2_3_Timepoints_Specimen_001_9-NIF_1hr_009.fcs/Cells	90	30062
> >	KB_gH2A_1_2_3_Timepoints_Specimen_001_9-NIF_1hr_009.fcs/Cells/Singlets	95.4	28677
> > >	KB_gH2A_1_2_3_Timepoints_Specimen_001_9-NIF_1hr_009.fcs/Cells/Singlets/Alexa Fluor 488-A subset	3.83	1098
> > >	KB_gH2A_1_2_3_Timepoints_Specimen_001_9-NIF_1hr_009.fcs/Cells/Singlets/G1	43	12332
> > > >	KB_gH2A_1_2_3_Timepoints_Specimen_001_9-NIF_1hr_009.fcs/Cells/Singlets/G1/gH2A + DAPI	0.79	98
> > >	KB_gH2A_1_2_3_Timepoints_Specimen_001_9-NIF_1hr_009.fcs/Cells/Singlets/G2All	35.3	10119
> > > >	KB_gH2A_1_2_3_Timepoints_Specimen_001_9-NIF_1hr_009.fcs/Cells/Singlets/G2All/gH2A + DAPI	3.62	366
> > >	KB_gH2A_1_2_3_Timepoints_Specimen_001_9-NIF_1hr_009.fcs/Cells/Singlets/gH2A + DAPI	4.2	1205
> > >	KB_gH2A_1_2_3_Timepoints_Specimen_001_9-NIF_1hr_009.fcs/Cells/Singlets/MNuc	6.62	1897
> > > >	KB_gH2A_1_2_3_Timepoints_Specimen_001_9-NIF_1hr_009.fcs/Cells/Singlets/MNuc/gH2A + DAPI	36.2	687
> > >	KB_gH2A_1_2_3_Timepoints_Specimen_001_9-NIF_1hr_009.fcs/Cells/Singlets/Sphase	13	3733
> > > >	KB_gH2A_1_2_3_Timepoints_Specimen_001_9-NIF_1hr_009.fcs/Cells/Singlets/Sphase/gH2A + DAPI	1.34	50
	KB_gH2A_1_2_3_Timepoints_Specimen_001_10-BENZ_1hr_010.fcs		33245
>	KB_gH2A_1_2_3_Timepoints_Specimen_001_10-BENZ_1hr_010.fcs/Cells	90.4	30067
> >	KB_gH2A_1_2_3_Timepoints_Specimen_001_10-BENZ_1hr_010.fcs/Cells/Singlets	95.4	28682
> > >	KB_gH2A_1_2_3_Timepoints_Specimen_001_10-BENZ_1hr_010.fcs/Cells/Singlets/Alexa Fluor 488-A subset	4.45	1276
> > >	KB_gH2A_1_2_3_Timepoints_Specimen_001_10-BENZ_1hr_010.fcs/Cells/Singlets/G1	32.4	9306
> > > >	KB_gH2A_1_2_3_Timepoints_Specimen_001_10-BENZ_1hr_010.fcs/Cells/Singlets/G1/gH2A + DAPI	0.71	66
> > >	KB_gH2A_1_2_3_Timepoints_Specimen_001_10-BENZ_1hr_010.fcs/Cells/Singlets/G2All	43.5	12480
> > > >	KB_gH2A_1_2_3_Timepoints_Specimen_001_10-BENZ_1hr_010.fcs/Cells/Singlets/G2All/gH2A + DAPI	3.55	443
> > >	KB_gH2A_1_2_3_Timepoints_Specimen_001_10-BENZ_1hr_010.fcs/Cells/Singlets/gH2A + DAPI	4.93	1413
> > >	KB_gH2A_1_2_3_Timepoints_Specimen_001_10-BENZ_1hr_010.fcs/Cells/Singlets/MNuc	7.52	2157
> > > >	KB_gH2A_1_2_3_Timepoints_Specimen_001_10-BENZ_1hr_010.fcs/Cells/Singlets/MNuc/gH2A + DAPI	39.5	853
> > >	KB_gH2A_1_2_3_Timepoints_Specimen_001_10-BENZ_1hr_010.fcs/Cells/Singlets/Sphase	16.3	4666
> > > >	KB_gH2A_1_2_3_Timepoints_Specimen_001_10-BENZ_1hr_010.fcs/Cells/Singlets/Sphase/gH2A + DAPI	0.99	46
	KB_gH2A_1_2_3_Timepoints_Specimen_001_11-FEX_1hr_011.fcs		32625
>	KB_gH2A_1_2_3_Timepoints_Specimen_001_11-FEX_1hr_011.fcs/Cells	92.1	30036
> >	KB_gH2A_1_2_3_Timepoints_Specimen_001_11-FEX_1hr_011.fcs/Cells/Singlets	95.7	28743
> > >	KB_gH2A_1_2_3_Timepoints_Specimen_001_11-FEX_1hr_011.fcs/Cells/Singlets/Alexa Fluor 488-A subset	4.1	1179
> > >	KB_gH2A_1_2_3_Timepoints_Specimen_001_11-FEX_1hr_011.fcs/Cells/Singlets/G1	40	11507
> > > >	KB_gH2A_1_2_3_Timepoints_Specimen_001_11-FEX_1hr_011.fcs/Cells/Singlets/G1/gH2A + DAPI	0.84	97
> > >	KB_gH2A_1_2_3_Timepoints_Specimen_001_11-FEX_1hr_011.fcs/Cells/Singlets/G2All	40.4	11610
> > > >	KB_gH2A_1_2_3_Timepoints_Specimen_001_11-FEX_1hr_011.fcs/Cells/Singlets/G2All/gH2A + DAPI	5.23	607
> > >	KB_gH2A_1_2_3_Timepoints_Specimen_001_11-FEX_1hr_011.fcs/Cells/Singlets/gH2A + DAPI	4.57	1314
> > >	KB_gH2A_1_2_3_Timepoints_Specimen_001_11-FEX_1hr_011.fcs/Cells/Singlets/MNuc	4.46	1281
> > > >	KB_gH2A_1_2_3_Timepoints_Specimen_001_11-FEX_1hr_011.fcs/Cells/Singlets/MNuc/gH2A + DAPI	43.2	554
> > >	KB_gH2A_1_2_3_Timepoints_Specimen_001_11-FEX_1hr_011.fcs/Cells/Singlets/Sphase	14.5	4181
> > > >	KB_gH2A_1_2_3_Timepoints_Specimen_001_11-FEX_1hr_011.fcs/Cells/Singlets/Sphase/gH2A + DAPI	1.2	50
	KB_gH2A_1_2_3_Timepoints_Specimen_001_12-NIF_2hr_012.fcs		32292
>	KB_gH2A_1_2_3_Timepoints_Specimen_001_12-NIF_2hr_012.fcs/Cells	92.9	29991
> >	KB_gH2A_1_2_3_Timepoints_Specimen_001_12-NIF_2hr_012.fcs/Cells/Singlets	95.1	28524
> > >	KB_gH2A_1_2_3_Timepoints_Specimen_001_12-NIF_2hr_012.fcs/Cells/Singlets/Alexa Fluor 488-A subset	2.75	783
> > >	KB_gH2A_1_2_3_Timepoints_Specimen_001_12-NIF_2hr_012.fcs/Cells/Singlets/G1	39.2	11173
> > > >	KB_gH2A_1_2_3_Timepoints_Specimen_001_12-NIF_2hr_012.fcs/Cells/Singlets/G1/gH2A + DAPI	0.99	111
> > >	KB_gH2A_1_2_3_Timepoints_Specimen_001_12-NIF_2hr_012.fcs/Cells/Singlets/G2All	39.9	11378
> > > >	KB_gH2A_1_2_3_Timepoints_Specimen_001_12-NIF_2hr_012.fcs/Cells/Singlets/G2All/gH2A + DAPI	2.52	287
> > >	KB_gH2A_1_2_3_Timepoints_Specimen_001_12-NIF_2hr_012.fcs/Cells/Singlets/gH2A + DAPI	2.96	843
> > >	KB_gH2A_1_2_3_Timepoints_Specimen_001_12-NIF_2hr_012.fcs/Cells/Singlets/MNuc	5.67	1616
> > > >	KB_gH2A_1_2_3_Timepoints_Specimen_001_12-NIF_2hr_012.fcs/Cells/Singlets/MNuc/gH2A + DAPI	24.9	403
> > >	KB_gH2A_1_2_3_Timepoints_Specimen_001_12-NIF_2hr_012.fcs/Cells/Singlets/Sphase	14.8	4210
> > > >	KB_gH2A_1_2_3_Timepoints_Specimen_001_12-NIF_2hr_012.fcs/Cells/Singlets/Sphase/gH2A + DAPI	0.93	39
	KB_gH2A_1_2_3_Timepoints_Specimen_001_13-BENZ_2hr_013.fcs		33611
>	KB_gH2A_1_2_3_Timepoints_Specimen_001_13-BENZ_2hr_013.fcs/Cells	89.6	30125
> >	KB_gH2A_1_2_3_Timepoints_Specimen_001_13-BENZ_2hr_013.fcs/Cells/Singlets	94.7	28541
> > >	KB_gH2A_1_2_3_Timepoints_Specimen_001_13-BENZ_2hr_013.fcs/Cells/Singlets/Alexa Fluor 488-A subset	4.41	1260
> > >	KB_gH2A_1_2_3_Timepoints_Specimen_001_13-BENZ_2hr_013.fcs/Cells/Singlets/G1	37.5	10695
> > > >	KB_gH2A_1_2_3_Timepoints_Specimen_001_13-BENZ_2hr_013.fcs/Cells/Singlets/G1/gH2A + DAPI	0.76	81
> > >	KB_gH2A_1_2_3_Timepoints_Specimen_001_13-BENZ_2hr_013.fcs/Cells/Singlets/G2All	39.1	11168
> > > >	KB_gH2A_1_2_3_Timepoints_Specimen_001_13-BENZ_2hr_013.fcs/Cells/Singlets/G2All/gH2A + DAPI	3.4	380
> > >	KB_gH2A_1_2_3_Timepoints_Specimen_001_13-BENZ_2hr_013.fcs/Cells/Singlets/gH2A + DAPI	4.85	1385
> > >	KB_gH2A_1_2_3_Timepoints_Specimen_001_13-BENZ_2hr_013.fcs/Cells/Singlets/MNuc	8.48	2421
> > > >	KB_gH2A_1_2_3_Timepoints_Specimen_001_13-BENZ_2hr_013.fcs/Cells/Singlets/MNuc/gH2A + DAPI	35.8	866
> > >	KB_gH2A_1_2_3_Timepoints_Specimen_001_13-BENZ_2hr_013.fcs/Cells/Singlets/Sphase	14.3	4070
> > > >	KB_gH2A_1_2_3_Timepoints_Specimen_001_13-BENZ_2hr_013.fcs/Cells/Singlets/Sphase/gH2A + DAPI	1.25	51
	KB_gH2A_1_2_3_Timepoints_Specimen_001_14-FEX_2hr_014.fcs		33195
>	KB_gH2A_1_2_3_Timepoints_Specimen_001_14-FEX_2hr_014.fcs/Cells	90.4	30017
> >	KB_gH2A_1_2_3_Timepoints_Specimen_001_14-FEX_2hr_014.fcs/Cells/Singlets	96	28825
> > >	KB_gH2A_1_2_3_Timepoints_Specimen_001_14-FEX_2hr_014.fcs/Cells/Singlets/Alexa Fluor 488-A subset	8.21	2367
> > >	KB_gH2A_1_2_3_Timepoints_Specimen_001_14-FEX_2hr_014.fcs/Cells/Singlets/G1	38.2	11002
> > > >	KB_gH2A_1_2_3_Timepoints_Specimen_001_14-FEX_2hr_014.fcs/Cells/Singlets/G1/gH2A + DAPI	0.97	107
> > >	KB_gH2A_1_2_3_Timepoints_Specimen_001_14-FEX_2hr_014.fcs/Cells/Singlets/G2All	42.1	12148
> > > >	KB_gH2A_1_2_3_Timepoints_Specimen_001_14-FEX_2hr_014.fcs/Cells/Singlets/G2All/gH2A + DAPI	14.2	1722
> > >	KB_gH2A_1_2_3_Timepoints_Specimen_001_14-FEX_2hr_014.fcs/Cells/Singlets/gH2A + DAPI	9.21	2656
> > >	KB_gH2A_1_2_3_Timepoints_Specimen_001_14-FEX_2hr_014.fcs/Cells/Singlets/MNuc	4.34	1250
> > > >	KB_gH2A_1_2_3_Timepoints_Specimen_001_14-FEX_2hr_014.fcs/Cells/Singlets/MNuc/gH2A + DAPI	55.7	696
> > >	KB_gH2A_1_2_3_Timepoints_Specimen_001_14-FEX_2hr_014.fcs/Cells/Singlets/Sphase	14.6	4206
> > > >	KB_gH2A_1_2_3_Timepoints_Specimen_001_14-FEX_2hr_014.fcs/Cells/Singlets/Sphase/gH2A + DAPI	2.73	115
	KB_gH2A_1_2_3_Timepoints_Specimen_001_15-NIF_3hr_015.fcs		31849
>	KB_gH2A_1_2_3_Timepoints_Specimen_001_15-NIF_3hr_015.fcs/Cells	94.2	30006
> >	KB_gH2A_1_2_3_Timepoints_Specimen_001_15-NIF_3hr_015.fcs/Cells/Singlets	95.2	28574
> > >	KB_gH2A_1_2_3_Timepoints_Specimen_001_15-NIF_3hr_015.fcs/Cells/Singlets/Alexa Fluor 488-A subset	3.3	944
> > >	KB_gH2A_1_2_3_Timepoints_Specimen_001_15-NIF_3hr_015.fcs/Cells/Singlets/G1	40.9	11687
> > > >	KB_gH2A_1_2_3_Timepoints_Specimen_001_15-NIF_3hr_015.fcs/Cells/Singlets/G1/gH2A + DAPI	0.81	95
> > >	KB_gH2A_1_2_3_Timepoints_Specimen_001_15-NIF_3hr_015.fcs/Cells/Singlets/G2All	39	11146
> > > >	KB_gH2A_1_2_3_Timepoints_Specimen_001_15-NIF_3hr_015.fcs/Cells/Singlets/G2All/gH2A + DAPI	4.11	458
> > >	KB_gH2A_1_2_3_Timepoints_Specimen_001_15-NIF_3hr_015.fcs/Cells/Singlets/gH2A + DAPI	3.63	1036
> > >	KB_gH2A_1_2_3_Timepoints_Specimen_001_15-NIF_3hr_015.fcs/Cells/Singlets/MNuc	4.82	1376
> > > >	KB_gH2A_1_2_3_Timepoints_Specimen_001_15-NIF_3hr_015.fcs/Cells/Singlets/MNuc/gH2A + DAPI	32.5	447
> > >	KB_gH2A_1_2_3_Timepoints_Specimen_001_15-NIF_3hr_015.fcs/Cells/Singlets/Sphase	14.5	4142
> > > >	KB_gH2A_1_2_3_Timepoints_Specimen_001_15-NIF_3hr_015.fcs/Cells/Singlets/Sphase/gH2A + DAPI	0.8	33
	KB_gH2A_1_2_3_Timepoints_Specimen_001_16-BENZ_3hr_016.fcs		38119
>	KB_gH2A_1_2_3_Timepoints_Specimen_001_16-BENZ_3hr_016.fcs/Cells	78.4	29878
> >	KB_gH2A_1_2_3_Timepoints_Specimen_001_16-BENZ_3hr_016.fcs/Cells/Singlets	95.4	28505
> > >	KB_gH2A_1_2_3_Timepoints_Specimen_001_16-BENZ_3hr_016.fcs/Cells/Singlets/Alexa Fluor 488-A subset	8.21	2340
> > >	KB_gH2A_1_2_3_Timepoints_Specimen_001_16-BENZ_3hr_016.fcs/Cells/Singlets/G1	39.6	11297
> > > >	KB_gH2A_1_2_3_Timepoints_Specimen_001_16-BENZ_3hr_016.fcs/Cells/Singlets/G1/gH2A + DAPI	0.87	98
> > >	KB_gH2A_1_2_3_Timepoints_Specimen_001_16-BENZ_3hr_016.fcs/Cells/Singlets/G2All	38	10821
> > > >	KB_gH2A_1_2_3_Timepoints_Specimen_001_16-BENZ_3hr_016.fcs/Cells/Singlets/G2All/gH2A + DAPI	10.3	1110
> > >	KB_gH2A_1_2_3_Timepoints_Specimen_001_16-BENZ_3hr_016.fcs/Cells/Singlets/gH2A + DAPI	9.25	2637
> > >	KB_gH2A_1_2_3_Timepoints_Specimen_001_16-BENZ_3hr_016.fcs/Cells/Singlets/MNuc	7.06	2012
> > > >	KB_gH2A_1_2_3_Timepoints_Specimen_001_16-BENZ_3hr_016.fcs/Cells/Singlets/MNuc/gH2A + DAPI	68.1	1370
> > >	KB_gH2A_1_2_3_Timepoints_Specimen_001_16-BENZ_3hr_016.fcs/Cells/Singlets/Sphase	13.8	3931
> > > >	KB_gH2A_1_2_3_Timepoints_Specimen_001_16-BENZ_3hr_016.fcs/Cells/Singlets/Sphase/gH2A + DAPI	1.37	54
	KB_gH2A_1_2_3_Timepoints_Specimen_001_17-FEX_3hr_017.fcs		33894
>	KB_gH2A_1_2_3_Timepoints_Specimen_001_17-FEX_3hr_017.fcs/Cells	88.3	29944
> >	KB_gH2A_1_2_3_Timepoints_Specimen_001_17-FEX_3hr_017.fcs/Cells/Singlets	94.9	28429
> > >	KB_gH2A_1_2_3_Timepoints_Specimen_001_17-FEX_3hr_017.fcs/Cells/Singlets/Alexa Fluor 488-A subset	16.9	4815
> > >	KB_gH2A_1_2_3_Timepoints_Specimen_001_17-FEX_3hr_017.fcs/Cells/Singlets/G1	38.9	11060
> > > >	KB_gH2A_1_2_3_Timepoints_Specimen_001_17-FEX_3hr_017.fcs/Cells/Singlets/G1/gH2A + DAPI	0.85	94
> > >	KB_gH2A_1_2_3_Timepoints_Specimen_001_17-FEX_3hr_017.fcs/Cells/Singlets/G2All	39.9	11350
> > > >	KB_gH2A_1_2_3_Timepoints_Specimen_001_17-FEX_3hr_017.fcs/Cells/Singlets/G2All/gH2A + DAPI	31.4	3564
> > >	KB_gH2A_1_2_3_Timepoints_Specimen_001_17-FEX_3hr_017.fcs/Cells/Singlets/gH2A + DAPI	18.6	5281
> > >	KB_gH2A_1_2_3_Timepoints_Specimen_001_17-FEX_3hr_017.fcs/Cells/Singlets/MNuc	6.41	1822
> > > >	KB_gH2A_1_2_3_Timepoints_Specimen_001_17-FEX_3hr_017.fcs/Cells/Singlets/MNuc/gH2A + DAPI	67.4	1228
> > >	KB_gH2A_1_2_3_Timepoints_Specimen_001_17-FEX_3hr_017.fcs/Cells/Singlets/Sphase	13.4	3796
> > > >	KB_gH2A_1_2_3_Timepoints_Specimen_001_17-FEX_3hr_017.fcs/Cells/Singlets/Sphase/gH2A + DAPI	10.4	394

## Sheet: E206_gH2A_CC gate
Depth	Name	Statistic	#Cells
	KB_gH2A_2_3_6_Timepoints_Specimen_001_1-UT_NO_001.fcs		36552
>	KB_gH2A_2_3_6_Timepoints_Specimen_001_1-UT_NO_001.fcs/Cells	82.3	30095
> >	KB_gH2A_2_3_6_Timepoints_Specimen_001_1-UT_NO_001.fcs/Cells/Singlets	0.44	131
> > >	KB_gH2A_2_3_6_Timepoints_Specimen_001_1-UT_NO_001.fcs/Cells/Singlets/G1ALL	3.82	5
> > > >	KB_gH2A_2_3_6_Timepoints_Specimen_001_1-UT_NO_001.fcs/Cells/Singlets/G1ALL/gH2A-Damage_DAPI	40	2
> > >	KB_gH2A_2_3_6_Timepoints_Specimen_001_1-UT_NO_001.fcs/Cells/Singlets/G2ALL	0	0
> > > >	KB_gH2A_2_3_6_Timepoints_Specimen_001_1-UT_NO_001.fcs/Cells/Singlets/G2ALL/gH2A-Damage_DAPI	0	0
> > >	KB_gH2A_2_3_6_Timepoints_Specimen_001_1-UT_NO_001.fcs/Cells/Singlets/gH2A-Damage	4.58	6
> > >	KB_gH2A_2_3_6_Timepoints_Specimen_001_1-UT_NO_001.fcs/Cells/Singlets/gH2A-Damage_DAPI	4.58	6
> > >	KB_gH2A_2_3_6_Timepoints_Specimen_001_1-UT_NO_001.fcs/Cells/Singlets/MNucAll	0	0
> > > >	KB_gH2A_2_3_6_Timepoints_Specimen_001_1-UT_NO_001.fcs/Cells/Singlets/MNucAll/gH2A-Damage_DAPI	0	0
> > >	KB_gH2A_2_3_6_Timepoints_Specimen_001_1-UT_NO_001.fcs/Cells/Singlets/SphaseALL	0	0
> > > >	KB_gH2A_2_3_6_Timepoints_Specimen_001_1-UT_NO_001.fcs/Cells/Singlets/SphaseALL/gH2A-Damage_DAPI	0	0
	KB_gH2A_2_3_6_Timepoints_Specimen_001_2-UT_ DAPI_002.fcs		38359
>	KB_gH2A_2_3_6_Timepoints_Specimen_001_2-UT_ DAPI_002.fcs/Cells	79.1	30354
> >	KB_gH2A_2_3_6_Timepoints_Specimen_001_2-UT_ DAPI_002.fcs/Cells/Singlets	95.3	28921
> > >	KB_gH2A_2_3_6_Timepoints_Specimen_001_2-UT_ DAPI_002.fcs/Cells/Singlets/G1ALL	26.3	7613
> > > >	KB_gH2A_2_3_6_Timepoints_Specimen_001_2-UT_ DAPI_002.fcs/Cells/Singlets/G1ALL/gH2A-Damage_DAPI	0.013	1
> > >	KB_gH2A_2_3_6_Timepoints_Specimen_001_2-UT_ DAPI_002.fcs/Cells/Singlets/G2ALL	30.8	8899
> > > >	KB_gH2A_2_3_6_Timepoints_Specimen_001_2-UT_ DAPI_002.fcs/Cells/Singlets/G2ALL/gH2A-Damage_DAPI	0	0
> > >	KB_gH2A_2_3_6_Timepoints_Specimen_001_2-UT_ DAPI_002.fcs/Cells/Singlets/gH2A-Damage	0.01	3
> > >	KB_gH2A_2_3_6_Timepoints_Specimen_001_2-UT_ DAPI_002.fcs/Cells/Singlets/gH2A-Damage_DAPI	0.00346	1
> > >	KB_gH2A_2_3_6_Timepoints_Specimen_001_2-UT_ DAPI_002.fcs/Cells/Singlets/MNucAll	7.47	2160
> > > >	KB_gH2A_2_3_6_Timepoints_Specimen_001_2-UT_ DAPI_002.fcs/Cells/Singlets/MNucAll/gH2A-Damage_DAPI	0	0
> > >	KB_gH2A_2_3_6_Timepoints_Specimen_001_2-UT_ DAPI_002.fcs/Cells/Singlets/SphaseALL	10.6	3073
> > > >	KB_gH2A_2_3_6_Timepoints_Specimen_001_2-UT_ DAPI_002.fcs/Cells/Singlets/SphaseALL/gH2A-Damage_DAPI	0	0
	KB_gH2A_2_3_6_Timepoints_Specimen_001_3-UT_gH2A-488_003.fcs		39273
>	KB_gH2A_2_3_6_Timepoints_Specimen_001_3-UT_gH2A-488_003.fcs/Cells	78.3	30764
> >	KB_gH2A_2_3_6_Timepoints_Specimen_001_3-UT_gH2A-488_003.fcs/Cells/Singlets	28.8	8870
> > >	KB_gH2A_2_3_6_Timepoints_Specimen_001_3-UT_gH2A-488_003.fcs/Cells/Singlets/G1ALL	3.1	275
> > > >	KB_gH2A_2_3_6_Timepoints_Specimen_001_3-UT_gH2A-488_003.fcs/Cells/Singlets/G1ALL/gH2A-Damage_DAPI	37.1	102
> > >	KB_gH2A_2_3_6_Timepoints_Specimen_001_3-UT_gH2A-488_003.fcs/Cells/Singlets/G2ALL	0.045	4
> > > >	KB_gH2A_2_3_6_Timepoints_Specimen_001_3-UT_gH2A-488_003.fcs/Cells/Singlets/G2ALL/gH2A-Damage_DAPI	50	2
> > >	KB_gH2A_2_3_6_Timepoints_Specimen_001_3-UT_gH2A-488_003.fcs/Cells/Singlets/gH2A-Damage	13	1151
> > >	KB_gH2A_2_3_6_Timepoints_Specimen_001_3-UT_gH2A-488_003.fcs/Cells/Singlets/gH2A-Damage_DAPI	5.29	469
> > >	KB_gH2A_2_3_6_Timepoints_Specimen_001_3-UT_gH2A-488_003.fcs/Cells/Singlets/MNucAll	0	0
> > > >	KB_gH2A_2_3_6_Timepoints_Specimen_001_3-UT_gH2A-488_003.fcs/Cells/Singlets/MNucAll/gH2A-Damage_DAPI	0	0
> > >	KB_gH2A_2_3_6_Timepoints_Specimen_001_3-UT_gH2A-488_003.fcs/Cells/Singlets/SphaseALL	0.1	9
> > > >	KB_gH2A_2_3_6_Timepoints_Specimen_001_3-UT_gH2A-488_003.fcs/Cells/Singlets/SphaseALL/gH2A-Damage_DAPI	66.7	6
	KB_gH2A_2_3_6_Timepoints_Specimen_001_4-UT_gH2A_DAPI_004.fcs		35063
>	KB_gH2A_2_3_6_Timepoints_Specimen_001_4-UT_gH2A_DAPI_004.fcs/Cells	87.6	30721
> >	KB_gH2A_2_3_6_Timepoints_Specimen_001_4-UT_gH2A_DAPI_004.fcs/Cells/Singlets	95	29179
> > >	KB_gH2A_2_3_6_Timepoints_Specimen_001_4-UT_gH2A_DAPI_004.fcs/Cells/Singlets/G1ALL	53.6	15641
> > > >	KB_gH2A_2_3_6_Timepoints_Specimen_001_4-UT_gH2A_DAPI_004.fcs/Cells/Singlets/G1ALL/gH2A-Damage_DAPI	0.92	144
> > >	KB_gH2A_2_3_6_Timepoints_Specimen_001_4-UT_gH2A_DAPI_004.fcs/Cells/Singlets/G2ALL	26.3	7675
> > > >	KB_gH2A_2_3_6_Timepoints_Specimen_001_4-UT_gH2A_DAPI_004.fcs/Cells/Singlets/G2ALL/gH2A-Damage_DAPI	3.07	236
> > >	KB_gH2A_2_3_6_Timepoints_Specimen_001_4-UT_gH2A_DAPI_004.fcs/Cells/Singlets/gH2A-Damage	5.86	1709
> > >	KB_gH2A_2_3_6_Timepoints_Specimen_001_4-UT_gH2A_DAPI_004.fcs/Cells/Singlets/gH2A-Damage_DAPI	2.16	629
> > >	KB_gH2A_2_3_6_Timepoints_Specimen_001_4-UT_gH2A_DAPI_004.fcs/Cells/Singlets/MNucAll	3.14	916
> > > >	KB_gH2A_2_3_6_Timepoints_Specimen_001_4-UT_gH2A_DAPI_004.fcs/Cells/Singlets/MNucAll/gH2A-Damage_DAPI	17.1	157
> > >	KB_gH2A_2_3_6_Timepoints_Specimen_001_4-UT_gH2A_DAPI_004.fcs/Cells/Singlets/SphaseALL	14.4	4210
> > > >	KB_gH2A_2_3_6_Timepoints_Specimen_001_4-UT_gH2A_DAPI_004.fcs/Cells/Singlets/SphaseALL/gH2A-Damage_DAPI	2	84
	KB_gH2A_2_3_6_Timepoints_Specimen_001_5-BLE_gH2A_DAPI_3 hr_005.fcs		37293
>	KB_gH2A_2_3_6_Timepoints_Specimen_001_5-BLE_gH2A_DAPI_3 hr_005.fcs/Cells	81.8	30498
> >	KB_gH2A_2_3_6_Timepoints_Specimen_001_5-BLE_gH2A_DAPI_3 hr_005.fcs/Cells/Singlets	95.7	29196
> > >	KB_gH2A_2_3_6_Timepoints_Specimen_001_5-BLE_gH2A_DAPI_3 hr_005.fcs/Cells/Singlets/G1ALL	53.9	15730
> > > >	KB_gH2A_2_3_6_Timepoints_Specimen_001_5-BLE_gH2A_DAPI_3 hr_005.fcs/Cells/Singlets/G1ALL/gH2A-Damage_DAPI	67.9	10676
> > >	KB_gH2A_2_3_6_Timepoints_Specimen_001_5-BLE_gH2A_DAPI_3 hr_005.fcs/Cells/Singlets/G2ALL	30.3	8841
> > > >	KB_gH2A_2_3_6_Timepoints_Specimen_001_5-BLE_gH2A_DAPI_3 hr_005.fcs/Cells/Singlets/G2ALL/gH2A-Damage_DAPI	85.7	7575
> > >	KB_gH2A_2_3_6_Timepoints_Specimen_001_5-BLE_gH2A_DAPI_3 hr_005.fcs/Cells/Singlets/gH2A-Damage	81.8	23895
> > >	KB_gH2A_2_3_6_Timepoints_Specimen_001_5-BLE_gH2A_DAPI_3 hr_005.fcs/Cells/Singlets/gH2A-Damage_DAPI	75.4	22001
> > >	KB_gH2A_2_3_6_Timepoints_Specimen_001_5-BLE_gH2A_DAPI_3 hr_005.fcs/Cells/Singlets/MNucAll	3.13	915
> > > >	KB_gH2A_2_3_6_Timepoints_Specimen_001_5-BLE_gH2A_DAPI_3 hr_005.fcs/Cells/Singlets/MNucAll/gH2A-Damage_DAPI	93.6	856
> > >	KB_gH2A_2_3_6_Timepoints_Specimen_001_5-BLE_gH2A_DAPI_3 hr_005.fcs/Cells/Singlets/SphaseALL	11.1	3245
> > > >	KB_gH2A_2_3_6_Timepoints_Specimen_001_5-BLE_gH2A_DAPI_3 hr_005.fcs/Cells/Singlets/SphaseALL/gH2A-Damage_DAPI	86.8	2816
	KB_gH2A_2_3_6_Timepoints_Specimen_001_6-NIF_2hr_006.fcs		33151
>	KB_gH2A_2_3_6_Timepoints_Specimen_001_6-NIF_2hr_006.fcs/Cells	91.1	30209
> >	KB_gH2A_2_3_6_Timepoints_Specimen_001_6-NIF_2hr_006.fcs/Cells/Singlets	95	28689
> > >	KB_gH2A_2_3_6_Timepoints_Specimen_001_6-NIF_2hr_006.fcs/Cells/Singlets/G1ALL	49.8	14294
> > > >	KB_gH2A_2_3_6_Timepoints_Specimen_001_6-NIF_2hr_006.fcs/Cells/Singlets/G1ALL/gH2A-Damage_DAPI	0.81	116
> > >	KB_gH2A_2_3_6_Timepoints_Specimen_001_6-NIF_2hr_006.fcs/Cells/Singlets/G2ALL	30.8	8823
> > > >	KB_gH2A_2_3_6_Timepoints_Specimen_001_6-NIF_2hr_006.fcs/Cells/Singlets/G2ALL/gH2A-Damage_DAPI	3.14	277
> > >	KB_gH2A_2_3_6_Timepoints_Specimen_001_6-NIF_2hr_006.fcs/Cells/Singlets/gH2A-Damage	9.39	2695
> > >	KB_gH2A_2_3_6_Timepoints_Specimen_001_6-NIF_2hr_006.fcs/Cells/Singlets/gH2A-Damage_DAPI	2.48	711
> > >	KB_gH2A_2_3_6_Timepoints_Specimen_001_6-NIF_2hr_006.fcs/Cells/Singlets/MNucAll	3.79	1088
> > > >	KB_gH2A_2_3_6_Timepoints_Specimen_001_6-NIF_2hr_006.fcs/Cells/Singlets/MNucAll/gH2A-Damage_DAPI	24.3	264
> > >	KB_gH2A_2_3_6_Timepoints_Specimen_001_6-NIF_2hr_006.fcs/Cells/Singlets/SphaseALL	13.6	3897
> > > >	KB_gH2A_2_3_6_Timepoints_Specimen_001_6-NIF_2hr_006.fcs/Cells/Singlets/SphaseALL/gH2A-Damage_DAPI	1.33	52
	KB_gH2A_2_3_6_Timepoints_Specimen_001_7-BENZ_2hr_007.fcs		32942
>	KB_gH2A_2_3_6_Timepoints_Specimen_001_7-BENZ_2hr_007.fcs/Cells	91.6	30188
> >	KB_gH2A_2_3_6_Timepoints_Specimen_001_7-BENZ_2hr_007.fcs/Cells/Singlets	95.5	28830
> > >	KB_gH2A_2_3_6_Timepoints_Specimen_001_7-BENZ_2hr_007.fcs/Cells/Singlets/G1ALL	51	14690
> > > >	KB_gH2A_2_3_6_Timepoints_Specimen_001_7-BENZ_2hr_007.fcs/Cells/Singlets/G1ALL/gH2A-Damage_DAPI	0.67	99
> > >	KB_gH2A_2_3_6_Timepoints_Specimen_001_7-BENZ_2hr_007.fcs/Cells/Singlets/G2ALL	28.9	8334
> > > >	KB_gH2A_2_3_6_Timepoints_Specimen_001_7-BENZ_2hr_007.fcs/Cells/Singlets/G2ALL/gH2A-Damage_DAPI	2.84	237
> > >	KB_gH2A_2_3_6_Timepoints_Specimen_001_7-BENZ_2hr_007.fcs/Cells/Singlets/gH2A-Damage	9.54	2751
> > >	KB_gH2A_2_3_6_Timepoints_Specimen_001_7-BENZ_2hr_007.fcs/Cells/Singlets/gH2A-Damage_DAPI	2.24	646
> > >	KB_gH2A_2_3_6_Timepoints_Specimen_001_7-BENZ_2hr_007.fcs/Cells/Singlets/MNucAll	3.36	969
> > > >	KB_gH2A_2_3_6_Timepoints_Specimen_001_7-BENZ_2hr_007.fcs/Cells/Singlets/MNucAll/gH2A-Damage_DAPI	25.6	248
> > >	KB_gH2A_2_3_6_Timepoints_Specimen_001_7-BENZ_2hr_007.fcs/Cells/Singlets/SphaseALL	14.7	4235
> > > >	KB_gH2A_2_3_6_Timepoints_Specimen_001_7-BENZ_2hr_007.fcs/Cells/Singlets/SphaseALL/gH2A-Damage_DAPI	1.32	56
	KB_gH2A_2_3_6_Timepoints_Specimen_001_8-FEX_2hr_008.fcs		33137
>	KB_gH2A_2_3_6_Timepoints_Specimen_001_8-FEX_2hr_008.fcs/Cells	91.2	30222
> >	KB_gH2A_2_3_6_Timepoints_Specimen_001_8-FEX_2hr_008.fcs/Cells/Singlets	95.2	28775
> > >	KB_gH2A_2_3_6_Timepoints_Specimen_001_8-FEX_2hr_008.fcs/Cells/Singlets/G1ALL	44.9	12931
> > > >	KB_gH2A_2_3_6_Timepoints_Specimen_001_8-FEX_2hr_008.fcs/Cells/Singlets/G1ALL/gH2A-Damage_DAPI	1.26	163
> > >	KB_gH2A_2_3_6_Timepoints_Specimen_001_8-FEX_2hr_008.fcs/Cells/Singlets/G2ALL	36.2	10403
> > > >	KB_gH2A_2_3_6_Timepoints_Specimen_001_8-FEX_2hr_008.fcs/Cells/Singlets/G2ALL/gH2A-Damage_DAPI	18.4	1909
> > >	KB_gH2A_2_3_6_Timepoints_Specimen_001_8-FEX_2hr_008.fcs/Cells/Singlets/gH2A-Damage	26	7473
> > >	KB_gH2A_2_3_6_Timepoints_Specimen_001_8-FEX_2hr_008.fcs/Cells/Singlets/gH2A-Damage_DAPI	9.41	2707
> > >	KB_gH2A_2_3_6_Timepoints_Specimen_001_8-FEX_2hr_008.fcs/Cells/Singlets/MNucAll	3.24	931
> > > >	KB_gH2A_2_3_6_Timepoints_Specimen_001_8-FEX_2hr_008.fcs/Cells/Singlets/MNucAll/gH2A-Damage_DAPI	50.3	468
> > >	KB_gH2A_2_3_6_Timepoints_Specimen_001_8-FEX_2hr_008.fcs/Cells/Singlets/SphaseALL	13.7	3947
> > > >	KB_gH2A_2_3_6_Timepoints_Specimen_001_8-FEX_2hr_008.fcs/Cells/Singlets/SphaseALL/gH2A-Damage_DAPI	4.03	159
	KB_gH2A_2_3_6_Timepoints_Specimen_001_9-NIF_3hr_009.fcs		33735
>	KB_gH2A_2_3_6_Timepoints_Specimen_001_9-NIF_3hr_009.fcs/Cells	90.1	30408
> >	KB_gH2A_2_3_6_Timepoints_Specimen_001_9-NIF_3hr_009.fcs/Cells/Singlets	95.1	28906
> > >	KB_gH2A_2_3_6_Timepoints_Specimen_001_9-NIF_3hr_009.fcs/Cells/Singlets/G1ALL	44.6	12900
> > > >	KB_gH2A_2_3_6_Timepoints_Specimen_001_9-NIF_3hr_009.fcs/Cells/Singlets/G1ALL/gH2A-Damage_DAPI	0.96	124
> > >	KB_gH2A_2_3_6_Timepoints_Specimen_001_9-NIF_3hr_009.fcs/Cells/Singlets/G2ALL	33.7	9753
> > > >	KB_gH2A_2_3_6_Timepoints_Specimen_001_9-NIF_3hr_009.fcs/Cells/Singlets/G2ALL/gH2A-Damage_DAPI	7.01	684
> > >	KB_gH2A_2_3_6_Timepoints_Specimen_001_9-NIF_3hr_009.fcs/Cells/Singlets/gH2A-Damage	21.3	6151
> > >	KB_gH2A_2_3_6_Timepoints_Specimen_001_9-NIF_3hr_009.fcs/Cells/Singlets/gH2A-Damage_DAPI	5.04	1456
> > >	KB_gH2A_2_3_6_Timepoints_Specimen_001_9-NIF_3hr_009.fcs/Cells/Singlets/MNucAll	4.44	1283
> > > >	KB_gH2A_2_3_6_Timepoints_Specimen_001_9-NIF_3hr_009.fcs/Cells/Singlets/MNucAll/gH2A-Damage_DAPI	44.9	576
> > >	KB_gH2A_2_3_6_Timepoints_Specimen_001_9-NIF_3hr_009.fcs/Cells/Singlets/SphaseALL	14.6	4233
> > > >	KB_gH2A_2_3_6_Timepoints_Specimen_001_9-NIF_3hr_009.fcs/Cells/Singlets/SphaseALL/gH2A-Damage_DAPI	1.61	68
	KB_gH2A_2_3_6_Timepoints_Specimen_001_10-BENZ_3hr_010.fcs		33203
>	KB_gH2A_2_3_6_Timepoints_Specimen_001_10-BENZ_3hr_010.fcs/Cells	90.9	30180
> >	KB_gH2A_2_3_6_Timepoints_Specimen_001_10-BENZ_3hr_010.fcs/Cells/Singlets	94.9	28650
> > >	KB_gH2A_2_3_6_Timepoints_Specimen_001_10-BENZ_3hr_010.fcs/Cells/Singlets/G1ALL	47.5	13618
> > > >	KB_gH2A_2_3_6_Timepoints_Specimen_001_10-BENZ_3hr_010.fcs/Cells/Singlets/G1ALL/gH2A-Damage_DAPI	0.9	123
> > >	KB_gH2A_2_3_6_Timepoints_Specimen_001_10-BENZ_3hr_010.fcs/Cells/Singlets/G2ALL	31.9	9132
> > > >	KB_gH2A_2_3_6_Timepoints_Specimen_001_10-BENZ_3hr_010.fcs/Cells/Singlets/G2ALL/gH2A-Damage_DAPI	4.31	394
> > >	KB_gH2A_2_3_6_Timepoints_Specimen_001_10-BENZ_3hr_010.fcs/Cells/Singlets/gH2A-Damage	13.4	3852
> > >	KB_gH2A_2_3_6_Timepoints_Specimen_001_10-BENZ_3hr_010.fcs/Cells/Singlets/gH2A-Damage_DAPI	3.18	910
> > >	KB_gH2A_2_3_6_Timepoints_Specimen_001_10-BENZ_3hr_010.fcs/Cells/Singlets/MNucAll	3.43	983
> > > >	KB_gH2A_2_3_6_Timepoints_Specimen_001_10-BENZ_3hr_010.fcs/Cells/Singlets/MNucAll/gH2A-Damage_DAPI	33.2	326
> > >	KB_gH2A_2_3_6_Timepoints_Specimen_001_10-BENZ_3hr_010.fcs/Cells/Singlets/SphaseALL	15.1	4327
> > > >	KB_gH2A_2_3_6_Timepoints_Specimen_001_10-BENZ_3hr_010.fcs/Cells/Singlets/SphaseALL/gH2A-Damage_DAPI	1.41	61
	KB_gH2A_2_3_6_Timepoints_Specimen_001_11-FEX_3hr_011.fcs		34269
>	KB_gH2A_2_3_6_Timepoints_Specimen_001_11-FEX_3hr_011.fcs/Cells	88.8	30422
> >	KB_gH2A_2_3_6_Timepoints_Specimen_001_11-FEX_3hr_011.fcs/Cells/Singlets	94.5	28742
> > >	KB_gH2A_2_3_6_Timepoints_Specimen_001_11-FEX_3hr_011.fcs/Cells/Singlets/G1ALL	47.1	13537
> > > >	KB_gH2A_2_3_6_Timepoints_Specimen_001_11-FEX_3hr_011.fcs/Cells/Singlets/G1ALL/gH2A-Damage_DAPI	1.13	153
> > >	KB_gH2A_2_3_6_Timepoints_Specimen_001_11-FEX_3hr_011.fcs/Cells/Singlets/G2ALL	32.6	9368
> > > >	KB_gH2A_2_3_6_Timepoints_Specimen_001_11-FEX_3hr_011.fcs/Cells/Singlets/G2ALL/gH2A-Damage_DAPI	25.7	2403
> > >	KB_gH2A_2_3_6_Timepoints_Specimen_001_11-FEX_3hr_011.fcs/Cells/Singlets/gH2A-Damage	29.4	8445
> > >	KB_gH2A_2_3_6_Timepoints_Specimen_001_11-FEX_3hr_011.fcs/Cells/Singlets/gH2A-Damage_DAPI	12.5	3594
> > >	KB_gH2A_2_3_6_Timepoints_Specimen_001_11-FEX_3hr_011.fcs/Cells/Singlets/MNucAll	2.99	860
> > > >	KB_gH2A_2_3_6_Timepoints_Specimen_001_11-FEX_3hr_011.fcs/Cells/Singlets/MNucAll/gH2A-Damage_DAPI	57.6	495
> > >	KB_gH2A_2_3_6_Timepoints_Specimen_001_11-FEX_3hr_011.fcs/Cells/Singlets/SphaseALL	15.2	4380
> > > >	KB_gH2A_2_3_6_Timepoints_Specimen_001_11-FEX_3hr_011.fcs/Cells/Singlets/SphaseALL/gH2A-Damage_DAPI	12.1	531
	KB_gH2A_2_3_6_Timepoints_Specimen_001_12-NIF_6hr_012.fcs		33703
>	KB_gH2A_2_3_6_Timepoints_Specimen_001_12-NIF_6hr_012.fcs/Cells	89.8	30271
> >	KB_gH2A_2_3_6_Timepoints_Specimen_001_12-NIF_6hr_012.fcs/Cells/Singlets	95.4	28872
> > >	KB_gH2A_2_3_6_Timepoints_Specimen_001_12-NIF_6hr_012.fcs/Cells/Singlets/G1ALL	44.7	12908
> > > >	KB_gH2A_2_3_6_Timepoints_Specimen_001_12-NIF_6hr_012.fcs/Cells/Singlets/G1ALL/gH2A-Damage_DAPI	1.02	132
> > >	KB_gH2A_2_3_6_Timepoints_Specimen_001_12-NIF_6hr_012.fcs/Cells/Singlets/G2ALL	35.5	10258
> > > >	KB_gH2A_2_3_6_Timepoints_Specimen_001_12-NIF_6hr_012.fcs/Cells/Singlets/G2ALL/gH2A-Damage_DAPI	6.86	704
> > >	KB_gH2A_2_3_6_Timepoints_Specimen_001_12-NIF_6hr_012.fcs/Cells/Singlets/gH2A-Damage	19.9	5746
> > >	KB_gH2A_2_3_6_Timepoints_Specimen_001_12-NIF_6hr_012.fcs/Cells/Singlets/gH2A-Damage_DAPI	4.66	1345
> > >	KB_gH2A_2_3_6_Timepoints_Specimen_001_12-NIF_6hr_012.fcs/Cells/Singlets/MNucAll	3.78	1091
> > > >	KB_gH2A_2_3_6_Timepoints_Specimen_001_12-NIF_6hr_012.fcs/Cells/Singlets/MNucAll/gH2A-Damage_DAPI	38.6	421
> > >	KB_gH2A_2_3_6_Timepoints_Specimen_001_12-NIF_6hr_012.fcs/Cells/Singlets/SphaseALL	13.6	3935
> > > >	KB_gH2A_2_3_6_Timepoints_Specimen_001_12-NIF_6hr_012.fcs/Cells/Singlets/SphaseALL/gH2A-Damage_DAPI	2.16	85
	KB_gH2A_2_3_6_Timepoints_Specimen_001_13-BENZ_6hr_013.fcs		32822
>	KB_gH2A_2_3_6_Timepoints_Specimen_001_13-BENZ_6hr_013.fcs/Cells	91.7	30085
> >	KB_gH2A_2_3_6_Timepoints_Specimen_001_13-BENZ_6hr_013.fcs/Cells/Singlets	95.7	28799
> > >	KB_gH2A_2_3_6_Timepoints_Specimen_001_13-BENZ_6hr_013.fcs/Cells/Singlets/G1ALL	45.2	13019
> > > >	KB_gH2A_2_3_6_Timepoints_Specimen_001_13-BENZ_6hr_013.fcs/Cells/Singlets/G1ALL/gH2A-Damage_DAPI	0.86	112
> > >	KB_gH2A_2_3_6_Timepoints_Specimen_001_13-BENZ_6hr_013.fcs/Cells/Singlets/G2ALL	35.3	10168
> > > >	KB_gH2A_2_3_6_Timepoints_Specimen_001_13-BENZ_6hr_013.fcs/Cells/Singlets/G2ALL/gH2A-Damage_DAPI	7.31	743
> > >	KB_gH2A_2_3_6_Timepoints_Specimen_001_13-BENZ_6hr_013.fcs/Cells/Singlets/gH2A-Damage	20.5	5908
> > >	KB_gH2A_2_3_6_Timepoints_Specimen_001_13-BENZ_6hr_013.fcs/Cells/Singlets/gH2A-Damage_DAPI	4.79	1379
> > >	KB_gH2A_2_3_6_Timepoints_Specimen_001_13-BENZ_6hr_013.fcs/Cells/Singlets/MNucAll	3.39	975
> > > >	KB_gH2A_2_3_6_Timepoints_Specimen_001_13-BENZ_6hr_013.fcs/Cells/Singlets/MNucAll/gH2A-Damage_DAPI	43	419
> > >	KB_gH2A_2_3_6_Timepoints_Specimen_001_13-BENZ_6hr_013.fcs/Cells/Singlets/SphaseALL	14.4	4145
> > > >	KB_gH2A_2_3_6_Timepoints_Specimen_001_13-BENZ_6hr_013.fcs/Cells/Singlets/SphaseALL/gH2A-Damage_DAPI	2.29	95
	KB_gH2A_2_3_6_Timepoints_Specimen_001_14-FEX_3hr_014.fcs		34474
>	KB_gH2A_2_3_6_Timepoints_Specimen_001_14-FEX_3hr_014.fcs/Cells	87.3	30101
> >	KB_gH2A_2_3_6_Timepoints_Specimen_001_14-FEX_3hr_014.fcs/Cells/Singlets	95.8	28840
> > >	KB_gH2A_2_3_6_Timepoints_Specimen_001_14-FEX_3hr_014.fcs/Cells/Singlets/G1ALL	39.1	11287
> > > >	KB_gH2A_2_3_6_Timepoints_Specimen_001_14-FEX_3hr_014.fcs/Cells/Singlets/G1ALL/gH2A-Damage_DAPI	1.24	140
> > >	KB_gH2A_2_3_6_Timepoints_Specimen_001_14-FEX_3hr_014.fcs/Cells/Singlets/G2ALL	42.5	12247
> > > >	KB_gH2A_2_3_6_Timepoints_Specimen_001_14-FEX_3hr_014.fcs/Cells/Singlets/G2ALL/gH2A-Damage_DAPI	38	4650
> > >	KB_gH2A_2_3_6_Timepoints_Specimen_001_14-FEX_3hr_014.fcs/Cells/Singlets/gH2A-Damage	39.5	11402
> > >	KB_gH2A_2_3_6_Timepoints_Specimen_001_14-FEX_3hr_014.fcs/Cells/Singlets/gH2A-Damage_DAPI	20.8	5993
> > >	KB_gH2A_2_3_6_Timepoints_Specimen_001_14-FEX_3hr_014.fcs/Cells/Singlets/MNucAll	2.94	848
> > > >	KB_gH2A_2_3_6_Timepoints_Specimen_001_14-FEX_3hr_014.fcs/Cells/Singlets/MNucAll/gH2A-Damage_DAPI	63.7	540
> > >	KB_gH2A_2_3_6_Timepoints_Specimen_001_14-FEX_3hr_014.fcs/Cells/Singlets/SphaseALL	13.1	3768
> > > >	KB_gH2A_2_3_6_Timepoints_Specimen_001_14-FEX_3hr_014.fcs/Cells/Singlets/SphaseALL/gH2A-Damage_DAPI	15.4	579

## Sheet: E207_gH2A_CC gate
Depth	Name	Statistic	#Cells
	KB_gH2A_12hr_Timepoint_2_Specimen_001_1-UT_NO_001.fcs		32000
>	KB_gH2A_12hr_Timepoint_2_Specimen_001_1-UT_NO_001.fcs/Cells	93.8	30014
> >	KB_gH2A_12hr_Timepoint_2_Specimen_001_1-UT_NO_001.fcs/Cells/Singlets	0.00666	2
> > >	KB_gH2A_12hr_Timepoint_2_Specimen_001_1-UT_NO_001.fcs/Cells/Singlets/G1ALL	0	0
> > > >	KB_gH2A_12hr_Timepoint_2_Specimen_001_1-UT_NO_001.fcs/Cells/Singlets/G1ALL/gH2A + DAPI	0	0
> > >	KB_gH2A_12hr_Timepoint_2_Specimen_001_1-UT_NO_001.fcs/Cells/Singlets/G2ALL	0	0
> > > >	KB_gH2A_12hr_Timepoint_2_Specimen_001_1-UT_NO_001.fcs/Cells/Singlets/G2ALL/gH2A + DAPI	0	0
> > >	KB_gH2A_12hr_Timepoint_2_Specimen_001_1-UT_NO_001.fcs/Cells/Singlets/gH2A + 488	0	0
> > >	KB_gH2A_12hr_Timepoint_2_Specimen_001_1-UT_NO_001.fcs/Cells/Singlets/gH2A + DAPI	0	0
> > >	KB_gH2A_12hr_Timepoint_2_Specimen_001_1-UT_NO_001.fcs/Cells/Singlets/gH2A - 488	100	2
> > >	KB_gH2A_12hr_Timepoint_2_Specimen_001_1-UT_NO_001.fcs/Cells/Singlets/MNuc	0	0
> > > >	KB_gH2A_12hr_Timepoint_2_Specimen_001_1-UT_NO_001.fcs/Cells/Singlets/MNuc/gH2A + DAPI	0	0
> > >	KB_gH2A_12hr_Timepoint_2_Specimen_001_1-UT_NO_001.fcs/Cells/Singlets/SPhase ALL	50	1
> > > >	KB_gH2A_12hr_Timepoint_2_Specimen_001_1-UT_NO_001.fcs/Cells/Singlets/SPhase ALL/gH2A + DAPI	0	0
	KB_gH2A_12hr_Timepoint_2_Specimen_001_2-UT_ DAPI_002.fcs		33349
>	KB_gH2A_12hr_Timepoint_2_Specimen_001_2-UT_ DAPI_002.fcs/Cells	89.9	29980
> >	KB_gH2A_12hr_Timepoint_2_Specimen_001_2-UT_ DAPI_002.fcs/Cells/Singlets	92.8	27810
> > >	KB_gH2A_12hr_Timepoint_2_Specimen_001_2-UT_ DAPI_002.fcs/Cells/Singlets/G1ALL	0.47	132
> > > >	KB_gH2A_12hr_Timepoint_2_Specimen_001_2-UT_ DAPI_002.fcs/Cells/Singlets/G1ALL/gH2A + DAPI	0	0
> > >	KB_gH2A_12hr_Timepoint_2_Specimen_001_2-UT_ DAPI_002.fcs/Cells/Singlets/G2ALL	45.5	12647
> > > >	KB_gH2A_12hr_Timepoint_2_Specimen_001_2-UT_ DAPI_002.fcs/Cells/Singlets/G2ALL/gH2A + DAPI	0.00791	1
> > >	KB_gH2A_12hr_Timepoint_2_Specimen_001_2-UT_ DAPI_002.fcs/Cells/Singlets/gH2A + 488	0.0036	1
> > >	KB_gH2A_12hr_Timepoint_2_Specimen_001_2-UT_ DAPI_002.fcs/Cells/Singlets/gH2A + DAPI	0.0036	1
> > >	KB_gH2A_12hr_Timepoint_2_Specimen_001_2-UT_ DAPI_002.fcs/Cells/Singlets/gH2A - 488	100	27809
> > >	KB_gH2A_12hr_Timepoint_2_Specimen_001_2-UT_ DAPI_002.fcs/Cells/Singlets/MNuc	40	11121
> > > >	KB_gH2A_12hr_Timepoint_2_Specimen_001_2-UT_ DAPI_002.fcs/Cells/Singlets/MNuc/gH2A + DAPI	0	0
> > >	KB_gH2A_12hr_Timepoint_2_Specimen_001_2-UT_ DAPI_002.fcs/Cells/Singlets/SPhase ALL	2.76	768
> > > >	KB_gH2A_12hr_Timepoint_2_Specimen_001_2-UT_ DAPI_002.fcs/Cells/Singlets/SPhase ALL/gH2A + DAPI	0	0
	KB_gH2A_12hr_Timepoint_2_Specimen_001_3-UT_gH2A-488_003.fcs		35986
>	KB_gH2A_12hr_Timepoint_2_Specimen_001_3-UT_gH2A-488_003.fcs/Cells	83.3	29989
> >	KB_gH2A_12hr_Timepoint_2_Specimen_001_3-UT_gH2A-488_003.fcs/Cells/Singlets	2.05	614
> > >	KB_gH2A_12hr_Timepoint_2_Specimen_001_3-UT_gH2A-488_003.fcs/Cells/Singlets/G1ALL	94	577
> > > >	KB_gH2A_12hr_Timepoint_2_Specimen_001_3-UT_gH2A-488_003.fcs/Cells/Singlets/G1ALL/gH2A + DAPI	26.3	152
> > >	KB_gH2A_12hr_Timepoint_2_Specimen_001_3-UT_gH2A-488_003.fcs/Cells/Singlets/G2ALL	1.95	12
> > > >	KB_gH2A_12hr_Timepoint_2_Specimen_001_3-UT_gH2A-488_003.fcs/Cells/Singlets/G2ALL/gH2A + DAPI	83.3	10
> > >	KB_gH2A_12hr_Timepoint_2_Specimen_001_3-UT_gH2A-488_003.fcs/Cells/Singlets/gH2A + 488	33.2	204
> > >	KB_gH2A_12hr_Timepoint_2_Specimen_001_3-UT_gH2A-488_003.fcs/Cells/Singlets/gH2A + DAPI	28.7	176
> > >	KB_gH2A_12hr_Timepoint_2_Specimen_001_3-UT_gH2A-488_003.fcs/Cells/Singlets/gH2A - 488	66.8	410
> > >	KB_gH2A_12hr_Timepoint_2_Specimen_001_3-UT_gH2A-488_003.fcs/Cells/Singlets/MNuc	0	0
> > > >	KB_gH2A_12hr_Timepoint_2_Specimen_001_3-UT_gH2A-488_003.fcs/Cells/Singlets/MNuc/gH2A + DAPI	0	0
> > >	KB_gH2A_12hr_Timepoint_2_Specimen_001_3-UT_gH2A-488_003.fcs/Cells/Singlets/SPhase ALL	3.09	19
> > > >	KB_gH2A_12hr_Timepoint_2_Specimen_001_3-UT_gH2A-488_003.fcs/Cells/Singlets/SPhase ALL/gH2A + DAPI	63.2	12
	KB_gH2A_12hr_Timepoint_2_Specimen_001_4-UT_gH2A_DAPI_004.fcs		34441
>	KB_gH2A_12hr_Timepoint_2_Specimen_001_4-UT_gH2A_DAPI_004.fcs/Cells	87.1	30014
> >	KB_gH2A_12hr_Timepoint_2_Specimen_001_4-UT_gH2A_DAPI_004.fcs/Cells/Singlets	95.2	28586
> > >	KB_gH2A_12hr_Timepoint_2_Specimen_001_4-UT_gH2A_DAPI_004.fcs/Cells/Singlets/G1ALL	43.9	12560
> > > >	KB_gH2A_12hr_Timepoint_2_Specimen_001_4-UT_gH2A_DAPI_004.fcs/Cells/Singlets/G1ALL/gH2A + DAPI	0.89	112
> > >	KB_gH2A_12hr_Timepoint_2_Specimen_001_4-UT_gH2A_DAPI_004.fcs/Cells/Singlets/G2ALL	36	10293
> > > >	KB_gH2A_12hr_Timepoint_2_Specimen_001_4-UT_gH2A_DAPI_004.fcs/Cells/Singlets/G2ALL/gH2A + DAPI	11.8	1217
> > >	KB_gH2A_12hr_Timepoint_2_Specimen_001_4-UT_gH2A_DAPI_004.fcs/Cells/Singlets/gH2A + 488	11.7	3354
> > >	KB_gH2A_12hr_Timepoint_2_Specimen_001_4-UT_gH2A_DAPI_004.fcs/Cells/Singlets/gH2A + DAPI	6.54	1869
> > >	KB_gH2A_12hr_Timepoint_2_Specimen_001_4-UT_gH2A_DAPI_004.fcs/Cells/Singlets/gH2A - 488	88.3	25232
> > >	KB_gH2A_12hr_Timepoint_2_Specimen_001_4-UT_gH2A_DAPI_004.fcs/Cells/Singlets/MNuc	2.36	674
> > > >	KB_gH2A_12hr_Timepoint_2_Specimen_001_4-UT_gH2A_DAPI_004.fcs/Cells/Singlets/MNuc/gH2A + DAPI	67.7	456
> > >	KB_gH2A_12hr_Timepoint_2_Specimen_001_4-UT_gH2A_DAPI_004.fcs/Cells/Singlets/SPhase ALL	16.8	4804
> > > >	KB_gH2A_12hr_Timepoint_2_Specimen_001_4-UT_gH2A_DAPI_004.fcs/Cells/Singlets/SPhase ALL/gH2A + DAPI	1.56	75
	KB_gH2A_12hr_Timepoint_2_Specimen_001_5-BLE_gH2A_DAPI_2hr_005.fcs		31305
>	KB_gH2A_12hr_Timepoint_2_Specimen_001_5-BLE_gH2A_DAPI_2hr_005.fcs/Cells	95.6	29927
> >	KB_gH2A_12hr_Timepoint_2_Specimen_001_5-BLE_gH2A_DAPI_2hr_005.fcs/Cells/Singlets	93.8	28063
> > >	KB_gH2A_12hr_Timepoint_2_Specimen_001_5-BLE_gH2A_DAPI_2hr_005.fcs/Cells/Singlets/G1ALL	39.6	11119
> > > >	KB_gH2A_12hr_Timepoint_2_Specimen_001_5-BLE_gH2A_DAPI_2hr_005.fcs/Cells/Singlets/G1ALL/gH2A + DAPI	82.8	9206
> > >	KB_gH2A_12hr_Timepoint_2_Specimen_001_5-BLE_gH2A_DAPI_2hr_005.fcs/Cells/Singlets/G2ALL	39.8	11162
> > > >	KB_gH2A_12hr_Timepoint_2_Specimen_001_5-BLE_gH2A_DAPI_2hr_005.fcs/Cells/Singlets/G2ALL/gH2A + DAPI	78.8	8792
> > >	KB_gH2A_12hr_Timepoint_2_Specimen_001_5-BLE_gH2A_DAPI_2hr_005.fcs/Cells/Singlets/gH2A + 488	85.4	23978
> > >	KB_gH2A_12hr_Timepoint_2_Specimen_001_5-BLE_gH2A_DAPI_2hr_005.fcs/Cells/Singlets/gH2A + DAPI	81.6	22907
> > >	KB_gH2A_12hr_Timepoint_2_Specimen_001_5-BLE_gH2A_DAPI_2hr_005.fcs/Cells/Singlets/gH2A - 488	14.6	4085
> > >	KB_gH2A_12hr_Timepoint_2_Specimen_001_5-BLE_gH2A_DAPI_2hr_005.fcs/Cells/Singlets/MNuc	3.55	996
> > > >	KB_gH2A_12hr_Timepoint_2_Specimen_001_5-BLE_gH2A_DAPI_2hr_005.fcs/Cells/Singlets/MNuc/gH2A + DAPI	95.9	955
> > >	KB_gH2A_12hr_Timepoint_2_Specimen_001_5-BLE_gH2A_DAPI_2hr_005.fcs/Cells/Singlets/SPhase ALL	16.3	4586
> > > >	KB_gH2A_12hr_Timepoint_2_Specimen_001_5-BLE_gH2A_DAPI_2hr_005.fcs/Cells/Singlets/SPhase ALL/gH2A + DAPI	82.7	3793
	KB_gH2A_12hr_Timepoint_2_Specimen_001_6-NIF_12hr_4_006.fcs		34027
>	KB_gH2A_12hr_Timepoint_2_Specimen_001_6-NIF_12hr_4_006.fcs/Cells	88.1	29967
> >	KB_gH2A_12hr_Timepoint_2_Specimen_001_6-NIF_12hr_4_006.fcs/Cells/Singlets	95.3	28564
> > >	KB_gH2A_12hr_Timepoint_2_Specimen_001_6-NIF_12hr_4_006.fcs/Cells/Singlets/G1ALL	49.6	14179
> > > >	KB_gH2A_12hr_Timepoint_2_Specimen_001_6-NIF_12hr_4_006.fcs/Cells/Singlets/G1ALL/gH2A + DAPI	1.97	280
> > >	KB_gH2A_12hr_Timepoint_2_Specimen_001_6-NIF_12hr_4_006.fcs/Cells/Singlets/G2ALL	33.2	9483
> > > >	KB_gH2A_12hr_Timepoint_2_Specimen_001_6-NIF_12hr_4_006.fcs/Cells/Singlets/G2ALL/gH2A + DAPI	10.3	975
> > >	KB_gH2A_12hr_Timepoint_2_Specimen_001_6-NIF_12hr_4_006.fcs/Cells/Singlets/gH2A + 488	8.3	2372
> > >	KB_gH2A_12hr_Timepoint_2_Specimen_001_6-NIF_12hr_4_006.fcs/Cells/Singlets/gH2A + DAPI	6.03	1721
> > >	KB_gH2A_12hr_Timepoint_2_Specimen_001_6-NIF_12hr_4_006.fcs/Cells/Singlets/gH2A - 488	91.7	26192
> > >	KB_gH2A_12hr_Timepoint_2_Specimen_001_6-NIF_12hr_4_006.fcs/Cells/Singlets/MNuc	1.96	560
> > > >	KB_gH2A_12hr_Timepoint_2_Specimen_001_6-NIF_12hr_4_006.fcs/Cells/Singlets/MNuc/gH2A + DAPI	50.7	284
> > >	KB_gH2A_12hr_Timepoint_2_Specimen_001_6-NIF_12hr_4_006.fcs/Cells/Singlets/SPhase ALL	14.4	4121
> > > >	KB_gH2A_12hr_Timepoint_2_Specimen_001_6-NIF_12hr_4_006.fcs/Cells/Singlets/SPhase ALL/gH2A + DAPI	4.13	170
	KB_gH2A_12hr_Timepoint_2_Specimen_001_7-BENZ_12hr_4_007.fcs		32931
>	KB_gH2A_12hr_Timepoint_2_Specimen_001_7-BENZ_12hr_4_007.fcs/Cells	91.2	30030
> >	KB_gH2A_12hr_Timepoint_2_Specimen_001_7-BENZ_12hr_4_007.fcs/Cells/Singlets	95.7	28727
> > >	KB_gH2A_12hr_Timepoint_2_Specimen_001_7-BENZ_12hr_4_007.fcs/Cells/Singlets/G1ALL	42.7	12264
> > > >	KB_gH2A_12hr_Timepoint_2_Specimen_001_7-BENZ_12hr_4_007.fcs/Cells/Singlets/G1ALL/gH2A + DAPI	1.35	165
> > >	KB_gH2A_12hr_Timepoint_2_Specimen_001_7-BENZ_12hr_4_007.fcs/Cells/Singlets/G2ALL	39.2	11253
> > > >	KB_gH2A_12hr_Timepoint_2_Specimen_001_7-BENZ_12hr_4_007.fcs/Cells/Singlets/G2ALL/gH2A + DAPI	16.3	1832
> > >	KB_gH2A_12hr_Timepoint_2_Specimen_001_7-BENZ_12hr_4_007.fcs/Cells/Singlets/gH2A + 488	13.3	3815
> > >	KB_gH2A_12hr_Timepoint_2_Specimen_001_7-BENZ_12hr_4_007.fcs/Cells/Singlets/gH2A + DAPI	8.94	2567
> > >	KB_gH2A_12hr_Timepoint_2_Specimen_001_7-BENZ_12hr_4_007.fcs/Cells/Singlets/gH2A - 488	86.7	24912
> > >	KB_gH2A_12hr_Timepoint_2_Specimen_001_7-BENZ_12hr_4_007.fcs/Cells/Singlets/MNuc	2.13	611
> > > >	KB_gH2A_12hr_Timepoint_2_Specimen_001_7-BENZ_12hr_4_007.fcs/Cells/Singlets/MNuc/gH2A + DAPI	61.5	376
> > >	KB_gH2A_12hr_Timepoint_2_Specimen_001_7-BENZ_12hr_4_007.fcs/Cells/Singlets/SPhase ALL	15.1	4347
> > > >	KB_gH2A_12hr_Timepoint_2_Specimen_001_7-BENZ_12hr_4_007.fcs/Cells/Singlets/SPhase ALL/gH2A + DAPI	4.12	179
	KB_gH2A_12hr_Timepoint_2_Specimen_001_8-FEX_12hr_4_008.fcs		32835
>	KB_gH2A_12hr_Timepoint_2_Specimen_001_8-FEX_12hr_4_008.fcs/Cells	91.4	30006
> >	KB_gH2A_12hr_Timepoint_2_Specimen_001_8-FEX_12hr_4_008.fcs/Cells/Singlets	95.4	28613
> > >	KB_gH2A_12hr_Timepoint_2_Specimen_001_8-FEX_12hr_4_008.fcs/Cells/Singlets/G1ALL	47	13454
> > > >	KB_gH2A_12hr_Timepoint_2_Specimen_001_8-FEX_12hr_4_008.fcs/Cells/Singlets/G1ALL/gH2A + DAPI	2.96	398
> > >	KB_gH2A_12hr_Timepoint_2_Specimen_001_8-FEX_12hr_4_008.fcs/Cells/Singlets/G2ALL	39.1	11181
> > > >	KB_gH2A_12hr_Timepoint_2_Specimen_001_8-FEX_12hr_4_008.fcs/Cells/Singlets/G2ALL/gH2A + DAPI	71.2	7965
> > >	KB_gH2A_12hr_Timepoint_2_Specimen_001_8-FEX_12hr_4_008.fcs/Cells/Singlets/gH2A + 488	39.4	11281
> > >	KB_gH2A_12hr_Timepoint_2_Specimen_001_8-FEX_12hr_4_008.fcs/Cells/Singlets/gH2A + DAPI	35.8	10241
> > >	KB_gH2A_12hr_Timepoint_2_Specimen_001_8-FEX_12hr_4_008.fcs/Cells/Singlets/gH2A - 488	60.6	17332
> > >	KB_gH2A_12hr_Timepoint_2_Specimen_001_8-FEX_12hr_4_008.fcs/Cells/Singlets/MNuc	2.43	695
> > > >	KB_gH2A_12hr_Timepoint_2_Specimen_001_8-FEX_12hr_4_008.fcs/Cells/Singlets/MNuc/gH2A + DAPI	83	577
> > >	KB_gH2A_12hr_Timepoint_2_Specimen_001_8-FEX_12hr_4_008.fcs/Cells/Singlets/SPhase ALL	10.9	3110
> > > >	KB_gH2A_12hr_Timepoint_2_Specimen_001_8-FEX_12hr_4_008.fcs/Cells/Singlets/SPhase ALL/gH2A + DAPI	39.4	1226
	KB_gH2A_12hr_Timepoint_2_Specimen_001_9-NIF_12hr_5_009.fcs		33108
>	KB_gH2A_12hr_Timepoint_2_Specimen_001_9-NIF_12hr_5_009.fcs/Cells	90.6	30008
> >	KB_gH2A_12hr_Timepoint_2_Specimen_001_9-NIF_12hr_5_009.fcs/Cells/Singlets	95.3	28596
> > >	KB_gH2A_12hr_Timepoint_2_Specimen_001_9-NIF_12hr_5_009.fcs/Cells/Singlets/G1ALL	53.3	15241
> > > >	KB_gH2A_12hr_Timepoint_2_Specimen_001_9-NIF_12hr_5_009.fcs/Cells/Singlets/G1ALL/gH2A + DAPI	1.35	206
> > >	KB_gH2A_12hr_Timepoint_2_Specimen_001_9-NIF_12hr_5_009.fcs/Cells/Singlets/G2ALL	28.3	8097
> > > >	KB_gH2A_12hr_Timepoint_2_Specimen_001_9-NIF_12hr_5_009.fcs/Cells/Singlets/G2ALL/gH2A + DAPI	12.3	995
> > >	KB_gH2A_12hr_Timepoint_2_Specimen_001_9-NIF_12hr_5_009.fcs/Cells/Singlets/gH2A + 488	9.62	2752
> > >	KB_gH2A_12hr_Timepoint_2_Specimen_001_9-NIF_12hr_5_009.fcs/Cells/Singlets/gH2A + DAPI	6.39	1827
> > >	KB_gH2A_12hr_Timepoint_2_Specimen_001_9-NIF_12hr_5_009.fcs/Cells/Singlets/gH2A - 488	90.4	25844
> > >	KB_gH2A_12hr_Timepoint_2_Specimen_001_9-NIF_12hr_5_009.fcs/Cells/Singlets/MNuc	2.06	590
> > > >	KB_gH2A_12hr_Timepoint_2_Specimen_001_9-NIF_12hr_5_009.fcs/Cells/Singlets/MNuc/gH2A + DAPI	56.1	331
> > >	KB_gH2A_12hr_Timepoint_2_Specimen_001_9-NIF_12hr_5_009.fcs/Cells/Singlets/SPhase ALL	15.4	4392
> > > >	KB_gH2A_12hr_Timepoint_2_Specimen_001_9-NIF_12hr_5_009.fcs/Cells/Singlets/SPhase ALL/gH2A + DAPI	6.19	272
	KB_gH2A_12hr_Timepoint_2_Specimen_001_10-BENZ_12hr_5_010.fcs		32253
>	KB_gH2A_12hr_Timepoint_2_Specimen_001_10-BENZ_12hr_5_010.fcs/Cells	93.1	30033
> >	KB_gH2A_12hr_Timepoint_2_Specimen_001_10-BENZ_12hr_5_010.fcs/Cells/Singlets	94.6	28408
> > >	KB_gH2A_12hr_Timepoint_2_Specimen_001_10-BENZ_12hr_5_010.fcs/Cells/Singlets/G1ALL	41.3	11727
> > > >	KB_gH2A_12hr_Timepoint_2_Specimen_001_10-BENZ_12hr_5_010.fcs/Cells/Singlets/G1ALL/gH2A + DAPI	1.11	130
> > >	KB_gH2A_12hr_Timepoint_2_Specimen_001_10-BENZ_12hr_5_010.fcs/Cells/Singlets/G2ALL	37.8	10740
> > > >	KB_gH2A_12hr_Timepoint_2_Specimen_001_10-BENZ_12hr_5_010.fcs/Cells/Singlets/G2ALL/gH2A + DAPI	15.3	1640
> > >	KB_gH2A_12hr_Timepoint_2_Specimen_001_10-BENZ_12hr_5_010.fcs/Cells/Singlets/gH2A + 488	15	4268
> > >	KB_gH2A_12hr_Timepoint_2_Specimen_001_10-BENZ_12hr_5_010.fcs/Cells/Singlets/gH2A + DAPI	10.4	2952
> > >	KB_gH2A_12hr_Timepoint_2_Specimen_001_10-BENZ_12hr_5_010.fcs/Cells/Singlets/gH2A - 488	85	24140
> > >	KB_gH2A_12hr_Timepoint_2_Specimen_001_10-BENZ_12hr_5_010.fcs/Cells/Singlets/MNuc	5.55	1578
> > > >	KB_gH2A_12hr_Timepoint_2_Specimen_001_10-BENZ_12hr_5_010.fcs/Cells/Singlets/MNuc/gH2A + DAPI	63.2	997
> > >	KB_gH2A_12hr_Timepoint_2_Specimen_001_10-BENZ_12hr_5_010.fcs/Cells/Singlets/SPhase ALL	14.2	4046
> > > >	KB_gH2A_12hr_Timepoint_2_Specimen_001_10-BENZ_12hr_5_010.fcs/Cells/Singlets/SPhase ALL/gH2A + DAPI	4.18	169
	KB_gH2A_12hr_Timepoint_2_Specimen_001_11-FEX_12hr_5_011.fcs		32442
>	KB_gH2A_12hr_Timepoint_2_Specimen_001_11-FEX_12hr_5_011.fcs/Cells	92.5	30011
> >	KB_gH2A_12hr_Timepoint_2_Specimen_001_11-FEX_12hr_5_011.fcs/Cells/Singlets	95.8	28742
> > >	KB_gH2A_12hr_Timepoint_2_Specimen_001_11-FEX_12hr_5_011.fcs/Cells/Singlets/G1ALL	48.3	13893
> > > >	KB_gH2A_12hr_Timepoint_2_Specimen_001_11-FEX_12hr_5_011.fcs/Cells/Singlets/G1ALL/gH2A + DAPI	2.46	342
> > >	KB_gH2A_12hr_Timepoint_2_Specimen_001_11-FEX_12hr_5_011.fcs/Cells/Singlets/G2ALL	37.8	10854
> > > >	KB_gH2A_12hr_Timepoint_2_Specimen_001_11-FEX_12hr_5_011.fcs/Cells/Singlets/G2ALL/gH2A + DAPI	57.4	6226
> > >	KB_gH2A_12hr_Timepoint_2_Specimen_001_11-FEX_12hr_5_011.fcs/Cells/Singlets/gH2A + 488	31.7	9116
> > >	KB_gH2A_12hr_Timepoint_2_Specimen_001_11-FEX_12hr_5_011.fcs/Cells/Singlets/gH2A + DAPI	28.3	8145
> > >	KB_gH2A_12hr_Timepoint_2_Specimen_001_11-FEX_12hr_5_011.fcs/Cells/Singlets/gH2A - 488	68.3	19626
> > >	KB_gH2A_12hr_Timepoint_2_Specimen_001_11-FEX_12hr_5_011.fcs/Cells/Singlets/MNuc	2.22	637
> > > >	KB_gH2A_12hr_Timepoint_2_Specimen_001_11-FEX_12hr_5_011.fcs/Cells/Singlets/MNuc/gH2A + DAPI	75.7	482
> > >	KB_gH2A_12hr_Timepoint_2_Specimen_001_11-FEX_12hr_5_011.fcs/Cells/Singlets/SPhase ALL	11.1	3202
> > > >	KB_gH2A_12hr_Timepoint_2_Specimen_001_11-FEX_12hr_5_011.fcs/Cells/Singlets/SPhase ALL/gH2A + DAPI	32.5	1042

## Sheet: E209_gH2A_CC gate
Depth	Name	Statistic	#Cells
	KB_E209_gH2A_12hr_24hr_Timepoints_1_Specimen_001_1-UT_NO_001.fcs		34310
>	KB_E209_gH2A_12hr_24hr_Timepoints_1_Specimen_001_1-UT_NO_001.fcs/Cells	89.1	30567
> >	KB_E209_gH2A_12hr_24hr_Timepoints_1_Specimen_001_1-UT_NO_001.fcs/Cells/Singlets	0.00981	3
> > >	KB_E209_gH2A_12hr_24hr_Timepoints_1_Specimen_001_1-UT_NO_001.fcs/Cells/Singlets/DAPI gH2A +	0	0
> > >	KB_E209_gH2A_12hr_24hr_Timepoints_1_Specimen_001_1-UT_NO_001.fcs/Cells/Singlets/G1ALL	0	0
> > > >	KB_E209_gH2A_12hr_24hr_Timepoints_1_Specimen_001_1-UT_NO_001.fcs/Cells/Singlets/G1ALL/DAPI gH2A +	0	0
> > >	KB_E209_gH2A_12hr_24hr_Timepoints_1_Specimen_001_1-UT_NO_001.fcs/Cells/Singlets/G2ALL	0	0
> > > >	KB_E209_gH2A_12hr_24hr_Timepoints_1_Specimen_001_1-UT_NO_001.fcs/Cells/Singlets/G2ALL/DAPI gH2A +	0	0
> > >	KB_E209_gH2A_12hr_24hr_Timepoints_1_Specimen_001_1-UT_NO_001.fcs/Cells/Singlets/gH2A +	0	0
> > > >	KB_E209_gH2A_12hr_24hr_Timepoints_1_Specimen_001_1-UT_NO_001.fcs/Cells/Singlets/gH2A +/DAPI gH2A +	0	0
> > >	KB_E209_gH2A_12hr_24hr_Timepoints_1_Specimen_001_1-UT_NO_001.fcs/Cells/Singlets/MNuc	0	0
> > > >	KB_E209_gH2A_12hr_24hr_Timepoints_1_Specimen_001_1-UT_NO_001.fcs/Cells/Singlets/MNuc/DAPI gH2A +	0	0
> > >	KB_E209_gH2A_12hr_24hr_Timepoints_1_Specimen_001_1-UT_NO_001.fcs/Cells/Singlets/SPhase ALL	0	0
> > > >	KB_E209_gH2A_12hr_24hr_Timepoints_1_Specimen_001_1-UT_NO_001.fcs/Cells/Singlets/SPhase ALL/DAPI gH2A +	0	0
	KB_E209_gH2A_12hr_24hr_Timepoints_1_Specimen_001_2-UT_ DAPI_002.fcs		35294
>	KB_E209_gH2A_12hr_24hr_Timepoints_1_Specimen_001_2-UT_ DAPI_002.fcs/Cells	85.2	30057
> >	KB_E209_gH2A_12hr_24hr_Timepoints_1_Specimen_001_2-UT_ DAPI_002.fcs/Cells/Singlets	92.5	27804
> > >	KB_E209_gH2A_12hr_24hr_Timepoints_1_Specimen_001_2-UT_ DAPI_002.fcs/Cells/Singlets/DAPI gH2A +	0.00719	2
> > >	KB_E209_gH2A_12hr_24hr_Timepoints_1_Specimen_001_2-UT_ DAPI_002.fcs/Cells/Singlets/G1ALL	11.7	3240
> > > >	KB_E209_gH2A_12hr_24hr_Timepoints_1_Specimen_001_2-UT_ DAPI_002.fcs/Cells/Singlets/G1ALL/DAPI gH2A +	0	0
> > >	KB_E209_gH2A_12hr_24hr_Timepoints_1_Specimen_001_2-UT_ DAPI_002.fcs/Cells/Singlets/G2ALL	25	6963
> > > >	KB_E209_gH2A_12hr_24hr_Timepoints_1_Specimen_001_2-UT_ DAPI_002.fcs/Cells/Singlets/G2ALL/DAPI gH2A +	0	0
> > >	KB_E209_gH2A_12hr_24hr_Timepoints_1_Specimen_001_2-UT_ DAPI_002.fcs/Cells/Singlets/gH2A +	0.00719	2
> > > >	KB_E209_gH2A_12hr_24hr_Timepoints_1_Specimen_001_2-UT_ DAPI_002.fcs/Cells/Singlets/gH2A +/DAPI gH2A +	50	1
> > >	KB_E209_gH2A_12hr_24hr_Timepoints_1_Specimen_001_2-UT_ DAPI_002.fcs/Cells/Singlets/MNuc	22.7	6317
> > > >	KB_E209_gH2A_12hr_24hr_Timepoints_1_Specimen_001_2-UT_ DAPI_002.fcs/Cells/Singlets/MNuc/DAPI gH2A +	0.016	1
> > >	KB_E209_gH2A_12hr_24hr_Timepoints_1_Specimen_001_2-UT_ DAPI_002.fcs/Cells/Singlets/SPhase ALL	20.7	5769
> > > >	KB_E209_gH2A_12hr_24hr_Timepoints_1_Specimen_001_2-UT_ DAPI_002.fcs/Cells/Singlets/SPhase ALL/DAPI gH2A +	0	0
	KB_E209_gH2A_12hr_24hr_Timepoints_1_Specimen_001_3-UT_gH2A-488_003.fcs		34440
>	KB_E209_gH2A_12hr_24hr_Timepoints_1_Specimen_001_3-UT_gH2A-488_003.fcs/Cells	87.2	30027
> >	KB_E209_gH2A_12hr_24hr_Timepoints_1_Specimen_001_3-UT_gH2A-488_003.fcs/Cells/Singlets	0.27	82
> > >	KB_E209_gH2A_12hr_24hr_Timepoints_1_Specimen_001_3-UT_gH2A-488_003.fcs/Cells/Singlets/DAPI gH2A +	29.3	24
> > >	KB_E209_gH2A_12hr_24hr_Timepoints_1_Specimen_001_3-UT_gH2A-488_003.fcs/Cells/Singlets/G1ALL	22	18
> > > >	KB_E209_gH2A_12hr_24hr_Timepoints_1_Specimen_001_3-UT_gH2A-488_003.fcs/Cells/Singlets/G1ALL/DAPI gH2A +	22.2	4
> > >	KB_E209_gH2A_12hr_24hr_Timepoints_1_Specimen_001_3-UT_gH2A-488_003.fcs/Cells/Singlets/G2ALL	9.76	8
> > > >	KB_E209_gH2A_12hr_24hr_Timepoints_1_Specimen_001_3-UT_gH2A-488_003.fcs/Cells/Singlets/G2ALL/DAPI gH2A +	12.5	1
> > >	KB_E209_gH2A_12hr_24hr_Timepoints_1_Specimen_001_3-UT_gH2A-488_003.fcs/Cells/Singlets/gH2A +	20.7	17
> > > >	KB_E209_gH2A_12hr_24hr_Timepoints_1_Specimen_001_3-UT_gH2A-488_003.fcs/Cells/Singlets/gH2A +/DAPI gH2A +	100	17
> > >	KB_E209_gH2A_12hr_24hr_Timepoints_1_Specimen_001_3-UT_gH2A-488_003.fcs/Cells/Singlets/MNuc	3.66	3
> > > >	KB_E209_gH2A_12hr_24hr_Timepoints_1_Specimen_001_3-UT_gH2A-488_003.fcs/Cells/Singlets/MNuc/DAPI gH2A +	0	0
> > >	KB_E209_gH2A_12hr_24hr_Timepoints_1_Specimen_001_3-UT_gH2A-488_003.fcs/Cells/Singlets/SPhase ALL	8.54	7
> > > >	KB_E209_gH2A_12hr_24hr_Timepoints_1_Specimen_001_3-UT_gH2A-488_003.fcs/Cells/Singlets/SPhase ALL/DAPI gH2A +	0	0
	KB_E209_gH2A_12hr_24hr_Timepoints_1_Specimen_001_4-UT_gH2A_DAPI_004.fcs		34700
>	KB_E209_gH2A_12hr_24hr_Timepoints_1_Specimen_001_4-UT_gH2A_DAPI_004.fcs/Cells	86.4	29981
> >	KB_E209_gH2A_12hr_24hr_Timepoints_1_Specimen_001_4-UT_gH2A_DAPI_004.fcs/Cells/Singlets	94.7	28399
> > >	KB_E209_gH2A_12hr_24hr_Timepoints_1_Specimen_001_4-UT_gH2A_DAPI_004.fcs/Cells/Singlets/DAPI gH2A +	3.22	915
> > >	KB_E209_gH2A_12hr_24hr_Timepoints_1_Specimen_001_4-UT_gH2A_DAPI_004.fcs/Cells/Singlets/G1ALL	50.9	14467
> > > >	KB_E209_gH2A_12hr_24hr_Timepoints_1_Specimen_001_4-UT_gH2A_DAPI_004.fcs/Cells/Singlets/G1ALL/DAPI gH2A +	1.13	163
> > >	KB_E209_gH2A_12hr_24hr_Timepoints_1_Specimen_001_4-UT_gH2A_DAPI_004.fcs/Cells/Singlets/G2ALL	27.2	7732
> > > >	KB_E209_gH2A_12hr_24hr_Timepoints_1_Specimen_001_4-UT_gH2A_DAPI_004.fcs/Cells/Singlets/G2ALL/DAPI gH2A +	5.82	450
> > >	KB_E209_gH2A_12hr_24hr_Timepoints_1_Specimen_001_4-UT_gH2A_DAPI_004.fcs/Cells/Singlets/gH2A +	5.5	1563
> > > >	KB_E209_gH2A_12hr_24hr_Timepoints_1_Specimen_001_4-UT_gH2A_DAPI_004.fcs/Cells/Singlets/gH2A +/DAPI gH2A +	43.7	683
> > >	KB_E209_gH2A_12hr_24hr_Timepoints_1_Specimen_001_4-UT_gH2A_DAPI_004.fcs/Cells/Singlets/MNuc	4.51	1280
> > > >	KB_E209_gH2A_12hr_24hr_Timepoints_1_Specimen_001_4-UT_gH2A_DAPI_004.fcs/Cells/Singlets/MNuc/DAPI gH2A +	5	64
> > >	KB_E209_gH2A_12hr_24hr_Timepoints_1_Specimen_001_4-UT_gH2A_DAPI_004.fcs/Cells/Singlets/SPhase ALL	16	4556
> > > >	KB_E209_gH2A_12hr_24hr_Timepoints_1_Specimen_001_4-UT_gH2A_DAPI_004.fcs/Cells/Singlets/SPhase ALL/DAPI gH2A +	4.78	218
	KB_E209_gH2A_12hr_24hr_Timepoints_1_Specimen_001_5-BLE_gH2A_DAPI_3hr_005.fcs		31206
>	KB_E209_gH2A_12hr_24hr_Timepoints_1_Specimen_001_5-BLE_gH2A_DAPI_3hr_005.fcs/Cells	96	29958
> >	KB_E209_gH2A_12hr_24hr_Timepoints_1_Specimen_001_5-BLE_gH2A_DAPI_3hr_005.fcs/Cells/Singlets	93.3	27963
> > >	KB_E209_gH2A_12hr_24hr_Timepoints_1_Specimen_001_5-BLE_gH2A_DAPI_3hr_005.fcs/Cells/Singlets/DAPI gH2A +	78.3	21903
> > >	KB_E209_gH2A_12hr_24hr_Timepoints_1_Specimen_001_5-BLE_gH2A_DAPI_3hr_005.fcs/Cells/Singlets/G1ALL	58.6	16379
> > > >	KB_E209_gH2A_12hr_24hr_Timepoints_1_Specimen_001_5-BLE_gH2A_DAPI_3hr_005.fcs/Cells/Singlets/G1ALL/DAPI gH2A +	71.6	11721
> > >	KB_E209_gH2A_12hr_24hr_Timepoints_1_Specimen_001_5-BLE_gH2A_DAPI_3hr_005.fcs/Cells/Singlets/G2ALL	25.7	7179
> > > >	KB_E209_gH2A_12hr_24hr_Timepoints_1_Specimen_001_5-BLE_gH2A_DAPI_3hr_005.fcs/Cells/Singlets/G2ALL/DAPI gH2A +	87.7	6293
> > >	KB_E209_gH2A_12hr_24hr_Timepoints_1_Specimen_001_5-BLE_gH2A_DAPI_3hr_005.fcs/Cells/Singlets/gH2A +	73.2	20469
> > > >	KB_E209_gH2A_12hr_24hr_Timepoints_1_Specimen_001_5-BLE_gH2A_DAPI_3hr_005.fcs/Cells/Singlets/gH2A +/DAPI gH2A +	98.9	20240
> > >	KB_E209_gH2A_12hr_24hr_Timepoints_1_Specimen_001_5-BLE_gH2A_DAPI_3hr_005.fcs/Cells/Singlets/MNuc	2.89	808
> > > >	KB_E209_gH2A_12hr_24hr_Timepoints_1_Specimen_001_5-BLE_gH2A_DAPI_3hr_005.fcs/Cells/Singlets/MNuc/DAPI gH2A +	90.5	731
> > >	KB_E209_gH2A_12hr_24hr_Timepoints_1_Specimen_001_5-BLE_gH2A_DAPI_3hr_005.fcs/Cells/Singlets/SPhase ALL	11.7	3285
> > > >	KB_E209_gH2A_12hr_24hr_Timepoints_1_Specimen_001_5-BLE_gH2A_DAPI_3hr_005.fcs/Cells/Singlets/SPhase ALL/DAPI gH2A +	90.8	2982
	KB_E209_gH2A_12hr_24hr_Timepoints_1_Specimen_001_6-NIF_12hr_6_006.fcs		32027
>	KB_E209_gH2A_12hr_24hr_Timepoints_1_Specimen_001_6-NIF_12hr_6_006.fcs/Cells	93.3	29871
> >	KB_E209_gH2A_12hr_24hr_Timepoints_1_Specimen_001_6-NIF_12hr_6_006.fcs/Cells/Singlets	95.1	28419
> > >	KB_E209_gH2A_12hr_24hr_Timepoints_1_Specimen_001_6-NIF_12hr_6_006.fcs/Cells/Singlets/DAPI gH2A +	4.65	1321
> > >	KB_E209_gH2A_12hr_24hr_Timepoints_1_Specimen_001_6-NIF_12hr_6_006.fcs/Cells/Singlets/G1ALL	52.6	14961
> > > >	KB_E209_gH2A_12hr_24hr_Timepoints_1_Specimen_001_6-NIF_12hr_6_006.fcs/Cells/Singlets/G1ALL/DAPI gH2A +	2.61	391
> > >	KB_E209_gH2A_12hr_24hr_Timepoints_1_Specimen_001_6-NIF_12hr_6_006.fcs/Cells/Singlets/G2ALL	27.4	7790
> > > >	KB_E209_gH2A_12hr_24hr_Timepoints_1_Specimen_001_6-NIF_12hr_6_006.fcs/Cells/Singlets/G2ALL/DAPI gH2A +	7.73	602
> > >	KB_E209_gH2A_12hr_24hr_Timepoints_1_Specimen_001_6-NIF_12hr_6_006.fcs/Cells/Singlets/gH2A +	5.7	1619
> > > >	KB_E209_gH2A_12hr_24hr_Timepoints_1_Specimen_001_6-NIF_12hr_6_006.fcs/Cells/Singlets/gH2A +/DAPI gH2A +	68.3	1105
> > >	KB_E209_gH2A_12hr_24hr_Timepoints_1_Specimen_001_6-NIF_12hr_6_006.fcs/Cells/Singlets/MNuc	3.04	864
> > > >	KB_E209_gH2A_12hr_24hr_Timepoints_1_Specimen_001_6-NIF_12hr_6_006.fcs/Cells/Singlets/MNuc/DAPI gH2A +	7.52	65
> > >	KB_E209_gH2A_12hr_24hr_Timepoints_1_Specimen_001_6-NIF_12hr_6_006.fcs/Cells/Singlets/SPhase ALL	15.3	4355
> > > >	KB_E209_gH2A_12hr_24hr_Timepoints_1_Specimen_001_6-NIF_12hr_6_006.fcs/Cells/Singlets/SPhase ALL/DAPI gH2A +	5.51	240
	KB_E209_gH2A_12hr_24hr_Timepoints_1_Specimen_001_7-BENZ_12hr_6_007.fcs		32205
>	KB_E209_gH2A_12hr_24hr_Timepoints_1_Specimen_001_7-BENZ_12hr_6_007.fcs/Cells	93.3	30041
> >	KB_E209_gH2A_12hr_24hr_Timepoints_1_Specimen_001_7-BENZ_12hr_6_007.fcs/Cells/Singlets	95.6	28712
> > >	KB_E209_gH2A_12hr_24hr_Timepoints_1_Specimen_001_7-BENZ_12hr_6_007.fcs/Cells/Singlets/DAPI gH2A +	7.36	2112
> > >	KB_E209_gH2A_12hr_24hr_Timepoints_1_Specimen_001_7-BENZ_12hr_6_007.fcs/Cells/Singlets/G1ALL	45.4	13028
> > > >	KB_E209_gH2A_12hr_24hr_Timepoints_1_Specimen_001_7-BENZ_12hr_6_007.fcs/Cells/Singlets/G1ALL/DAPI gH2A +	2.21	288
> > >	KB_E209_gH2A_12hr_24hr_Timepoints_1_Specimen_001_7-BENZ_12hr_6_007.fcs/Cells/Singlets/G2ALL	32.5	9324
> > > >	KB_E209_gH2A_12hr_24hr_Timepoints_1_Specimen_001_7-BENZ_12hr_6_007.fcs/Cells/Singlets/G2ALL/DAPI gH2A +	12.6	1177
> > >	KB_E209_gH2A_12hr_24hr_Timepoints_1_Specimen_001_7-BENZ_12hr_6_007.fcs/Cells/Singlets/gH2A +	8.64	2481
> > > >	KB_E209_gH2A_12hr_24hr_Timepoints_1_Specimen_001_7-BENZ_12hr_6_007.fcs/Cells/Singlets/gH2A +/DAPI gH2A +	67.4	1672
> > >	KB_E209_gH2A_12hr_24hr_Timepoints_1_Specimen_001_7-BENZ_12hr_6_007.fcs/Cells/Singlets/MNuc	3.28	943
> > > >	KB_E209_gH2A_12hr_24hr_Timepoints_1_Specimen_001_7-BENZ_12hr_6_007.fcs/Cells/Singlets/MNuc/DAPI gH2A +	10.9	103
> > >	KB_E209_gH2A_12hr_24hr_Timepoints_1_Specimen_001_7-BENZ_12hr_6_007.fcs/Cells/Singlets/SPhase ALL	17.5	5033
> > > >	KB_E209_gH2A_12hr_24hr_Timepoints_1_Specimen_001_7-BENZ_12hr_6_007.fcs/Cells/Singlets/SPhase ALL/DAPI gH2A +	10.2	511
	KB_E209_gH2A_12hr_24hr_Timepoints_1_Specimen_001_8-FEX_12hr_6_008.fcs		32471
>	KB_E209_gH2A_12hr_24hr_Timepoints_1_Specimen_001_8-FEX_12hr_6_008.fcs/Cells	92.4	29995
> >	KB_E209_gH2A_12hr_24hr_Timepoints_1_Specimen_001_8-FEX_12hr_6_008.fcs/Cells/Singlets	95.6	28662
> > >	KB_E209_gH2A_12hr_24hr_Timepoints_1_Specimen_001_8-FEX_12hr_6_008.fcs/Cells/Singlets/DAPI gH2A +	28.5	8160
> > >	KB_E209_gH2A_12hr_24hr_Timepoints_1_Specimen_001_8-FEX_12hr_6_008.fcs/Cells/Singlets/G1ALL	52.9	15164
> > > >	KB_E209_gH2A_12hr_24hr_Timepoints_1_Specimen_001_8-FEX_12hr_6_008.fcs/Cells/Singlets/G1ALL/DAPI gH2A +	4.52	686
> > >	KB_E209_gH2A_12hr_24hr_Timepoints_1_Specimen_001_8-FEX_12hr_6_008.fcs/Cells/Singlets/G2ALL	30.2	8669
> > > >	KB_E209_gH2A_12hr_24hr_Timepoints_1_Specimen_001_8-FEX_12hr_6_008.fcs/Cells/Singlets/G2ALL/DAPI gH2A +	57	4943
> > >	KB_E209_gH2A_12hr_24hr_Timepoints_1_Specimen_001_8-FEX_12hr_6_008.fcs/Cells/Singlets/gH2A +	27.8	7968
> > > >	KB_E209_gH2A_12hr_24hr_Timepoints_1_Specimen_001_8-FEX_12hr_6_008.fcs/Cells/Singlets/gH2A +/DAPI gH2A +	90	7173
> > >	KB_E209_gH2A_12hr_24hr_Timepoints_1_Specimen_001_8-FEX_12hr_6_008.fcs/Cells/Singlets/MNuc	2.98	855
> > > >	KB_E209_gH2A_12hr_24hr_Timepoints_1_Specimen_001_8-FEX_12hr_6_008.fcs/Cells/Singlets/MNuc/DAPI gH2A +	43	368
> > >	KB_E209_gH2A_12hr_24hr_Timepoints_1_Specimen_001_8-FEX_12hr_6_008.fcs/Cells/Singlets/SPhase ALL	12.9	3686
> > > >	KB_E209_gH2A_12hr_24hr_Timepoints_1_Specimen_001_8-FEX_12hr_6_008.fcs/Cells/Singlets/SPhase ALL/DAPI gH2A +	56.1	2068
	KB_E209_gH2A_12hr_24hr_Timepoints_1_Specimen_001_9-NIF_12hr_7_009.fcs		31427
>	KB_E209_gH2A_12hr_24hr_Timepoints_1_Specimen_001_9-NIF_12hr_7_009.fcs/Cells	95.1	29902
> >	KB_E209_gH2A_12hr_24hr_Timepoints_1_Specimen_001_9-NIF_12hr_7_009.fcs/Cells/Singlets	94.7	28311
> > >	KB_E209_gH2A_12hr_24hr_Timepoints_1_Specimen_001_9-NIF_12hr_7_009.fcs/Cells/Singlets/DAPI gH2A +	4.86	1376
> > >	KB_E209_gH2A_12hr_24hr_Timepoints_1_Specimen_001_9-NIF_12hr_7_009.fcs/Cells/Singlets/G1ALL	50.1	14185
> > > >	KB_E209_gH2A_12hr_24hr_Timepoints_1_Specimen_001_9-NIF_12hr_7_009.fcs/Cells/Singlets/G1ALL/DAPI gH2A +	2.27	322
> > >	KB_E209_gH2A_12hr_24hr_Timepoints_1_Specimen_001_9-NIF_12hr_7_009.fcs/Cells/Singlets/G2ALL	29.4	8319
> > > >	KB_E209_gH2A_12hr_24hr_Timepoints_1_Specimen_001_9-NIF_12hr_7_009.fcs/Cells/Singlets/G2ALL/DAPI gH2A +	7.79	648
> > >	KB_E209_gH2A_12hr_24hr_Timepoints_1_Specimen_001_9-NIF_12hr_7_009.fcs/Cells/Singlets/gH2A +	5.97	1689
> > > >	KB_E209_gH2A_12hr_24hr_Timepoints_1_Specimen_001_9-NIF_12hr_7_009.fcs/Cells/Singlets/gH2A +/DAPI gH2A +	64.6	1091
> > >	KB_E209_gH2A_12hr_24hr_Timepoints_1_Specimen_001_9-NIF_12hr_7_009.fcs/Cells/Singlets/MNuc	3.87	1096
> > > >	KB_E209_gH2A_12hr_24hr_Timepoints_1_Specimen_001_9-NIF_12hr_7_009.fcs/Cells/Singlets/MNuc/DAPI gH2A +	7.48	82
> > >	KB_E209_gH2A_12hr_24hr_Timepoints_1_Specimen_001_9-NIF_12hr_7_009.fcs/Cells/Singlets/SPhase ALL	15.1	4288
> > > >	KB_E209_gH2A_12hr_24hr_Timepoints_1_Specimen_001_9-NIF_12hr_7_009.fcs/Cells/Singlets/SPhase ALL/DAPI gH2A +	7.09	304
	KB_E209_gH2A_12hr_24hr_Timepoints_1_Specimen_001_10-BENZ_12hr_7_010.fcs		32422
>	KB_E209_gH2A_12hr_24hr_Timepoints_1_Specimen_001_10-BENZ_12hr_7_010.fcs/Cells	92.7	30047
> >	KB_E209_gH2A_12hr_24hr_Timepoints_1_Specimen_001_10-BENZ_12hr_7_010.fcs/Cells/Singlets	95.4	28654
> > >	KB_E209_gH2A_12hr_24hr_Timepoints_1_Specimen_001_10-BENZ_12hr_7_010.fcs/Cells/Singlets/DAPI gH2A +	5.69	1631
> > >	KB_E209_gH2A_12hr_24hr_Timepoints_1_Specimen_001_10-BENZ_12hr_7_010.fcs/Cells/Singlets/G1ALL	47.6	13648
> > > >	KB_E209_gH2A_12hr_24hr_Timepoints_1_Specimen_001_10-BENZ_12hr_7_010.fcs/Cells/Singlets/G1ALL/DAPI gH2A +	2.21	302
> > >	KB_E209_gH2A_12hr_24hr_Timepoints_1_Specimen_001_10-BENZ_12hr_7_010.fcs/Cells/Singlets/G2ALL	27.4	7859
> > > >	KB_E209_gH2A_12hr_24hr_Timepoints_1_Specimen_001_10-BENZ_12hr_7_010.fcs/Cells/Singlets/G2ALL/DAPI gH2A +	8.89	699
> > >	KB_E209_gH2A_12hr_24hr_Timepoints_1_Specimen_001_10-BENZ_12hr_7_010.fcs/Cells/Singlets/gH2A +	6.68	1914
> > > >	KB_E209_gH2A_12hr_24hr_Timepoints_1_Specimen_001_10-BENZ_12hr_7_010.fcs/Cells/Singlets/gH2A +/DAPI gH2A +	62	1187
> > >	KB_E209_gH2A_12hr_24hr_Timepoints_1_Specimen_001_10-BENZ_12hr_7_010.fcs/Cells/Singlets/MNuc	4.18	1198
> > > >	KB_E209_gH2A_12hr_24hr_Timepoints_1_Specimen_001_10-BENZ_12hr_7_010.fcs/Cells/Singlets/MNuc/DAPI gH2A +	7.76	93
> > >	KB_E209_gH2A_12hr_24hr_Timepoints_1_Specimen_001_10-BENZ_12hr_7_010.fcs/Cells/Singlets/SPhase ALL	18.2	5216
> > > >	KB_E209_gH2A_12hr_24hr_Timepoints_1_Specimen_001_10-BENZ_12hr_7_010.fcs/Cells/Singlets/SPhase ALL/DAPI gH2A +	9.55	498
	KB_E209_gH2A_12hr_24hr_Timepoints_1_Specimen_001_11-FEX_12hr_7_011.fcs		38257
>	KB_E209_gH2A_12hr_24hr_Timepoints_1_Specimen_001_11-FEX_12hr_7_011.fcs/Cells	78.2	29902
> >	KB_E209_gH2A_12hr_24hr_Timepoints_1_Specimen_001_11-FEX_12hr_7_011.fcs/Cells/Singlets	93.9	28071
> > >	KB_E209_gH2A_12hr_24hr_Timepoints_1_Specimen_001_11-FEX_12hr_7_011.fcs/Cells/Singlets/DAPI gH2A +	30.6	8584
> > >	KB_E209_gH2A_12hr_24hr_Timepoints_1_Specimen_001_11-FEX_12hr_7_011.fcs/Cells/Singlets/G1ALL	54.6	15316
> > > >	KB_E209_gH2A_12hr_24hr_Timepoints_1_Specimen_001_11-FEX_12hr_7_011.fcs/Cells/Singlets/G1ALL/DAPI gH2A +	5.85	896
> > >	KB_E209_gH2A_12hr_24hr_Timepoints_1_Specimen_001_11-FEX_12hr_7_011.fcs/Cells/Singlets/G2ALL	27.2	7648
> > > >	KB_E209_gH2A_12hr_24hr_Timepoints_1_Specimen_001_11-FEX_12hr_7_011.fcs/Cells/Singlets/G2ALL/DAPI gH2A +	61.1	4675
> > >	KB_E209_gH2A_12hr_24hr_Timepoints_1_Specimen_001_11-FEX_12hr_7_011.fcs/Cells/Singlets/gH2A +	28.1	7891
> > > >	KB_E209_gH2A_12hr_24hr_Timepoints_1_Specimen_001_11-FEX_12hr_7_011.fcs/Cells/Singlets/gH2A +/DAPI gH2A +	91.5	7223
> > >	KB_E209_gH2A_12hr_24hr_Timepoints_1_Specimen_001_11-FEX_12hr_7_011.fcs/Cells/Singlets/MNuc	2.61	734
> > > >	KB_E209_gH2A_12hr_24hr_Timepoints_1_Specimen_001_11-FEX_12hr_7_011.fcs/Cells/Singlets/MNuc/DAPI gH2A +	46.6	342
> > >	KB_E209_gH2A_12hr_24hr_Timepoints_1_Specimen_001_11-FEX_12hr_7_011.fcs/Cells/Singlets/SPhase ALL	14.2	3980
> > > >	KB_E209_gH2A_12hr_24hr_Timepoints_1_Specimen_001_11-FEX_12hr_7_011.fcs/Cells/Singlets/SPhase ALL/DAPI gH2A +	64.4	2564
	KB_E209_gH2A_12hr_24hr_Timepoints_1_Specimen_001_12-NIF_24hr_4_012.fcs		32708
>	KB_E209_gH2A_12hr_24hr_Timepoints_1_Specimen_001_12-NIF_24hr_4_012.fcs/Cells	91.4	29887
> >	KB_E209_gH2A_12hr_24hr_Timepoints_1_Specimen_001_12-NIF_24hr_4_012.fcs/Cells/Singlets	93.6	27962
> > >	KB_E209_gH2A_12hr_24hr_Timepoints_1_Specimen_001_12-NIF_24hr_4_012.fcs/Cells/Singlets/DAPI gH2A +	8.68	2426
> > >	KB_E209_gH2A_12hr_24hr_Timepoints_1_Specimen_001_12-NIF_24hr_4_012.fcs/Cells/Singlets/G1ALL	62.7	17529
> > > >	KB_E209_gH2A_12hr_24hr_Timepoints_1_Specimen_001_12-NIF_24hr_4_012.fcs/Cells/Singlets/G1ALL/DAPI gH2A +	4.68	820
> > >	KB_E209_gH2A_12hr_24hr_Timepoints_1_Specimen_001_12-NIF_24hr_4_012.fcs/Cells/Singlets/G2ALL	19.8	5531
> > > >	KB_E209_gH2A_12hr_24hr_Timepoints_1_Specimen_001_12-NIF_24hr_4_012.fcs/Cells/Singlets/G2ALL/DAPI gH2A +	12.8	708
> > >	KB_E209_gH2A_12hr_24hr_Timepoints_1_Specimen_001_12-NIF_24hr_4_012.fcs/Cells/Singlets/gH2A +	8.36	2338
> > > >	KB_E209_gH2A_12hr_24hr_Timepoints_1_Specimen_001_12-NIF_24hr_4_012.fcs/Cells/Singlets/gH2A +/DAPI gH2A +	82.9	1938
> > >	KB_E209_gH2A_12hr_24hr_Timepoints_1_Specimen_001_12-NIF_24hr_4_012.fcs/Cells/Singlets/MNuc	3.39	948
> > > >	KB_E209_gH2A_12hr_24hr_Timepoints_1_Specimen_001_12-NIF_24hr_4_012.fcs/Cells/Singlets/MNuc/DAPI gH2A +	14.9	141
> > >	KB_E209_gH2A_12hr_24hr_Timepoints_1_Specimen_001_12-NIF_24hr_4_012.fcs/Cells/Singlets/SPhase ALL	12.2	3415
> > > >	KB_E209_gH2A_12hr_24hr_Timepoints_1_Specimen_001_12-NIF_24hr_4_012.fcs/Cells/Singlets/SPhase ALL/DAPI gH2A +	20.8	710
	KB_E209_gH2A_12hr_24hr_Timepoints_1_Specimen_001_13-BENZ_24hr_4_013.fcs		31318
>	KB_E209_gH2A_12hr_24hr_Timepoints_1_Specimen_001_13-BENZ_24hr_4_013.fcs/Cells	95.8	30006
> >	KB_E209_gH2A_12hr_24hr_Timepoints_1_Specimen_001_13-BENZ_24hr_4_013.fcs/Cells/Singlets	94.4	28330
> > >	KB_E209_gH2A_12hr_24hr_Timepoints_1_Specimen_001_13-BENZ_24hr_4_013.fcs/Cells/Singlets/DAPI gH2A +	9.78	2772
> > >	KB_E209_gH2A_12hr_24hr_Timepoints_1_Specimen_001_13-BENZ_24hr_4_013.fcs/Cells/Singlets/G1ALL	51.2	14517
> > > >	KB_E209_gH2A_12hr_24hr_Timepoints_1_Specimen_001_13-BENZ_24hr_4_013.fcs/Cells/Singlets/G1ALL/DAPI gH2A +	4.39	637
> > >	KB_E209_gH2A_12hr_24hr_Timepoints_1_Specimen_001_13-BENZ_24hr_4_013.fcs/Cells/Singlets/G2ALL	31.6	8952
> > > >	KB_E209_gH2A_12hr_24hr_Timepoints_1_Specimen_001_13-BENZ_24hr_4_013.fcs/Cells/Singlets/G2ALL/DAPI gH2A +	16.5	1477
> > >	KB_E209_gH2A_12hr_24hr_Timepoints_1_Specimen_001_13-BENZ_24hr_4_013.fcs/Cells/Singlets/gH2A +	11	3124
> > > >	KB_E209_gH2A_12hr_24hr_Timepoints_1_Specimen_001_13-BENZ_24hr_4_013.fcs/Cells/Singlets/gH2A +/DAPI gH2A +	76.5	2391
> > >	KB_E209_gH2A_12hr_24hr_Timepoints_1_Specimen_001_13-BENZ_24hr_4_013.fcs/Cells/Singlets/MNuc	3.28	929
> > > >	KB_E209_gH2A_12hr_24hr_Timepoints_1_Specimen_001_13-BENZ_24hr_4_013.fcs/Cells/Singlets/MNuc/DAPI gH2A +	12.2	113
> > >	KB_E209_gH2A_12hr_24hr_Timepoints_1_Specimen_001_13-BENZ_24hr_4_013.fcs/Cells/Singlets/SPhase ALL	12.2	3455
> > > >	KB_E209_gH2A_12hr_24hr_Timepoints_1_Specimen_001_13-BENZ_24hr_4_013.fcs/Cells/Singlets/SPhase ALL/DAPI gH2A +	14.8	511
	KB_E209_gH2A_12hr_24hr_Timepoints_1_Specimen_001_14-FEX_24hr_4_014.fcs		32721
>	KB_E209_gH2A_12hr_24hr_Timepoints_1_Specimen_001_14-FEX_24hr_4_014.fcs/Cells	91.3	29885
> >	KB_E209_gH2A_12hr_24hr_Timepoints_1_Specimen_001_14-FEX_24hr_4_014.fcs/Cells/Singlets	91.9	27450
> > >	KB_E209_gH2A_12hr_24hr_Timepoints_1_Specimen_001_14-FEX_24hr_4_014.fcs/Cells/Singlets/DAPI gH2A +	31.9	8750
> > >	KB_E209_gH2A_12hr_24hr_Timepoints_1_Specimen_001_14-FEX_24hr_4_014.fcs/Cells/Singlets/G1ALL	53	14555
> > > >	KB_E209_gH2A_12hr_24hr_Timepoints_1_Specimen_001_14-FEX_24hr_4_014.fcs/Cells/Singlets/G1ALL/DAPI gH2A +	15.3	2225
> > >	KB_E209_gH2A_12hr_24hr_Timepoints_1_Specimen_001_14-FEX_24hr_4_014.fcs/Cells/Singlets/G2ALL	31.4	8630
> > > >	KB_E209_gH2A_12hr_24hr_Timepoints_1_Specimen_001_14-FEX_24hr_4_014.fcs/Cells/Singlets/G2ALL/DAPI gH2A +	53.5	4614
> > >	KB_E209_gH2A_12hr_24hr_Timepoints_1_Specimen_001_14-FEX_24hr_4_014.fcs/Cells/Singlets/gH2A +	31.2	8562
> > > >	KB_E209_gH2A_12hr_24hr_Timepoints_1_Specimen_001_14-FEX_24hr_4_014.fcs/Cells/Singlets/gH2A +/DAPI gH2A +	85.8	7343
> > >	KB_E209_gH2A_12hr_24hr_Timepoints_1_Specimen_001_14-FEX_24hr_4_014.fcs/Cells/Singlets/MNuc	7.32	2010
> > > >	KB_E209_gH2A_12hr_24hr_Timepoints_1_Specimen_001_14-FEX_24hr_4_014.fcs/Cells/Singlets/MNuc/DAPI gH2A +	43.7	878
> > >	KB_E209_gH2A_12hr_24hr_Timepoints_1_Specimen_001_14-FEX_24hr_4_014.fcs/Cells/Singlets/SPhase ALL	5.7	1565
> > > >	KB_E209_gH2A_12hr_24hr_Timepoints_1_Specimen_001_14-FEX_24hr_4_014.fcs/Cells/Singlets/SPhase ALL/DAPI gH2A +	58.9	922
	KB_E209_gH2A_12hr_24hr_Timepoints_1_Specimen_001_15-NIF_24hr_5_015.fcs		31498
>	KB_E209_gH2A_12hr_24hr_Timepoints_1_Specimen_001_15-NIF_24hr_5_015.fcs/Cells	94.9	29879
> >	KB_E209_gH2A_12hr_24hr_Timepoints_1_Specimen_001_15-NIF_24hr_5_015.fcs/Cells/Singlets	92.8	27731
> > >	KB_E209_gH2A_12hr_24hr_Timepoints_1_Specimen_001_15-NIF_24hr_5_015.fcs/Cells/Singlets/DAPI gH2A +	7.24	2007
> > >	KB_E209_gH2A_12hr_24hr_Timepoints_1_Specimen_001_15-NIF_24hr_5_015.fcs/Cells/Singlets/G1ALL	59.5	16510
> > > >	KB_E209_gH2A_12hr_24hr_Timepoints_1_Specimen_001_15-NIF_24hr_5_015.fcs/Cells/Singlets/G1ALL/DAPI gH2A +	4.12	681
> > >	KB_E209_gH2A_12hr_24hr_Timepoints_1_Specimen_001_15-NIF_24hr_5_015.fcs/Cells/Singlets/G2ALL	22.2	6150
> > > >	KB_E209_gH2A_12hr_24hr_Timepoints_1_Specimen_001_15-NIF_24hr_5_015.fcs/Cells/Singlets/G2ALL/DAPI gH2A +	10.2	626
> > >	KB_E209_gH2A_12hr_24hr_Timepoints_1_Specimen_001_15-NIF_24hr_5_015.fcs/Cells/Singlets/gH2A +	7.72	2141
> > > >	KB_E209_gH2A_12hr_24hr_Timepoints_1_Specimen_001_15-NIF_24hr_5_015.fcs/Cells/Singlets/gH2A +/DAPI gH2A +	77.9	1668
> > >	KB_E209_gH2A_12hr_24hr_Timepoints_1_Specimen_001_15-NIF_24hr_5_015.fcs/Cells/Singlets/MNuc	4.7	1303
> > > >	KB_E209_gH2A_12hr_24hr_Timepoints_1_Specimen_001_15-NIF_24hr_5_015.fcs/Cells/Singlets/MNuc/DAPI gH2A +	11.2	146
> > >	KB_E209_gH2A_12hr_24hr_Timepoints_1_Specimen_001_15-NIF_24hr_5_015.fcs/Cells/Singlets/SPhase ALL	11.9	3288
> > > >	KB_E209_gH2A_12hr_24hr_Timepoints_1_Specimen_001_15-NIF_24hr_5_015.fcs/Cells/Singlets/SPhase ALL/DAPI gH2A +	15.9	523
	KB_E209_gH2A_12hr_24hr_Timepoints_1_Specimen_001_16-BENZ_24hr_5_016.fcs		31754
>	KB_E209_gH2A_12hr_24hr_Timepoints_1_Specimen_001_16-BENZ_24hr_5_016.fcs/Cells	94.6	30035
> >	KB_E209_gH2A_12hr_24hr_Timepoints_1_Specimen_001_16-BENZ_24hr_5_016.fcs/Cells/Singlets	94.6	28409
> > >	KB_E209_gH2A_12hr_24hr_Timepoints_1_Specimen_001_16-BENZ_24hr_5_016.fcs/Cells/Singlets/DAPI gH2A +	11.6	3284
> > >	KB_E209_gH2A_12hr_24hr_Timepoints_1_Specimen_001_16-BENZ_24hr_5_016.fcs/Cells/Singlets/G1ALL	53.6	15230
> > > >	KB_E209_gH2A_12hr_24hr_Timepoints_1_Specimen_001_16-BENZ_24hr_5_016.fcs/Cells/Singlets/G1ALL/DAPI gH2A +	5	761
> > >	KB_E209_gH2A_12hr_24hr_Timepoints_1_Specimen_001_16-BENZ_24hr_5_016.fcs/Cells/Singlets/G2ALL	21.4	6084
> > > >	KB_E209_gH2A_12hr_24hr_Timepoints_1_Specimen_001_16-BENZ_24hr_5_016.fcs/Cells/Singlets/G2ALL/DAPI gH2A +	16.7	1018
> > >	KB_E209_gH2A_12hr_24hr_Timepoints_1_Specimen_001_16-BENZ_24hr_5_016.fcs/Cells/Singlets/gH2A +	9.71	2759
> > > >	KB_E209_gH2A_12hr_24hr_Timepoints_1_Specimen_001_16-BENZ_24hr_5_016.fcs/Cells/Singlets/gH2A +/DAPI gH2A +	87.8	2423
> > >	KB_E209_gH2A_12hr_24hr_Timepoints_1_Specimen_001_16-BENZ_24hr_5_016.fcs/Cells/Singlets/MNuc	2.74	779
> > > >	KB_E209_gH2A_12hr_24hr_Timepoints_1_Specimen_001_16-BENZ_24hr_5_016.fcs/Cells/Singlets/MNuc/DAPI gH2A +	17.2	134
> > >	KB_E209_gH2A_12hr_24hr_Timepoints_1_Specimen_001_16-BENZ_24hr_5_016.fcs/Cells/Singlets/SPhase ALL	18	5124
> > > >	KB_E209_gH2A_12hr_24hr_Timepoints_1_Specimen_001_16-BENZ_24hr_5_016.fcs/Cells/Singlets/SPhase ALL/DAPI gH2A +	24.1	1236
	KB_E209_gH2A_12hr_24hr_Timepoints_1_Specimen_001_17-FEX_24hr_5_017.fcs		34719
>	KB_E209_gH2A_12hr_24hr_Timepoints_1_Specimen_001_17-FEX_24hr_5_017.fcs/Cells	86.1	29909
> >	KB_E209_gH2A_12hr_24hr_Timepoints_1_Specimen_001_17-FEX_24hr_5_017.fcs/Cells/Singlets	93.1	27856
> > >	KB_E209_gH2A_12hr_24hr_Timepoints_1_Specimen_001_17-FEX_24hr_5_017.fcs/Cells/Singlets/DAPI gH2A +	23.4	6508
> > >	KB_E209_gH2A_12hr_24hr_Timepoints_1_Specimen_001_17-FEX_24hr_5_017.fcs/Cells/Singlets/G1ALL	51.9	14458
> > > >	KB_E209_gH2A_12hr_24hr_Timepoints_1_Specimen_001_17-FEX_24hr_5_017.fcs/Cells/Singlets/G1ALL/DAPI gH2A +	6.97	1008
> > >	KB_E209_gH2A_12hr_24hr_Timepoints_1_Specimen_001_17-FEX_24hr_5_017.fcs/Cells/Singlets/G2ALL	32.9	9168
> > > >	KB_E209_gH2A_12hr_24hr_Timepoints_1_Specimen_001_17-FEX_24hr_5_017.fcs/Cells/Singlets/G2ALL/DAPI gH2A +	39.9	3654
> > >	KB_E209_gH2A_12hr_24hr_Timepoints_1_Specimen_001_17-FEX_24hr_5_017.fcs/Cells/Singlets/gH2A +	23.8	6638
> > > >	KB_E209_gH2A_12hr_24hr_Timepoints_1_Specimen_001_17-FEX_24hr_5_017.fcs/Cells/Singlets/gH2A +/DAPI gH2A +	88.4	5871
> > >	KB_E209_gH2A_12hr_24hr_Timepoints_1_Specimen_001_17-FEX_24hr_5_017.fcs/Cells/Singlets/MNuc	5.13	1428
> > > >	KB_E209_gH2A_12hr_24hr_Timepoints_1_Specimen_001_17-FEX_24hr_5_017.fcs/Cells/Singlets/MNuc/DAPI gH2A +	37.7	539
> > >	KB_E209_gH2A_12hr_24hr_Timepoints_1_Specimen_001_17-FEX_24hr_5_017.fcs/Cells/Singlets/SPhase ALL	8.15	2270
> > > >	KB_E209_gH2A_12hr_24hr_Timepoints_1_Specimen_001_17-FEX_24hr_5_017.fcs/Cells/Singlets/SPhase ALL/DAPI gH2A +	54	1226
